# Supplementary material for: Convolutional Neural Networks Based on Sequential Spike Predict the High Human Adaptation of SARS-CoV-2 Omicron Variants
Source: Viruses. 2022 May 17;14(5):1072. doi: 10.3390/v14051072 (PMC9147419; doi:10.3390/v14051072)
Supplement: Supplementary file 1 [file viruses-14-01072-s001.zip]

Archive with 2 entries (2 files):
- Suppl Table 2 df_matadata_sampled_omicron_40000_adding_predict.csv
- Suppl_table 1 sampled_SARS_CoV_2_variants.csv
