# Supplementary material for: Convolutional Neural Networks Based on Sequential Spike Predict the High Human Adaptation of SARS-CoV-2 Omicron Variants
Source: Viruses. 2022 May 17;14(5):1072. doi: 10.3390/v14051072 (PMC9147419; doi:10.3390/v14051072)
Supplement: Supplementary file 1 [file viruses-14-01072-s001.zip › Suppl Table 2 df_matadata_sampled_omicron_40000_adding_predict.csv]

	Unnamed: 0	Accession ID	Virus name	Type	Collection date	Location	Additional location information	Sequence length	Host	Patient age	Gender	Clade	Pango lineage	Pangolin version	Variant	AA Substitutions	Submission date	Is reference?	Is complete?	Is high coverage?	Is low coverage?	N-Content	GC-Content	mts_num_S	pred_label_2_30_v2
1419710	1419916	EPI_ISL_10759451	hCoV-19/Brazil/SP-IB_152533/2022	betacoronavirus	2022/2/8	South America / Brazil / Sao Paulo		29871	Human	unknown	unknown	GRA	BA.1.1	2022/2/28	VOC Omicron GRA (B.1.1.529+BA.*) first detected in Botswana/Hong Kong/South Africa	(NSP5_P132H,Spike_H69del,Spike_T95I,N_T296I,Spike_A67V,Spike_S373P,Spike_Q493R,Spike_N969K,Spike_H655Y,Spike_N856K,N_R203K,Spike_G142D,NSP3_A1892T,Spike_Q954H,N_P13L,NSP3_L1266I,Spike_N501Y,N_R32del,M_Q19E,Spike_N440K,NSP4_T492I,NSP6_L105del,Spike_N679K,Spike_N764K,Spike_L212I,NSP6_G107del,Spike_Y505H,Spike_R346K,NSP6_I189V,Spike_T547K,M_D3G,Spike_D796Y,N_G204R,Spike_T478K,Spike_V143del,M_A63T,Sp…	2022/3/7		TRUE			0.000535637	0.379098978	38	1
1858302	1858775	EPI_ISL_10748199	hCoV-19/England/DHSC-CYNJT61/2022	betacoronavirus	2022/2/19	Europe / United Kingdom / England		29763	Human	unknown	unknown	GRA	BA.1	2022/2/28	VOC Omicron GRA (B.1.1.529+BA.*) first detected in Botswana/Hong Kong/South Africa	(NSP5_P132H,Spike_H69del,Spike_T95I,Spike_A67V,NSP8_T145I,Spike_S373P,NSP4_T319I,Spike_Q493R,Spike_N969K,Spike_H655Y,Spike_N856K,N_R203K,Spike_G142D,NSP3_A1892T,Spike_Q954H,N_P13L,NSP3_L1266I,Spike_N501Y,N_R32del,NSP9_T34I,M_Q19E,Spike_N440K,NSP4_T492I,NSP6_L105del,Spike_N679K,Spike_N764K,Spike_L212I,NSP6_G107del,Spike_Y505H,NSP6_I189V,Spike_T547K,M_D3G,Spike_D796Y,N_G204R,Spike_T478K,Spike_V143d…	2022/3/7		TRUE			0.001411148	0.379529626	37	1
3489551	3490263	EPI_ISL_10307884	hCoV-19/USA/TN-ASC-210580414/2021	betacoronavirus	2021/12/28	North America / USA / Tennessee / Memphis		29792	Human	34	Female	GRA	BA.1	2022/2/28	VOC Omicron GRA (B.1.1.529+BA.*) first detected in Botswana/Hong Kong/South Africa	(NSP5_P132H,Spike_H69del,Spike_T95I,Spike_A67V,Spike_S373P,Spike_Q493R,Spike_N969K,Spike_H655Y,Spike_N856K,N_R203K,Spike_G142D,NSP3_A1892T,Spike_Q954H,NS3_L106F,N_P13L,NSP3_L1266I,Spike_N501Y,N_R32del,M_Q19E,Spike_N440K,NSP4_T492I,NSP6_L105del,Spike_N679K,Spike_N764K,Spike_L212I,NSP6_G107del,Spike_Y505H,NSP3_I617V,NSP6_I189V,Spike_T547K,M_D3G,Spike_D796Y,N_G204R,N_D343G,Spike_T478K,Spike_V143del,…	2022/2/24		TRUE			0.004531418	0.3795394	37	1
1784105	1784567	EPI_ISL_10001645	hCoV-19/England/LSPA-35F4748/2022	betacoronavirus	2022/2/4	Europe / United Kingdom / England		29747	Human	unknown	unknown	GRA	BA.1.1	2022/2/28	VOC Omicron GRA (B.1.1.529+BA.*) first detected in Botswana/Hong Kong/South Africa	(NSP5_P132H,Spike_H69del,Spike_T95I,Spike_A67V,NSP3_G1849C,Spike_S373P,Spike_Q493R,Spike_N969K,Spike_H655Y,Spike_N856K,N_R203K,Spike_G142D,NSP3_A1892T,Spike_Q954H,N_P13L,NSP3_L1266I,Spike_N501Y,N_R32del,M_Q19E,Spike_N440K,NSP4_T492I,NSP12_P227L,NSP6_L105del,Spike_N679K,Spike_N764K,Spike_L212I,NSP6_G107del,Spike_Y505H,Spike_R346K,NSP6_I189V,Spike_T547K,M_D3G,Spike_D796Y,N_G204R,Spike_T478K,Spike_V…	2022/2/17		TRUE				0.379466837	38	1
3188624	3189236	EPI_ISL_9228014	hCoV-19/Germany/NW-RKI-I-471361/2022	betacoronavirus	2022/1/12	Europe / Germany / North Rhine-Westphalia		29868	Human	unknown	unknown	GRA	BA.1.1	2022/2/28	VOC Omicron GRA (B.1.1.529+BA.*) first detected in Botswana/Hong Kong/South Africa	(NSP5_P132H,Spike_H69del,Spike_T95I,Spike_A67V,Spike_S373P,Spike_Q493R,Spike_N969K,Spike_H655Y,Spike_N856K,N_R203K,Spike_G142D,NSP3_A1892T,Spike_Q954H,N_P13L,NSP3_L1266I,Spike_N501Y,N_R32del,M_Q19E,Spike_N440K,NSP4_T492I,NSP6_L105del,Spike_N679K,Spike_N764K,Spike_L212I,NSP6_G107del,Spike_Y505H,N_G200D,Spike_R346K,NSP6_I189V,Spike_T547K,Spike_ins214XPE,Spike_D796Y,N_G204R,Spike_T478K,E_S67F,Spike_…	2022/1/28		TRUE			0.001774474	0.379171558	38	1
3499828	3500541	EPI_ISL_9946532	hCoV-19/USA/CA-CDC-STM-JRMC7TE7X/2022	betacoronavirus	2022/1/29	North America / USA / California		29872	Human	43	Female	GRA	BA.1.1	2022/2/28	VOC Omicron GRA (B.1.1.529+BA.*) first detected in Botswana/Hong Kong/South Africa	(NSP5_P132H,Spike_H69del,Spike_T95I,Spike_A67V,Spike_S373P,Spike_Q493R,Spike_N969K,Spike_H655Y,Spike_N856K,N_R203K,Spike_G142D,NSP3_A1892T,Spike_Q954H,N_P13L,NSP3_L1266I,Spike_N501Y,N_R32del,M_Q19E,Spike_N440K,NSP4_T492I,NSP6_L105del,Spike_N679K,Spike_N764K,Spike_L212I,NSP6_G107del,Spike_Y505H,Spike_R346K,NSP6_I189V,Spike_T547K,M_D3G,Spike_D796Y,N_G204R,Spike_T478K,Spike_V143del,M_A63T,Spike_G496…	2022/2/16		TRUE				0.379151044	38	1
1893909	1894385	EPI_ISL_10509079	hCoV-19/Wales/PHWC-PEMJEX/2022	betacoronavirus	2022/2/6	Europe / United Kingdom / Wales		29852	Human	unknown	unknown	GRA	BA.1.1	2022/2/28	VOC Omicron GRA (B.1.1.529+BA.*) first detected in Botswana/Hong Kong/South Africa	(NSP5_P132H,Spike_H69del,Spike_T95I,Spike_A67V,Spike_S373P,Spike_Q493R,Spike_N969K,Spike_H655Y,Spike_N856K,N_R203K,Spike_G142D,NSP3_A1892T,Spike_Q954H,N_P13L,NSP3_L1266I,Spike_N501Y,M_Q19E,Spike_N440K,NSP4_T492I,NSP6_L105del,Spike_N679K,Spike_N764K,Spike_L212I,NSP6_G107del,Spike_Y505H,Spike_R346K,NSP6_I189V,NS3_Y145F,Spike_T547K,M_D3G,Spike_D796Y,N_G204R,Spike_T478K,Spike_V143del,M_A63T,Spike_G49…	2022/3/1		TRUE			3.35E-05	0.379128978	39	1
1816788	1817260	EPI_ISL_11309487	hCoV-19/Scotland/QEUH-3ABBBC4/2022	betacoronavirus	2022/3/14	Europe / United Kingdom / Scotland		29747	Human	unknown	unknown	GRA	BA.1.1	2022/2/28	VOC Omicron GRA (B.1.1.529+BA.*) first detected in Botswana/Hong Kong/South Africa	(NSP5_P132H,Spike_H69del,Spike_T95I,Spike_A67V,Spike_S373P,Spike_Q493R,Spike_N969K,Spike_H655Y,Spike_N856K,N_R203K,Spike_G142D,NSP3_A1892T,Spike_Q954H,N_P13L,NSP3_L1266I,Spike_N501Y,N_R32del,M_Q19E,Spike_N440K,NSP4_T492I,NSP6_L105del,Spike_N679K,Spike_N764K,Spike_L212I,NSP6_G107del,Spike_Y505H,Spike_R346K,NSP6_I189V,Spike_T547K,M_D3G,Spike_D796Y,N_G204R,Spike_T478K,Spike_V143del,M_A63T,Spike_G496…	2022/3/23		TRUE				0.379534071	38	1
1905242	1905718	EPI_ISL_10528018	hCoV-19/England/LSPA-380F9BA/2022	betacoronavirus	2022/2/22	Europe / United Kingdom / England		29747	Human	unknown	unknown	GRA	BA.1	2022/2/28	VOC Omicron GRA (B.1.1.529+BA.*) first detected in Botswana/Hong Kong/South Africa	(NSP5_P132H,Spike_H69del,Spike_T95I,Spike_A67V,Spike_S373P,Spike_Q493R,Spike_N969K,Spike_H655Y,Spike_N856K,N_R203K,Spike_G142D,NSP3_A1892T,Spike_Q954H,Spike_A701V,N_P13L,NSP3_L1266I,Spike_N501Y,N_R32del,M_Q19E,Spike_N440K,NSP4_T492I,NSP6_L105del,Spike_N679K,Spike_N764K,Spike_L212I,NSP6_G107del,Spike_Y505H,NSP6_I189V,Spike_T547K,M_D3G,Spike_D796Y,N_G204R,Spike_T478K,Spike_V143del,M_A63T,Spike_G496…	2022/3/1		TRUE				0.379391494	38	1
1877875	1878348	EPI_ISL_10929116	hCoV-19/England/LSPA-3914984/2022	betacoronavirus	2022/3/3	Europe / United Kingdom / England		29747	Human	unknown	unknown	GRA	BA.1.1	2022/2/28	VOC Omicron GRA (B.1.1.529+BA.*) first detected in Botswana/Hong Kong/South Africa	(NSP5_P132H,Spike_H69del,Spike_T95I,Spike_A67V,Spike_S373P,Spike_Q493R,Spike_N969K,Spike_H655Y,Spike_N856K,N_R203K,Spike_G142D,NSP3_A1892T,Spike_Q954H,N_P13L,NSP3_A1690V,NSP3_L1266I,Spike_N501Y,N_R32del,M_Q19E,Spike_N440K,NSP4_T492I,NSP6_L105del,Spike_N679K,Spike_N764K,Spike_L212I,NSP6_G107del,Spike_Y505H,Spike_R346K,NSP6_I189V,Spike_T547K,M_D3G,Spike_D796Y,N_G204R,Spike_T478K,Spike_V143del,M_A63…	2022/3/11		TRUE			0.00806804	0.379469278	38	1
1277692	1277859	EPI_ISL_8334769	hCoV-19/USA/UT-UPHL-220103425620/2021	betacoronavirus	2021/12/28	North America / USA / Utah		29724	Human	unknown	unknown	GRA	BA.1	2022/2/28	VOC Omicron GRA (B.1.1.529+BA.*) first detected in Botswana/Hong Kong/South Africa	(NSP5_P132H,Spike_H69del,Spike_T95I,Spike_A67V,NSP6_S106del,Spike_N969K,Spike_H655Y,Spike_N856K,N_R203K,Spike_G142D,NSP3_A1892T,NSP4_P187S,Spike_Q954H,NS3_L106F,N_P13L,NSP3_L1266I,N_R32del,NSP3_S1265del,NSP14_I42V,Spike_P681H,Spike_Y144del,M_Q19E,N_S33del,NSP4_T492I,NSP6_L105del,Spike_N679K,Spike_N764K,NSP6_G107del,N_E31del,NSP3_K38R,NSP6_I189V,Spike_T547K,N_G204R,N_D343G,E_T9I,Spike_V70del,Spike…	2022/1/4		TRUE				0.379794106	18	2
1882028	1882502	EPI_ISL_10921179	hCoV-19/Germany/TH-RKI-I-606806/2022	betacoronavirus	2022/2/17	Europe / Germany / Thuringia		29843	Human	unknown	unknown	GRA	BA.1.1	2022/2/28	VOC Omicron GRA (B.1.1.529+BA.*) first detected in Botswana/Hong Kong/South Africa	(Spike_H69del,Spike_T95I,NSP3_T819I,NSP6_P44S,Spike_A67V,Spike_S373P,Spike_Q493R,Spike_N969K,Spike_H655Y,Spike_N856K,N_R203K,Spike_G142D,NSP3_A1892T,Spike_Q954H,N_P13L,NSP3_L1266I,Spike_N501Y,N_R32del,M_Q19E,Spike_N440K,NSP4_T492I,NSP6_L105del,Spike_N679K,Spike_L212I,NSP6_G107del,Spike_Y505H,Spike_R346K,NSP6_I189V,Spike_T547K,Spike_D796Y,N_G204R,Spike_T478K,Spike_V143del,M_A63T,Spike_G496S,NSP14_…	2022/3/11		TRUE			0.008913313	0.379281198	36	1
1740917	1741327	EPI_ISL_9582154	hCoV-19/England/MILK-34B170C/2022	betacoronavirus	2022/1/30	Europe / United Kingdom / England		29747	Human	unknown	unknown	GRA	BA.1.1	2022/2/28	VOC Omicron GRA (B.1.1.529+BA.*) first detected in Botswana/Hong Kong/South Africa	(NSP5_P132H,Spike_H69del,Spike_T95I,Spike_A67V,Spike_S373P,Spike_Q493R,Spike_N969K,Spike_H655Y,Spike_N856K,N_R203K,Spike_G142D,NSP3_A1892T,Spike_Q954H,N_P13L,NSP3_L1266I,Spike_N501Y,N_R32del,M_Q19E,Spike_N440K,NSP4_T492I,NSP6_L105del,Spike_N679K,Spike_N764K,Spike_L212I,NSP6_G107del,Spike_Y505H,Spike_R346K,NSP6_I189V,Spike_T547K,M_D3G,Spike_D796Y,N_G204R,Spike_T478K,Spike_V143del,M_A63T,Spike_G496…	2022/2/6		TRUE			0.00806804	0.379435388	38	1
3161907	3162515	EPI_ISL_8669050	hCoV-19/Germany/RP-RKI-I-422923/2021	betacoronavirus	2021/12/30	Europe / Germany / Rhineland-Palatinate		29770	Human	unknown	unknown	GRA	BA.1.1	2022/2/28	VOC Omicron GRA (B.1.1.529+BA.*) first detected in Botswana/Hong Kong/South Africa	(NSP5_P132H,Spike_H69del,Spike_T95I,Spike_A67V,Spike_S373P,Spike_Q493R,Spike_N969K,Spike_H655Y,Spike_N856K,Spike_I834V,N_R203K,Spike_G142D,NSP3_A1892T,Spike_Q954H,N_P13L,NSP3_L1266I,Spike_N501Y,N_R32del,M_Q19E,Spike_N440K,NSP4_T492I,Spike_N679K,Spike_N764K,Spike_L212I,NSP6_G107del,Spike_R346K,NSP6_I189V,Spike_T547K,M_D3G,Spike_D796Y,N_G204R,Spike_T478K,Spike_V143del,M_A63T,Spike_G496S,Spike_K417N…	2022/1/13		TRUE			6.72E-05	0.379635851	38	1
2794750	2795341	EPI_ISL_9796395	hCoV-19/Poland/Kce-1595/2022	betacoronavirus	2022/2/7	Europe / Poland / Slask		29806	Human	54	Female	GRA	BA.1	2022/2/28	VOC Omicron GRA (B.1.1.529+BA.*) first detected in Botswana/Hong Kong/South Africa	(NSP5_P132H,Spike_H69del,Spike_T95I,Spike_A67V,Spike_S373P,Spike_Q493R,Spike_N969K,Spike_H655Y,Spike_N856K,N_R203K,Spike_G142D,NSP3_A1892T,Spike_Q954H,NS3_L106F,N_P13L,Spike_T883I,NSP3_L1266I,Spike_N501Y,N_R32del,M_Q19E,Spike_N440K,NSP4_T492I,NSP6_L105del,Spike_N679K,Spike_N764K,Spike_L212I,NSP6_G107del,Spike_Y505H,NSP6_I189V,Spike_T547K,M_D3G,Spike_D796Y,N_G204R,N_D343G,Spike_T478K,Spike_V143del…	2022/2/11		TRUE				0.379655103	39	1
1682	1682	EPI_ISL_10731438	hCoV-19/Denmark/DCGC-402772/2022	betacoronavirus	2022/2/26	Europe / Denmark / Sjaelland		29755	Human	unknown	unknown	GRA	BA.2	2022/2/28	VOC Omicron GRA (B.1.1.529+BA.*) first detected in Botswana/Hong Kong/South Africa	(NSP5_P132H,NSP3_G489S,Spike_L24del,NSP4_T327I,Spike_S373P,Spike_Q493R,Spike_N969K,Spike_H655Y,N_R203K,Spike_V213G,Spike_G142D,Spike_A27S,Spike_Q954H,N_P13L,Spike_N501Y,Spike_P25del,N_R32del,NS3_T223I,Spike_T19I,M_Q19E,Spike_N440K,NSP4_T492I,Spike_N679K,Spike_N764K,NSP6_G107del,Spike_Y505H,Spike_D796Y,N_G204R,Spike_T478K,N_S413R,M_A63T,Spike_S371F,NS3_H78Y,Spike_K417N,NSP13_R392C,Spike_T376A,NSP6…	2022/3/7		TRUE	TRUE		0.000873832	0.379070237	31	2
1584195	1584492	EPI_ISL_9242217	hCoV-19/Denmark/DCGC-336352/2022	betacoronavirus	2022/1/22	Europe / Denmark / Sjaelland		29764	Human	unknown	unknown	GRA	BA.1	2022/2/28	VOC Omicron GRA (B.1.1.529+BA.*) first detected in Botswana/Hong Kong/South Africa	(NSP5_P132H,Spike_H69del,Spike_T95I,Spike_A67V,Spike_S373P,Spike_Q493R,Spike_N969K,Spike_H655Y,Spike_N856K,N_R203K,Spike_G142D,NSP3_A1892T,Spike_Q954H,N_P13L,NSP3_L1266I,Spike_N501Y,N_R32del,M_Q19E,Spike_N440K,NSP4_T492I,NSP6_L105del,Spike_N679K,Spike_N764K,Spike_L212I,NSP6_G107del,Spike_Y505H,NSP6_I189V,Spike_T547K,M_D3G,Spike_D796Y,N_G204R,Spike_T478K,Spike_V143del,M_A63T,Spike_G496S,Spike_K417…	2022/1/28		TRUE				0.379666028	37	1
1021239	1021372	EPI_ISL_9108581	hCoV-19/Germany/NW-RKI-I-453971/2022	betacoronavirus	2022/1/5	Europe / Germany / North Rhine-Westphalia		29629	Human	unknown	unknown	GRA	BA.1.1	2022/2/28	VOC Omicron GRA (B.1.1.529+BA.*) first detected in Botswana/Hong Kong/South Africa	(NSP5_P132H,NSP13_S350L,Spike_H69del,Spike_T95I,Spike_A67V,Spike_S373P,Spike_Q493R,Spike_N969K,Spike_H655Y,Spike_N856K,N_R203K,Spike_G142D,NSP3_A1892T,Spike_Q954H,N_P13L,NSP3_L1266I,Spike_N501Y,N_R32del,M_Q19E,Spike_N440K,NSP4_T492I,NSP6_L105del,Spike_N679K,Spike_N764K,Spike_L212I,NSP6_G107del,Spike_Y505H,Spike_R346K,NSP6_I189V,Spike_T547K,M_D3G,Spike_D796Y,N_G204R,Spike_T478K,Spike_V143del,M_A63…	2022/1/26		TRUE			0.000303756	0.379304524	38	1
1921785	1922261	EPI_ISL_10543135	hCoV-19/England/MILK-3736353/2022	betacoronavirus	2022/2/16	Europe / United Kingdom / England		29747	Human	unknown	unknown	GRA	BA.1.1	2022/2/28	VOC Omicron GRA (B.1.1.529+BA.*) first detected in Botswana/Hong Kong/South Africa	(NSP5_P132H,Spike_H69del,Spike_T95I,Spike_A67V,Spike_S373P,Spike_Q493R,Spike_N969K,Spike_H655Y,Spike_N856K,N_R203K,Spike_G142D,NSP3_A1892T,Spike_Q954H,N_P13L,NSP3_L1266I,Spike_N501Y,N_R32del,M_Q19E,Spike_N440K,NSP4_T492I,NSP6_L105del,Spike_N679K,Spike_N764K,Spike_L212I,NSP6_G107del,Spike_Y505H,Spike_R346K,NSP6_I189V,Spike_T547K,M_D3G,Spike_D796Y,N_G204R,Spike_T478K,Spike_V143del,M_A63T,Spike_G496…	2022/3/1		TRUE				0.379614066	38	1
1839194	1839667	EPI_ISL_11310709	hCoV-19/Austria/CeMM25691/2022	betacoronavirus	22-Mar	Europe / Austria / Salzburg / Salzburg / Salzburg		29733	Human	61	unknown	GRA	BA.1.1	2022/2/28	VOC Omicron GRA (B.1.1.529+BA.*) first detected in Botswana/Hong Kong/South Africa	(NSP5_P132H,Spike_H69del,Spike_T95I,Spike_A67V,Spike_S373P,Spike_Q493R,Spike_N969K,Spike_H655Y,Spike_N856K,N_R203K,Spike_G142D,NSP3_A1892T,Spike_Q954H,N_P13L,NSP3_L1266I,Spike_N501Y,N_R32del,M_Q19E,Spike_N440K,NSP4_T492I,Spike_N679K,Spike_N764K,Spike_L212I,Spike_Y505H,Spike_R346K,NSP6_I189V,Spike_T547K,M_D3G,Spike_D796Y,N_G204R,Spike_T478K,Spike_V143del,M_A63T,Spike_G496S,Spike_K417N,M_N21H,Spike…	2022/3/23		TRUE			6.73E-05	0.379637415	38	1
3130895	3131503	EPI_ISL_9840785	hCoV-19/England/ALDP-35B0D19/2022	betacoronavirus	2022/2/5	Europe / United Kingdom / England		29732	Human	unknown	unknown	GRA	BA.1.1	2022/2/28	VOC Omicron GRA (B.1.1.529+BA.*) first detected in Botswana/Hong Kong/South Africa	(NSP5_P132H,Spike_H69del,Spike_T95I,Spike_A67V,Spike_S373P,Spike_Q493R,Spike_N969K,Spike_H655Y,Spike_N856K,N_R203K,Spike_G142D,NSP3_A1892T,Spike_Q954H,N_P13L,NSP2_P129S,NSP1_H83del,NSP3_L1266I,Spike_N501Y,N_R32del,M_Q19E,Spike_N440K,NSP4_T492I,NSP6_L105del,Spike_N679K,Spike_N764K,Spike_L212I,NSP6_G107del,Spike_Y505H,NSP1_V84del,Spike_R346K,NSP6_I189V,Spike_T547K,M_D3G,Spike_D796Y,N_G204R,Spike_T4…	2022/2/13		TRUE				0.379523745	38	1
2725921	2726481	EPI_ISL_10202173	hCoV-19/Wales/ALDP-36B695A/2022	betacoronavirus	2022/2/11	Europe / United Kingdom / Wales		29747	Human	unknown	unknown	GRA	BA.1.1	2022/2/28	VOC Omicron GRA (B.1.1.529+BA.*) first detected in Botswana/Hong Kong/South Africa	(NSP5_P132H,Spike_H69del,Spike_T95I,Spike_A67V,Spike_S373P,Spike_Q493R,Spike_N969K,Spike_H655Y,Spike_N856K,N_R203K,Spike_G142D,NSP3_A1892T,Spike_Q954H,N_P13L,NSP3_L1266I,Spike_N501Y,N_R32del,M_Q19E,Spike_N440K,NSP4_T492I,NSP6_L105del,Spike_N679K,Spike_N764K,Spike_L212I,NSP6_G107del,Spike_Y505H,Spike_R346K,NSP6_I189V,Spike_T547K,M_D3G,Spike_D796Y,N_G204R,Spike_T478K,Spike_V143del,M_A63T,Spike_G496…	2022/2/22		TRUE				0.379614066	38	1
1810555	1811018	EPI_ISL_10118960	hCoV-19/England/ALDP-36FFE1A/2022	betacoronavirus	2022/2/15	Europe / United Kingdom / England		29708	Human	unknown	unknown	GRA	BA.1	2022/2/28	VOC Omicron GRA (B.1.1.529+BA.*) first detected in Botswana/Hong Kong/South Africa	(NSP5_P132H,Spike_H69del,Spike_T95I,Spike_A67V,Spike_S373P,Spike_Q493R,Spike_N969K,Spike_H655Y,Spike_N856K,N_R203K,Spike_G142D,NSP3_A1892T,Spike_Q954H,N_P13L,NSP3_L1266I,Spike_N501Y,N_R32del,M_Q19E,Spike_N440K,NSP4_T492I,NSP6_L105del,Spike_N679K,Spike_N764K,Spike_L212I,NSP6_G107del,Spike_Y505H,NS7a_G38V,NSP6_I189V,Spike_T547K,M_D3G,Spike_D796Y,N_G204R,Spike_T478K,Spike_V143del,M_A63T,Spike_G496S,…	2022/2/21		TRUE				0.379224451	37	1
1615350	1615655	EPI_ISL_9524281	hCoV-19/USA/UT-UPHL-220202945635/2022	betacoronavirus	2022/1/3	North America / USA / Utah		29778	Human	unknown	unknown	GRA	BA.1	2022/2/28	VOC Omicron GRA (B.1.1.529+BA.*) first detected in Botswana/Hong Kong/South Africa	(NSP5_P132H,Spike_H69del,Spike_T95I,Spike_A67V,NS3_S165F,Spike_S373P,Spike_Q493R,Spike_N969K,Spike_H655Y,Spike_N856K,N_R203K,Spike_G142D,NSP3_A1892T,Spike_Q954H,NS3_L106F,N_P13L,NSP3_L1266I,Spike_N501Y,N_R32del,M_Q19E,NSP4_T492I,NSP6_L105del,Spike_N679K,Spike_L212I,NSP6_G107del,Spike_Y505H,NSP6_I189V,Spike_T547K,M_D3G,Spike_D796Y,N_G204R,N_D343G,Spike_T478K,Spike_V143del,M_A63T,Spike_G496S,NSP6_S…	2022/2/4		TRUE				0.379709853	33	1
1404665	1404871	EPI_ISL_10394703	hCoV-19/Wales/PHWC-PE8IMF/2022	betacoronavirus	2022/2/1	Europe / United Kingdom / Wales		29842	Human	unknown	unknown	GRA	BA.1	2022/2/28	VOC Omicron GRA (B.1.1.529+BA.*) first detected in Botswana/Hong Kong/South Africa	(NSP5_P132H,Spike_H69del,Spike_T95I,Spike_A67V,Spike_S373P,Spike_Q493R,Spike_N969K,Spike_H655Y,Spike_N856K,N_R203K,Spike_G142D,NSP3_A1892T,Spike_Q954H,Spike_A701V,N_P13L,NSP3_L1266I,Spike_N501Y,N_R32del,M_Q19E,Spike_N440K,NSP4_T492I,NSP6_L105del,Spike_N679K,Spike_N764K,Spike_L212I,NSP6_G107del,Spike_Y505H,NSP6_I189V,Spike_T547K,M_D3G,Spike_D796Y,N_G204R,Spike_T478K,Spike_V143del,M_A63T,Spike_G496…	2022/2/25		TRUE			0.014275661	0.378718341	38	1
2285840	2286327	EPI_ISL_10667724	hCoV-19/Japan/PG-189435/2022	betacoronavirus	2022/1/21	Asia / Japan / Hiroshima		29751	Human	unknown	unknown	GRA	BA.1.1	2022/2/28	VOC Omicron GRA (B.1.1.529+BA.*) first detected in Botswana/Hong Kong/South Africa	(NSP5_P132H,Spike_H69del,Spike_T95I,Spike_A67V,Spike_S373P,Spike_Q493R,Spike_N969K,Spike_H655Y,Spike_N856K,N_R203K,Spike_G142D,NSP3_A1892T,Spike_Q954H,N_P13L,NSP3_L1266I,Spike_N501Y,N_R32del,M_Q19E,Spike_N440K,NSP4_T492I,NSP6_L105del,Spike_N679K,Spike_N764K,Spike_L212I,NSP6_G107del,Spike_Y505H,Spike_R346K,NSP6_I189V,Spike_T547K,M_D3G,Spike_D796Y,N_G204R,Spike_T478K,NSP5_T169S,Spike_V143del,M_A63T…	2022/3/4		TRUE			0.008873651	0.380133618	38	1
1492501	1492728	EPI_ISL_11296842	hCoV-19/USA/VT-Broad-CRSP_KPOTPS27YFHJFJUP/2022	betacoronavirus	2022/3/10	North America / USA / Vermont		29827	Human	unknown	unknown	GRA	BA.1.1	2022/2/28	VOC Omicron GRA (B.1.1.529+BA.*) first detected in Botswana/Hong Kong/South Africa	(NSP5_P132H,Spike_H69del,Spike_T95I,Spike_A67V,Spike_S373P,Spike_Q493R,Spike_N969K,Spike_H655Y,Spike_N856K,N_R203K,Spike_G142D,NSP3_A1892T,Spike_Q954H,N_P13L,NSP3_L1266I,Spike_N501Y,N_R32del,NS7a_S83L,M_Q19E,Spike_N440K,NSP4_T492I,NSP6_L105del,Spike_N679K,Spike_N764K,Spike_L212I,NSP6_G107del,Spike_Y505H,Spike_R346K,NSP6_I189V,Spike_T547K,M_D3G,Spike_D796Y,N_G204R,Spike_T478K,Spike_V143del,M_A63T,…	2022/3/22		TRUE			0.000335267	0.379146125	38	1
2357425	2357954	EPI_ISL_11098520	hCoV-19/England/MILK-398512C/2022	betacoronavirus	2022/3/7	Europe / United Kingdom / England		29724	Human	unknown	unknown	GRA	BA.2	2022/2/28	VOC Omicron GRA (B.1.1.529+BA.*) first detected in Botswana/Hong Kong/South Africa	(NSP5_P132H,NSP3_G489S,Spike_L24del,NSP4_T327I,Spike_S373P,Spike_Q493R,Spike_N969K,Spike_H655Y,N_R203K,Spike_V213G,Spike_G142D,Spike_A27S,Spike_Q954H,N_P13L,Spike_N501Y,Spike_P25del,N_R32del,NSP13_T250I,NS3_T223I,Spike_T19I,M_Q19E,Spike_N440K,NSP4_T492I,Spike_N679K,Spike_N764K,NSP6_G107del,Spike_Y505H,Spike_D796Y,N_G204R,Spike_T478K,N_S413R,M_A63T,Spike_S371F,Spike_K417N,NSP13_R392C,Spike_T376A,N…	2022/3/16		TRUE				0.378919392	31	2
1601963	1602260	EPI_ISL_9506333	hCoV-19/Indonesia/JK-CW62-0076/2022	betacoronavirus	2022/1/25	Asia / Indonesia / DKI Jakarta		29681	Human	52	Female	GRA	BA.1	2022/2/28	VOC Omicron GRA (B.1.1.529+BA.*) first detected in Botswana/Hong Kong/South Africa	(NSP5_P132H,Spike_H69del,Spike_T95I,Spike_A67V,NSP2_K384N,Spike_S373P,Spike_Q493R,Spike_N969K,Spike_H655Y,Spike_N856K,N_R203K,Spike_G142D,NSP1_M85V,NSP3_A1892T,Spike_Q954H,N_P13L,NSP1_H83del,NSP3_L1266I,Spike_N501Y,N_R32del,M_Q19E,Spike_N440K,NSP4_T492I,NSP6_L105del,Spike_N679K,Spike_N764K,Spike_L212I,NSP6_G107del,Spike_Y505H,NSP1_V84del,NSP6_I189V,Spike_T547K,M_D3G,Spike_D796Y,N_G204R,Spike_T478…	2022/2/4		TRUE			0.00764799	0.379982345	37	1
1885189	1885663	EPI_ISL_10495943	hCoV-19/Japan/IC-5204/2022	betacoronavirus	2022/2/1	Asia / Japan	Quarantine: Airport Quarantine Station in Japan; Travel history: Europe / Turkey, Africa / Egypt	29728	Human	unknown	unknown	GRA	BA.2	2022/2/28	VOC Omicron GRA (B.1.1.529+BA.*) first detected in Botswana/Hong Kong/South Africa	(NSP5_P132H,NSP3_G489S,Spike_L24del,NSP4_T327I,Spike_S373P,Spike_Q493R,Spike_N969K,Spike_H655Y,N_R203K,Spike_V213G,Spike_G142D,Spike_A27S,Spike_Q954H,N_P13L,Spike_N501Y,Spike_P25del,N_R32del,NS3_T223I,Spike_T19I,M_Q19E,Spike_N440K,NSP4_T492I,Spike_N679K,Spike_N764K,NSP6_G107del,Spike_Y505H,Spike_D796Y,N_G204R,Spike_T478K,N_S413R,M_A63T,Spike_S371F,Spike_K417N,NSP13_R392C,Spike_T376A,NSP6_S106del,…	2022/3/1		TRUE				0.379137513	31	2
632801	632888	EPI_ISL_10749277	hCoV-19/India/GJ-INSACOG-GBRC6004/2022	betacoronavirus	2022/2/6	Asia / India / Gujarat / Ahmedabad		29761	Human	31	Female	GRA	BA.2	2022/2/28	VOC Omicron GRA (B.1.1.529+BA.*) first detected in Botswana/Hong Kong/South Africa	(NSP5_P132H,NSP3_G489S,Spike_L24del,NSP4_T327I,Spike_S373P,Spike_Q493R,Spike_N969K,Spike_H655Y,N_R203K,Spike_V213G,Spike_G142D,Spike_A27S,Spike_Q954H,N_P13L,Spike_N501Y,Spike_P25del,N_R32del,NS3_T223I,NSP2_P589S,Spike_T19I,M_Q19E,Spike_N440K,NSP4_T492I,Spike_N679K,Spike_N764K,NSP6_G107del,Spike_Y505H,Spike_D796Y,N_G204R,Spike_T478K,N_S413R,M_A63T,Spike_S371F,Spike_K417N,NSP13_R392C,Spike_T376A,NS…	2022/3/7		TRUE				0.379019522	31	2
1536819	1537111	EPI_ISL_8899031	hCoV-19/England/MILK-323F35F/2022	betacoronavirus	2022/1/11	Europe / United Kingdom / England		29747	Human	unknown	unknown	GRA	BA.1	2022/2/28	VOC Omicron GRA (B.1.1.529+BA.*) first detected in Botswana/Hong Kong/South Africa	(NSP5_P132H,Spike_H69del,Spike_T95I,Spike_A67V,Spike_S373P,Spike_Q493R,Spike_N969K,Spike_H655Y,Spike_N856K,N_R203K,Spike_G142D,NSP3_A1892T,Spike_Q954H,N_P13L,NSP3_L1266I,Spike_N501Y,N_R32del,M_Q19E,Spike_N440K,NSP4_T492I,NSP6_L105del,Spike_N679K,Spike_N764K,Spike_L212I,NSP6_G107del,Spike_Y505H,NSP6_I189V,Spike_T547K,M_D3G,Spike_D796Y,N_G204R,Spike_T478K,Spike_V143del,M_A63T,Spike_G496S,Spike_K417…	2022/1/20		TRUE				0.379668538	37	1
2555224	2555760	EPI_ISL_10012856	hCoV-19/Denmark/DCGC-369043/2022	betacoronavirus	2022/2/7	Europe / Denmark / Midtjylland		29743	Human	unknown	unknown	GRA	BA.1	2022/2/28	VOC Omicron GRA (B.1.1.529+BA.*) first detected in Botswana/Hong Kong/South Africa	(NSP5_P132H,Spike_H69del,Spike_T95I,Spike_A67V,Spike_S373P,Spike_Q493R,Spike_N969K,Spike_H655Y,Spike_N856K,N_R203K,Spike_G142D,NSP3_A1892T,Spike_Q954H,N_P13L,NSP3_L1266I,Spike_N501Y,N_R32del,M_Q19E,Spike_N440K,NSP4_T492I,NSP6_L105del,Spike_N679K,Spike_N764K,Spike_L212I,NSP6_G107del,Spike_Y505H,NSP6_I189V,Spike_T547K,M_D3G,Spike_D796Y,N_G204R,Spike_T478K,Spike_V143del,M_A63T,Spike_G496S,Spike_K417…	2022/2/17		TRUE			0.000168135	0.379645512	36	1
1882464	1882938	EPI_ISL_10493708	hCoV-19/USA/LA-CDC-4513241-001/2022	betacoronavirus	2022/2/1	North America / USA / Louisiana		29819	Human	unknown	Female	GRA	BA.1	2022/2/28	VOC Omicron GRA (B.1.1.529+BA.*) first detected in Botswana/Hong Kong/South Africa	(NSP5_P132H,Spike_H69del,Spike_T95I,Spike_A67V,Spike_S373P,Spike_Q493R,Spike_N969K,Spike_H655Y,Spike_N856K,N_R203K,Spike_G142D,NSP3_A1892T,Spike_Q954H,NS3_L106F,N_P13L,NSP3_L1266I,Spike_N501Y,N_R32del,M_Q19E,Spike_N440K,NSP4_T492I,NSP6_L105del,Spike_N679K,Spike_N764K,Spike_L212I,NSP6_G107del,Spike_Y505H,NSP6_I189V,Spike_T547K,M_D3G,Spike_D796Y,N_G204R,N_D343G,Spike_T478K,Spike_V143del,M_A63T,Spik…	2022/2/28		TRUE				0.37962373	37	1
3280526	3281216	EPI_ISL_9915893	hCoV-19/USA/GA-CDC-LC0508964/2022	betacoronavirus	2022/1/26	North America / USA / Georgia		29745	Human	41	Female	GRA	BA.1.1	2022/2/28	VOC Omicron GRA (B.1.1.529+BA.*) first detected in Botswana/Hong Kong/South Africa	(NSP5_P132H,Spike_H69del,Spike_T95I,Spike_A67V,Spike_S373P,Spike_Q493R,Spike_N969K,Spike_H655Y,Spike_N856K,N_R203K,Spike_G142D,NSP3_A1892T,Spike_Q954H,N_P13L,NSP3_L1266I,Spike_N501Y,N_R32del,M_Q19E,Spike_N440K,NSP4_T492I,NSP6_L105del,Spike_N679K,Spike_N764K,Spike_L212I,NSP6_G107del,Spike_Y505H,Spike_R346K,NSP6_I189V,Spike_T547K,M_D3G,Spike_D796Y,N_G204R,Spike_T478K,Spike_V143del,M_A63T,Spike_G496…	2022/2/15		TRUE				0.379660447	38	1
3388603	3389297	EPI_ISL_10298999	hCoV-19/Germany/BY-RKI-I-560905/2022	betacoronavirus	2022/2/1	Europe / Germany / Bavaria		29806	Human	unknown	unknown	GRA	BA.1.1	2022/2/28	VOC Omicron GRA (B.1.1.529+BA.*) first detected in Botswana/Hong Kong/South Africa	(NSP5_P132H,Spike_H69del,Spike_T95I,Spike_A67V,Spike_S373P,Spike_Q493R,Spike_N969K,Spike_H655Y,Spike_N856K,N_R203K,Spike_G142D,NSP3_A1892T,Spike_Q954H,N_P13L,NSP3_L1266I,Spike_N501Y,N_R32del,M_Q19E,Spike_N440K,NSP4_T492I,NSP6_L105del,Spike_N679K,Spike_N764K,Spike_L212I,NSP6_G107del,Spike_Y505H,Spike_R346K,NSP6_I189V,Spike_T547K,M_D3G,Spike_D796Y,N_G204R,Spike_T478K,Spike_V143del,M_A63T,Spike_G496…	2022/2/24		TRUE				0.379520902	38	1
2340216	2340738	EPI_ISL_11405184	hCoV-19/South Korea/KDCA32550/2022	betacoronavirus	2022/2/24	Asia / South Korea		29755	Human	4	Female	GRA	BA.2	2022/2/28	VOC Omicron GRA (B.1.1.529+BA.*) first detected in Botswana/Hong Kong/South Africa	(NSP5_P132H,NSP3_G489S,Spike_L24del,NSP4_T327I,Spike_S373P,Spike_Q493R,Spike_N969K,Spike_H655Y,N_R203K,Spike_V213G,Spike_G142D,Spike_A27S,Spike_Q954H,N_P13L,Spike_N501Y,Spike_P25del,N_R32del,NS3_T223I,Spike_T19I,M_Q19E,Spike_N440K,NSP4_T492I,Spike_N679K,Spike_N764K,NSP6_G107del,Spike_Y505H,Spike_D796Y,N_G204R,Spike_T478K,N_S413R,M_A63T,Spike_S371F,Spike_K417N,NSP13_R392C,Spike_T376A,NSP6_S106del,…	2022/3/25		TRUE	TRUE		0.002453369	0.379118658	32	2
379745	379767	EPI_ISL_10737934	hCoV-19/Germany/RP-RKI-I-570459/2022	betacoronavirus	2022/2/16	Europe / Germany / Rhineland-Palatinate		29756	Human	unknown	unknown	GRA	BA.1.1	2022/2/28	VOC Omicron GRA (B.1.1.529+BA.*) first detected in Botswana/Hong Kong/South Africa	(NSP5_P132H,Spike_H69del,Spike_T95I,Spike_A67V,Spike_S373P,Spike_Q493R,Spike_N969K,Spike_H655Y,Spike_N856K,N_R203K,Spike_G142D,NSP3_A1892T,Spike_Q954H,N_P13L,NSP3_L1266I,Spike_N501Y,N_R32del,M_Q19E,Spike_N440K,NSP4_T492I,NSP6_L105del,Spike_N679K,Spike_N764K,Spike_L212I,NSP6_G107del,Spike_Y505H,Spike_R346K,NSP6_I189V,Spike_T547K,M_D3G,Spike_D796Y,N_G204R,Spike_T478K,Spike_V143del,M_A63T,Spike_G496…	2022/3/7		TRUE			0.000134427	0.379705566	40	1
2321450	2321970	EPI_ISL_11030073	hCoV-19/Denmark/DCGC-423126/2022	betacoronavirus	2022/3/8	Europe / Denmark / Hovedstaden		29755	Human	unknown	unknown	GRA	BA.2	2022/2/28	VOC Omicron GRA (B.1.1.529+BA.*) first detected in Botswana/Hong Kong/South Africa	(NSP5_P132H,NSP3_G489S,Spike_L24del,NSP4_T327I,Spike_S373P,Spike_Q493R,Spike_N969K,Spike_H655Y,N_R203K,Spike_V213G,Spike_G142D,Spike_A27S,Spike_Q954H,N_P13L,Spike_N501Y,Spike_P25del,N_R32del,NS3_T223I,Spike_T19I,M_Q19E,Spike_N440K,NSP4_T492I,Spike_N679K,Spike_N764K,NSP6_G107del,NSP12_S647I,Spike_Y505H,Spike_D796Y,N_G204R,Spike_T478K,N_S413R,M_A63T,Spike_S371F,NS3_H78Y,Spike_K417N,NSP13_R392C,Spik…	2022/3/15		TRUE	TRUE		0.000873803	0.379023849	31	2
1856333	1856806	EPI_ISL_11314603	hCoV-19/England/PHEC-YYDKDBR/2022	betacoronavirus	2022/3/9	Europe / United Kingdom / England		29771	Human	unknown	unknown	GRA	BA.2	2022/2/28	VOC Omicron GRA (B.1.1.529+BA.*) first detected in Botswana/Hong Kong/South Africa	(NSP5_P132H,NSP3_G489S,Spike_L24del,NSP4_T327I,Spike_S373P,Spike_Q493R,Spike_N969K,Spike_H655Y,N_R203K,Spike_V213G,Spike_G142D,Spike_A27S,Spike_Q954H,N_P13L,Spike_N501Y,Spike_P25del,N_R32del,NS3_T223I,Spike_T19I,M_Q19E,Spike_N440K,NSP4_T492I,Spike_N679K,Spike_N764K,NSP6_G107del,Spike_Y505H,Spike_D796Y,N_G204R,Spike_T478K,N_S413R,M_A63T,NSP16_T91M,Spike_S371F,Spike_K417N,NSP13_R392C,Spike_T376A,NS…	2022/3/23		TRUE	TRUE		0.003896671	0.37881496	30	2
2346157	2346679	EPI_ISL_11070502	hCoV-19/Greece/327344/2022	betacoronavirus	2022/2/1	Europe / Greece / Attica		29859	Human	unknown	unknown	GRA	BA.1.1	2022/2/28	VOC Omicron GRA (B.1.1.529+BA.*) first detected in Botswana/Hong Kong/South Africa	(NSP5_P132H,Spike_H69del,Spike_T95I,Spike_A67V,Spike_S373P,Spike_Q493R,Spike_N969K,Spike_H655Y,Spike_N856K,N_R203K,Spike_G142D,NSP3_A1892T,Spike_Q954H,N_P13L,NSP3_L1266I,Spike_N501Y,N_R32del,M_Q19E,Spike_N440K,NSP4_T492I,NSP6_L105del,Spike_N679K,Spike_N764K,Spike_L212I,NSP6_G107del,Spike_Y505H,Spike_R346K,NSP6_I189V,Spike_T547K,M_D3G,Spike_D796Y,N_G204R,Spike_T478K,Spike_V143del,NSP2_T149I,M_A63T…	2022/3/16		TRUE			0.000267926	0.379116278	37	1
1752307	1752768	EPI_ISL_10418710	hCoV-19/England/QEUH-37C2A48/2022	betacoronavirus	2022/2/19	Europe / United Kingdom / England		29738	Human	unknown	unknown	GRA	BA.1.1	2022/2/28	VOC Omicron GRA (B.1.1.529+BA.*) first detected in Botswana/Hong Kong/South Africa	(NSP5_P132H,Spike_H69del,Spike_T95I,Spike_A67V,Spike_S373P,Spike_Q493R,Spike_N969K,Spike_H655Y,Spike_N856K,N_R203K,Spike_G142D,NSP3_A1892T,Spike_Q954H,N_P13L,NSP3_L1266I,Spike_N501Y,N_R32del,NSP1_L61M,M_Q19E,Spike_N440K,NSP4_T492I,NSP6_L105del,Spike_N679K,Spike_N764K,Spike_L212I,NSP6_G107del,Spike_Y505H,Spike_R346K,NSP6_I189V,Spike_T547K,M_D3G,Spike_D796Y,N_G204R,Spike_T478K,Spike_V143del,M_A63T,…	2022/2/27		TRUE			0.010559236	0.379431057	38	1
433715	433742	EPI_ISL_10739330	hCoV-19/Germany/SN-RKI-I-571423/2022	betacoronavirus	2022/2/12	Europe / Germany / Saxony		29811	Human	unknown	unknown	GRA	BA.2	2022/2/28	VOC Omicron GRA (B.1.1.529+BA.*) first detected in Botswana/Hong Kong/South Africa	(NSP5_P132H,NSP3_G489S,Spike_L24del,NSP4_T327I,Spike_S373P,Spike_Q493R,Spike_N969K,Spike_H655Y,N_R203K,Spike_V213G,Spike_G142D,NSP1_M85V,Spike_A27S,Spike_Q954H,N_P13L,NSP1_H83del,Spike_N501Y,Spike_P25del,N_R32del,NS3_T223I,Spike_T19I,M_Q19E,NSP4_T492I,NSP12_T51I,Spike_N679K,Spike_N764K,NSP6_G107del,Spike_Y505H,NSP1_V84del,Spike_D796Y,N_G204R,Spike_T478K,M_A63T,Spike_S371F,NSP13_R392C,Spike_T376A,…	2022/3/7		TRUE			0.000402536	0.378569751	29	2
1497836	1498066	EPI_ISL_9169362	hCoV-19/Denmark/DCGC-334757/2022	betacoronavirus	2022/1/18	Europe / Denmark / Syddanmark		29764	Human	unknown	unknown	GRA	BA.2	2022/2/28	VOC Omicron GRA (B.1.1.529+BA.*) first detected in Botswana/Hong Kong/South Africa	(NSP5_P132H,NSP3_G489S,Spike_L24del,NSP4_T327I,Spike_S373P,Spike_Q493R,Spike_N969K,Spike_H655Y,N_R203K,Spike_V213G,Spike_G142D,Spike_A27S,Spike_Q954H,N_P13L,Spike_N501Y,Spike_P25del,N_R32del,NS3_T223I,Spike_T19I,M_Q19E,Spike_N440K,NSP4_T492I,Spike_N679K,Spike_N764K,Spike_Y505H,Spike_D796Y,N_G204R,Spike_T478K,N_S413R,M_A63T,Spike_S371F,NS3_H78Y,Spike_K417N,NSP13_R392C,Spike_T376A,Spike_G339D,Spike…	2022/1/27		TRUE	TRUE		0.000839969	0.379077275	31	2
1563621	1563918	EPI_ISL_8930591	hCoV-19/England/MILK-3280CAF/2022	betacoronavirus	2022/1/14	Europe / United Kingdom / England		29747	Human	unknown	unknown	GRA	BA.1	2022/2/28	VOC Omicron GRA (B.1.1.529+BA.*) first detected in Botswana/Hong Kong/South Africa	(NSP5_P132H,Spike_H69del,Spike_T95I,Spike_A67V,Spike_S373P,Spike_Q493R,Spike_N969K,Spike_H655Y,Spike_N856K,N_R203K,Spike_G142D,NSP3_A1892T,Spike_Q954H,N_P13L,NSP3_L1266I,Spike_N501Y,N_R32del,M_Q19E,Spike_N440K,NSP4_T492I,NSP6_L105del,Spike_N679K,Spike_N764K,Spike_L212I,NSP6_G107del,Spike_Y505H,NSP6_I189V,Spike_T547K,M_D3G,Spike_D796Y,N_G204R,Spike_T478K,Spike_V143del,M_A63T,Spike_G496S,Spike_K417…	2022/1/21		TRUE			0.003697852	0.379559335	37	1
2358996	2359525	EPI_ISL_11090214	hCoV-19/Scotland/NEWC-39CD4E3/2022	betacoronavirus	2022/3/8	Europe / United Kingdom / Scotland		29724	Human	unknown	unknown	GRA	BA.2	2022/2/28	VOC Omicron GRA (B.1.1.529+BA.*) first detected in Botswana/Hong Kong/South Africa	(NSP5_P132H,NSP3_G489S,Spike_L24del,NSP4_T327I,Spike_S373P,Spike_Q493R,Spike_N969K,Spike_H655Y,N_R203K,Spike_V213G,Spike_G142D,Spike_A27S,Spike_Q954H,N_P13L,Spike_N501Y,Spike_P25del,N_R32del,NS3_T223I,Spike_T19I,M_Q19E,Spike_N440K,NSP4_T492I,NSP15_K110Q,Spike_N679K,Spike_N764K,NSP6_G107del,Spike_Y505H,Spike_D796Y,N_G204R,Spike_T478K,N_S413R,M_A63T,Spike_S371F,Spike_K417N,NSP13_R392C,Spike_T376A,N…	2022/3/16		TRUE			0.003869188	0.378863107	32	2
496496	496524	EPI_ISL_9042792	hCoV-19/USA/FL-CDC-STM-6UFR3UTJB/2022	betacoronavirus	2022/1/3	North America / USA / Florida		29873	Human	23	Male	GRA	BA.1.1	2022/2/28	VOC Omicron GRA (B.1.1.529+BA.*) first detected in Botswana/Hong Kong/South Africa	(NSP5_P132H,Spike_H69del,Spike_T95I,Spike_A67V,Spike_S373P,Spike_Q493R,Spike_N969K,Spike_H655Y,Spike_N856K,N_R203K,Spike_G142D,NSP3_A1892T,Spike_Q954H,N_P13L,NSP3_L1266I,Spike_N501Y,N_R32del,M_Q19E,Spike_N440K,NSP4_T492I,NSP6_L105del,Spike_N679K,Spike_N764K,Spike_L212I,NSP6_G107del,Spike_Y505H,Spike_R346K,NSP6_I189V,Spike_T547K,M_D3G,Spike_D796Y,N_G204R,Spike_T478K,Spike_V143del,M_A63T,Spike_G496…	2022/1/24		TRUE			0.00020085	0.379147554	38	1
2253062	2253546	EPI_ISL_10584694	hCoV-19/Ireland/CO-NVRL-S22IRL00071947/2022	betacoronavirus	2022/1/19	Europe / Ireland / Cork		29687	Human	31-40	Male	GRA	BA.1	2022/2/28	VOC Omicron GRA (B.1.1.529+BA.*) first detected in Botswana/Hong Kong/South Africa	(NSP5_P132H,Spike_H69del,Spike_T95I,Spike_A67V,Spike_S373P,Spike_Q493R,Spike_N969K,Spike_H655Y,Spike_N856K,N_R203K,Spike_G142D,NSP3_A1892T,Spike_Q954H,NS3_L106F,N_P13L,NSP3_L1266I,Spike_N501Y,N_R32del,Spike_N440K,NSP4_T492I,NSP6_L105del,Spike_N679K,Spike_N764K,Spike_L212I,NSP6_G107del,Spike_Y505H,NSP6_I189V,Spike_T547K,Spike_D796Y,N_G204R,N_D343G,Spike_T478K,Spike_V143del,Spike_G496S,Spike_K417N,…	2022/3/2		TRUE			0.025869909	0.38013071	36	1
1655245	1655582	EPI_ISL_9535011	hCoV-19/USA/CA-HLX-STM-25X5FBTMJ/2022	betacoronavirus	2022/1/5	North America / USA / California		29869	Human	unknown	unknown	GRA	BA.1	2022/2/28	VOC Omicron GRA (B.1.1.529+BA.*) first detected in Botswana/Hong Kong/South Africa	(NSP5_P132H,Spike_H69del,Spike_T95I,Spike_A67V,Spike_S373P,Spike_Q493R,Spike_N969K,Spike_H655Y,Spike_N856K,N_R203K,Spike_G142D,NSP3_A1892T,Spike_Q954H,N_P13L,NSP3_L1266I,Spike_N501Y,N_R32del,M_Q19E,Spike_N440K,NSP4_T492I,NSP6_L105del,Spike_N679K,Spike_N764K,Spike_L212I,NSP6_G107del,Spike_Y505H,NSP6_I189V,Spike_T547K,M_D3G,Spike_D796Y,N_G204R,Spike_T478K,Spike_V143del,M_A63T,Spike_G496S,Spike_K417…	2022/2/4		TRUE			6.70E-05	0.379181036	37	1
2343161	2343683	EPI_ISL_11409016	hCoV-19/USA/CO-CDC-MMB14681157/2022	betacoronavirus	2022/3/8	North America / USA / Colorado		29770	Human	41	Male	GRA	BA.1.1	2022/2/28	VOC Omicron GRA (B.1.1.529+BA.*) first detected in Botswana/Hong Kong/South Africa	(NSP5_P132H,Spike_H69del,Spike_T95I,Spike_A67V,Spike_S373P,Spike_Q493R,Spike_N969K,Spike_H655Y,Spike_N856K,N_R203K,Spike_G142D,NSP3_A1892T,Spike_Q954H,N_P13L,NSP3_L1266I,Spike_N501Y,N_R32del,M_Q19E,Spike_N440K,NSP4_T492I,NSP6_L105del,Spike_N679K,Spike_N764K,Spike_L212I,NSP6_G107del,Spike_Y505H,Spike_R346K,NSP6_I189V,Spike_T547K,M_D3G,Spike_D796Y,N_G204R,Spike_T478K,Spike_V143del,M_A63T,Spike_G496…	2022/3/25		TRUE			0.001276453	0.379355576	38	1
3145005	3145613	EPI_ISL_9082870	hCoV-19/South Africa/CERI-KRISP-K034848/2022	betacoronavirus	2022/1/5	Africa / South Africa / KwaZulu-Natal / eThekwini	Other: Hillcrest	29772	Human	37	Female	GRA	BA.1	2022/2/28	VOC Omicron GRA (B.1.1.529+BA.*) first detected in Botswana/Hong Kong/South Africa	(NSP5_P132H,NSP3_T1275I,Spike_H69del,Spike_T95I,Spike_A67V,Spike_S373P,Spike_Q493R,Spike_N969K,Spike_H655Y,Spike_N856K,N_R203K,Spike_G142D,NSP3_A1892T,Spike_Q954H,N_P13L,NSP3_L1266I,Spike_N501Y,N_R32del,N_P279L,M_Q19E,Spike_N440K,NSP4_T492I,NSP6_L105del,Spike_N679K,Spike_N764K,Spike_L212I,NSP6_G107del,Spike_Y505H,NSP6_I189V,Spike_T547K,M_D3G,Spike_D796Y,N_G204R,Spike_T478K,Spike_V143del,M_A63T,Sp…	2022/1/25		TRUE			0.004500873	0.379614009	36	1
1630839	1631165	EPI_ISL_9001223	hCoV-19/Scotland/QEUH-32CBE39/2022	betacoronavirus	2022/1/15	Europe / United Kingdom / Scotland		29724	Human	unknown	unknown	GRA	BA.1.1	2022/2/28	VOC Omicron GRA (B.1.1.529+BA.*) first detected in Botswana/Hong Kong/South Africa	(NSP5_P132H,Spike_H69del,Spike_T95I,Spike_A67V,Spike_S373P,Spike_Q493R,Spike_N969K,Spike_H655Y,Spike_N856K,N_R203K,Spike_G142D,NSP3_A1892T,Spike_Q954H,Spike_A846V,N_P13L,NSP3_L1266I,Spike_N501Y,N_R32del,M_Q19E,Spike_N440K,NSP4_T492I,NSP6_L105del,Spike_N679K,Spike_N764K,Spike_L212I,NSP6_G107del,Spike_Y505H,Spike_R346K,NSP6_I189V,Spike_T547K,M_D3G,Spike_D796Y,N_G204R,Spike_T478K,Spike_V143del,M_A63…	2022/1/23		TRUE			0.002826094	0.379263808	39	1
3483136	3483847	EPI_ISL_9931139	hCoV-19/USA/PA-CDC-STM-G36VN3VTU/2022	betacoronavirus	2022/1/26	North America / USA / Pennsylvania		29856	Human	40	Female	GRA	BA.1.1	2022/2/28	VOC Omicron GRA (B.1.1.529+BA.*) first detected in Botswana/Hong Kong/South Africa	(NSP5_P132H,Spike_H69del,Spike_T95I,Spike_A67V,Spike_S373P,Spike_Q493R,Spike_N969K,Spike_H655Y,Spike_N856K,N_R203K,Spike_G142D,NSP3_A1892T,Spike_Q954H,N_P13L,NSP1_H83del,NSP3_L1266I,Spike_N501Y,N_R32del,M_Q19E,Spike_N440K,NSP4_T492I,NSP6_L105del,Spike_N679K,Spike_N764K,Spike_L212I,NSP6_G107del,Spike_Y505H,NSP1_V84del,Spike_R346K,NSP6_I189V,Spike_T547K,M_D3G,Spike_D796Y,N_G204R,Spike_T478K,Spike_V…	2022/2/15		TRUE			3.35E-05	0.379132474	38	1
1797130	1797592	EPI_ISL_10007549	hCoV-19/Ireland/LH-NVRL-S22IRL00062798/2022	betacoronavirus	2022/1/16	Europe / Ireland / Louth		29697	Human	unknown	Female	GRA	BA.1	2022/2/28	VOC Omicron GRA (B.1.1.529+BA.*) first detected in Botswana/Hong Kong/South Africa	(NSP5_P132H,Spike_H69del,Spike_T95I,Spike_A67V,Spike_S373P,Spike_Q493R,Spike_N969K,Spike_H655Y,Spike_N856K,N_R203K,Spike_G142D,NSP3_A1892T,Spike_Q954H,NS3_L106F,NSP3_L1266I,Spike_N501Y,NSP14_T16I,Spike_N440K,NSP4_T492I,NSP6_L105del,NSP16_T35I,Spike_N679K,Spike_N764K,Spike_L212I,NSP6_G107del,Spike_Y505H,NSP6_I189V,Spike_T547K,Spike_D796Y,N_G204R,N_D343G,Spike_T478K,Spike_V143del,Spike_G496S,Spike_…	2022/2/17		TRUE		TRUE	0.06067953	0.378777559	37	1
2253342	2253826	EPI_ISL_10581650	hCoV-19/Croatia/30185/2022	betacoronavirus	2022/2/8	Europe / Croatia / Primorje County		29703	Human	18	Male	GRA	BA.1.1	2022/2/28	VOC Omicron GRA (B.1.1.529+BA.*) first detected in Botswana/Hong Kong/South Africa	(NSP5_P132H,Spike_H69del,Spike_T95I,Spike_A67V,Spike_S373P,Spike_Q493R,Spike_N969K,Spike_H655Y,Spike_N856K,N_R203K,Spike_G142D,NSP3_A1892T,Spike_Q954H,N_P13L,NSP3_L1266I,Spike_N501Y,N_R32del,M_Q19E,Spike_N440K,NSP4_T492I,NSP6_L105del,Spike_N679K,Spike_N764K,Spike_L212I,NSP6_G107del,Spike_Y505H,Spike_R346K,NSP6_I189V,Spike_T547K,M_D3G,Spike_D796Y,N_G204R,Spike_T478K,Spike_V143del,M_A63T,Spike_G496…	2022/3/2		TRUE			3.37E-05	0.37970507	38	1
1596851	1597148	EPI_ISL_9510403	hCoV-19/England/QEUH-347872F/2022	betacoronavirus	2022/1/28	Europe / United Kingdom / England		29747	Human	unknown	unknown	GRA	BA.1.1	2022/2/28	VOC Omicron GRA (B.1.1.529+BA.*) first detected in Botswana/Hong Kong/South Africa	(NSP5_P132H,Spike_H69del,Spike_T95I,Spike_A67V,Spike_S373P,Spike_Q493R,Spike_N969K,Spike_H655Y,Spike_N856K,N_R203K,Spike_G142D,NSP3_A1892T,Spike_Q954H,N_P13L,NSP3_L1266I,Spike_N501Y,N_R32del,M_Q19E,Spike_N440K,NSP4_T492I,NSP6_L105del,Spike_N679K,Spike_N764K,Spike_L212I,NSP6_G107del,Spike_Y505H,Spike_R346K,NSP6_I189V,Spike_T547K,M_D3G,Spike_D796Y,N_G204R,Spike_T478K,Spike_V143del,M_A63T,Spike_G496…	2022/2/4		TRUE			6.72E-05	0.379525971	38	1
2278529	2279015	EPI_ISL_10983119	hCoV-19/Denmark/DCGC-418841/2022	betacoronavirus	2022/3/4	Europe / Denmark / Hovedstaden		29799	Human	unknown	unknown	GRA	BA.2	2022/2/28	VOC Omicron GRA (B.1.1.529+BA.*) first detected in Botswana/Hong Kong/South Africa	(NSP5_P132H,NSP3_G489S,Spike_L24del,NSP4_T327I,Spike_S373P,Spike_Q493R,Spike_N969K,Spike_H655Y,N_R203K,Spike_V213G,Spike_G142D,Spike_A27S,Spike_Q954H,N_P13L,Spike_N501Y,Spike_P25del,N_R32del,NS3_T223I,Spike_T19I,M_Q19E,Spike_N440K,NSP4_T492I,Spike_N679K,Spike_N764K,NSP6_G107del,Spike_Y505H,Spike_D796Y,N_G204R,Spike_T478K,N_S413R,M_A63T,Spike_S371F,NS3_H78Y,Spike_K417N,NSP13_R392C,Spike_T376A,NSP6…	2022/3/14		TRUE	TRUE		0.000872513	0.379001108	31	2
2578692	2579229	EPI_ISL_9725518	hCoV-19/Germany/RP-RKI-I-507931/2022	betacoronavirus	2022/1/27	Europe / Germany / Rhineland-Palatinate		29729	Human	unknown	unknown	GRA	BA.2	2022/2/28	VOC Omicron GRA (B.1.1.529+BA.*) first detected in Botswana/Hong Kong/South Africa	(NSP5_P132H,NSP3_G489S,Spike_L24del,NSP4_T327I,Spike_S373P,Spike_Q493R,Spike_N969K,Spike_H655Y,N_R203K,Spike_V213G,Spike_G142D,Spike_A27S,Spike_Q954H,N_P13L,Spike_N501Y,Spike_P25del,N_R32del,NS3_T223I,Spike_T19I,M_Q19E,Spike_N440K,NSP4_T492I,Spike_N679K,Spike_N764K,NSP6_G107del,Spike_Y505H,Spike_D796Y,N_G204R,Spike_T478K,N_S413R,M_A63T,Spike_S371F,Spike_K417N,NSP13_R392C,Spike_T376A,NSP6_S106del,…	2022/2/10		TRUE			0.000403646	0.379042299	31	2
2869321	2869918	EPI_ISL_8002906	hCoV-19/South Africa/NICD-R17632/2021	betacoronavirus	2021/12/3	Africa / South Africa / North West		29751	Human	58	Female	GRA	BA.1	2022/2/28	VOC Omicron GRA (B.1.1.529+BA.*) first detected in Botswana/Hong Kong/South Africa	(NSP5_P132H,Spike_H69del,NSP14_G265S,Spike_T95I,Spike_A67V,Spike_S373P,Spike_Q493R,Spike_N969K,Spike_H655Y,Spike_N856K,N_R203K,Spike_G142D,NSP3_A1892T,Spike_Q954H,NS3_D155Y,N_P13L,NSP3_L1266I,Spike_N501Y,N_R32del,M_Q19E,Spike_N440K,NSP4_T492I,NSP6_L105del,Spike_N679K,Spike_N764K,Spike_L212I,NSP6_G107del,Spike_Y505H,NSP6_I189V,Spike_T547K,M_D3G,Spike_D796Y,N_G204R,Spike_T478K,Spike_V143del,M_A63T,…	2021/12/23		TRUE			6.72E-05	0.379575784	37	1
1624088	1624414	EPI_ISL_8996576	hCoV-19/England/QEUH-32AC6BE/2022	betacoronavirus	2022/1/14	Europe / United Kingdom / England		29747	Human	unknown	unknown	GRA	BA.1	2022/2/28	VOC Omicron GRA (B.1.1.529+BA.*) first detected in Botswana/Hong Kong/South Africa	(NSP5_P132H,Spike_H69del,Spike_T95I,Spike_A67V,Spike_S373P,Spike_Q493R,Spike_N969K,Spike_H655Y,Spike_N856K,N_R203K,Spike_G142D,NSP3_A1892T,Spike_Q954H,NS3_L106F,N_P13L,NSP3_L1266I,Spike_N501Y,N_R32del,M_Q19E,Spike_N440K,NSP4_T492I,NSP6_L105del,Spike_N679K,Spike_N764K,Spike_L212I,NSP6_G107del,Spike_Y505H,NSP6_I189V,Spike_T547K,M_D3G,Spike_D796Y,N_G204R,N_D343G,Spike_T478K,Spike_V143del,M_A63T,Spik…	2022/1/23		TRUE				0.379668538	38	1
1257682	1257848	EPI_ISL_9121900	hCoV-19/Denmark/DCGC-329035/2022	betacoronavirus	2022/1/12	Europe / Denmark / Syddanmark		29755	Human	unknown	unknown	GRA	BA.2	2022/2/28	VOC Omicron GRA (B.1.1.529+BA.*) first detected in Botswana/Hong Kong/South Africa	(NSP5_P132H,NSP3_G489S,Spike_L24del,NSP4_T327I,Spike_S373P,Spike_Q493R,Spike_N969K,Spike_H655Y,N_R203K,Spike_V213G,Spike_G142D,Spike_A27S,Spike_Q954H,N_P13L,Spike_N501Y,Spike_P25del,N_R32del,NS3_T223I,Spike_T19I,NSP4_T492I,Spike_N679K,Spike_N764K,NSP6_G107del,Spike_Y505H,Spike_D796Y,N_G204R,Spike_T478K,N_S413R,M_A63T,M_Q19Z,Spike_S371F,Spike_K417N,NSP13_R392C,Spike_T376A,NSP6_S106del,Spike_G339D,…	2022/1/26		TRUE	TRUE			0.379235009	31	2
2324514	2325034	EPI_ISL_11029586	hCoV-19/Denmark/DCGC-422709/2022	betacoronavirus	2022/3/7	Europe / Denmark / Nordjylland		29740	Human	unknown	unknown	GRA	BA.2	2022/2/28	VOC Omicron GRA (B.1.1.529+BA.*) first detected in Botswana/Hong Kong/South Africa	(NSP5_P132H,NSP3_G489S,Spike_L24del,NSP4_T327I,Spike_S373P,Spike_Q493R,Spike_N969K,Spike_H655Y,N_R203K,Spike_V213G,Spike_G142D,Spike_A27S,Spike_Q954H,N_P13L,NSP1_H83del,Spike_N501Y,Spike_P25del,N_R32del,NS3_T223I,Spike_T19I,M_Q19E,Spike_N440K,NSP4_T492I,Spike_N679K,Spike_N764K,NSP6_G107del,Spike_Y505H,NSP1_V84del,Spike_D796Y,N_G204R,Spike_T478K,N_S413R,M_A63T,NSP13_P529S,Spike_S371F,NSP1_M85del,N…	2022/3/15		TRUE			0.000874273	0.379026016	31	2
1794336	1794798	EPI_ISL_9623626	hCoV-19/Italy/LAZ-IFO-02010678/2022	betacoronavirus	2022/2/1	Europe / Italy / Lazio / Rome		29808	Human	unknown	Female	GRA	BA.1	2022/2/28	VOC Omicron GRA (B.1.1.529+BA.*) first detected in Botswana/Hong Kong/South Africa	(NSP5_P132H,Spike_H69del,Spike_T95I,Spike_A67V,Spike_S373P,Spike_Q493R,Spike_N969K,Spike_H655Y,Spike_N856K,N_R203K,Spike_G142D,NSP3_A1892T,Spike_Q954H,N_P13L,NSP3_L1266I,Spike_N501Y,N_R32del,M_Q19E,Spike_N440K,NSP4_T492I,NSP6_L105del,NSP3_D9G,Spike_N679K,Spike_N764K,Spike_L212I,NSP6_G107del,Spike_Y505H,NSP6_I189V,Spike_T547K,M_D3G,Spike_D796Y,N_G204R,Spike_T478K,Spike_V143del,M_A63T,Spike_G496S,S…	2022/2/7		TRUE				0.379763822	37	1
2379027	2379559	EPI_ISL_11156820	hCoV-19/Wales/PHWC-PE7KY3/2022	betacoronavirus	2022/2/2	Europe / United Kingdom / Wales		29867	Human	unknown	unknown	GRA	BA.1	2022/2/28	VOC Omicron GRA (B.1.1.529+BA.*) first detected in Botswana/Hong Kong/South Africa	(NSP5_P132H,Spike_H69del,Spike_T95I,Spike_A67V,Spike_S373P,Spike_Q493R,Spike_N969K,Spike_H655Y,Spike_N856K,N_R203K,Spike_G142D,NSP3_A1892T,Spike_Q954H,N_P13L,NSP3_L1266I,Spike_N501Y,N_R32del,M_Q19E,Spike_N440K,NSP4_T492I,NSP6_L105del,Spike_N679K,Spike_N764K,Spike_L212I,NSP6_G107del,Spike_Y505H,NSP6_I189V,Spike_T547K,M_D3G,Spike_D796Y,N_G204R,Spike_T478K,Spike_V143del,M_A63T,NSP3_Y129H,Spike_G496S…	2022/3/18		TRUE			0.012924828	0.378879881	38	1
987175	987306	EPI_ISL_9976898	hCoV-19/USA/PA-CDC-STM-K4NZCNUSF/2022	betacoronavirus	2022/2/1	North America / USA / Pennsylvania		29871	Human	67	Male	GRA	BA.1.1	2022/2/28	VOC Omicron GRA (B.1.1.529+BA.*) first detected in Botswana/Hong Kong/South Africa	(NSP5_P132H,Spike_H69del,Spike_T95I,Spike_A67V,Spike_S373P,Spike_Q493R,Spike_N969K,Spike_H655Y,Spike_N856K,N_R203K,Spike_G142D,NSP3_A1892T,Spike_Q954H,N_P13L,NSP3_L1266I,Spike_N501Y,N_R32del,M_Q19E,Spike_N440K,NSP4_T492I,NSP6_L105del,Spike_N679K,Spike_N764K,Spike_L212I,NSP6_G107del,Spike_Y505H,Spike_R346K,NSP6_I189V,Spike_T547K,M_D3G,Spike_D796Y,N_G204R,Spike_T478K,Spike_V143del,M_A63T,Spike_G496…	2022/2/16		TRUE				0.37913026	39	1
2284985	2285472	EPI_ISL_10989131	hCoV-19/Ireland/WX-NVRL-S22IRL00106585/2022	betacoronavirus	2022/2/1	Europe / Ireland / Wexford		29687	Human	41-50	Female	GRA	BA.1	2022/2/28	VOC Omicron GRA (B.1.1.529+BA.*) first detected in Botswana/Hong Kong/South Africa	(NSP5_P132H,Spike_H69del,Spike_T95I,Spike_A67V,Spike_S373P,Spike_Q493R,Spike_N969K,Spike_H655Y,Spike_N856K,N_R203K,Spike_G142D,NSP3_A1892T,Spike_Q954H,N_P13L,NSP3_L1266I,Spike_N501Y,N_R32del,M_Q19E,Spike_N440K,NSP4_T492I,NSP6_L105del,Spike_N679K,Spike_N764K,Spike_L212I,NSP6_G107del,Spike_Y505H,NSP6_I189V,Spike_T547K,M_D3G,Spike_D796Y,N_G204R,Spike_T478K,Spike_V143del,M_A63T,Spike_G496S,Spike_K417…	2022/3/14		TRUE				0.379627446	36	1
2282017	2282504	EPI_ISL_10987325	hCoV-19/England/ALDP-39B6DD3/2022	betacoronavirus	2022/3/6	Europe / United Kingdom / England		29724	Human	unknown	unknown	GRA	BA.2	2022/2/28	VOC Omicron GRA (B.1.1.529+BA.*) first detected in Botswana/Hong Kong/South Africa	(NSP5_P132H,NSP3_G489S,Spike_L24del,NSP4_T327I,Spike_S373P,Spike_Q493R,Spike_N969K,Spike_H655Y,N_R203K,Spike_V213G,Spike_G142D,Spike_A27S,Spike_Q954H,N_P13L,Spike_N501Y,Spike_P25del,N_R32del,NS3_T223I,Spike_T19I,M_Q19E,Spike_N440K,NSP4_T492I,NSP1_L149F,Spike_N679K,Spike_N764K,NSP6_G107del,Spike_Y505H,Spike_D796Y,N_G204R,Spike_T478K,N_S413R,M_A63T,Spike_S371F,Spike_K417N,NSP13_R392C,Spike_T376A,NS…	2022/3/14		TRUE				0.378949494	31	2
2487460	2487995	EPI_ISL_10024929	hCoV-19/Germany/SN-RKI-I-533130/2022	betacoronavirus	2022/2/3	Europe / Germany / Saxony		29869	Human	unknown	unknown	GRA	BA.1.1	2022/2/28	VOC Omicron GRA (B.1.1.529+BA.*) first detected in Botswana/Hong Kong/South Africa	(Spike_H69del,Spike_T95I,Spike_A67V,Spike_S373P,Spike_Q493R,Spike_N969K,Spike_H655Y,Spike_N856K,N_R203K,Spike_G142D,NSP3_A1892T,Spike_Q954H,N_P13L,NSP3_L1266I,Spike_N501Y,N_R32del,M_Q19E,Spike_N440K,NSP4_T492I,NSP6_L105del,Spike_N679K,Spike_N764K,Spike_L212I,NSP6_G107del,Spike_Y505H,Spike_R346K,NSP6_I189V,Spike_T547K,Spike_D796Y,N_G204R,Spike_T478K,NS3_T151I,Spike_V143del,M_A63T,Spike_G496S,NSP3_…	2022/2/17		TRUE			0.000167398	0.379152156	37	1
3449393	3450088	EPI_ISL_10858429	hCoV-19/Turkey/HSGM-G2238/2022	betacoronavirus	2022/2/17	Europe / Turkey		29739	Human	unknown	unknown	GRA	None	2022/2/28	VOC Omicron GRA (B.1.1.529+BA.*) first detected in Botswana/Hong Kong/South Africa	(NSP5_P132H,NSP3_G489S,NSP4_T327I,Spike_S373P,Spike_Q493R,Spike_N969K,Spike_H655Y,N_R203K,Spike_V213G,Spike_G142D,Spike_Q954H,N_P13L,Spike_N501Y,N_R32del,NS3_T223I,M_Q19E,Spike_N440K,NSP4_T492I,Spike_N679K,Spike_N764K,Spike_A67del,Spike_I68V,Spike_Y505H,NSP6_G107del,Spike_V143D,Spike_D796Y,N_G204R,Spike_T478K,M_A63T,Spike_G496S,Spike_S371F,Spike_K417N,NSP6_S106del,Spike_G339D,NSP14_I42V,Spike_P68…	2022/3/9		TRUE	TRUE		0.000100878	0.379640839	28	2
1746856	1747277	EPI_ISL_9585876	hCoV-19/England/ALDP-34BE5D8/2022	betacoronavirus	2022/1/30	Europe / United Kingdom / England		29747	Human	unknown	unknown	GRA	BA.1.1	2022/2/28	VOC Omicron GRA (B.1.1.529+BA.*) first detected in Botswana/Hong Kong/South Africa	(NSP5_P132H,Spike_H69del,Spike_T95I,Spike_A67V,NSP16_P134S,Spike_S373P,Spike_Q493R,Spike_N969K,Spike_H655Y,Spike_N856K,N_R203K,Spike_G142D,NSP3_A1892T,Spike_Q954H,N_P13L,NSP3_L1266I,Spike_N501Y,N_R32del,M_Q19E,Spike_N440K,NSP4_T492I,NSP6_L105del,Spike_N679K,Spike_N764K,Spike_L212I,NSP6_G107del,Spike_Y505H,Spike_R346K,NSP6_I189V,Spike_T547K,M_D3G,Spike_D796Y,N_G204R,Spike_T478K,Spike_V143del,M_A63…	2022/2/6		TRUE				0.379567687	39	1
1574156	1574453	EPI_ISL_8946284	hCoV-19/England/ALDP-320738D/2022	betacoronavirus	2022/1/11	Europe / United Kingdom / England		29747	Human	unknown	unknown	GRA	BA.1	2022/2/28	VOC Omicron GRA (B.1.1.529+BA.*) first detected in Botswana/Hong Kong/South Africa	(NSP5_P132H,Spike_H69del,Spike_T95I,Spike_A67V,Spike_S373P,Spike_Q493R,Spike_N969K,Spike_H655Y,Spike_N856K,N_R203K,Spike_G142D,NSP3_A1892T,Spike_Q954H,N_P13L,NSP3_L1266I,Spike_N501Y,N_R32del,M_Q19E,Spike_N440K,NSP4_T492I,NSP6_L105del,Spike_N679K,Spike_N764K,Spike_L212I,NSP6_G107del,Spike_Y505H,NSP6_I189V,Spike_T547K,M_D3G,Spike_D796Y,N_G204R,Spike_T478K,Spike_V143del,M_A63T,Spike_G496S,Spike_K417…	2022/1/21		TRUE				0.379601304	37	1
2582203	2582746	EPI_ISL_9723258	hCoV-19/England/LSPA-35610F0/2022	betacoronavirus	2022/2/1	Europe / United Kingdom / England		29747	Human	unknown	unknown	GRA	BA.1	2022/2/28	VOC Omicron GRA (B.1.1.529+BA.*) first detected in Botswana/Hong Kong/South Africa	(NSP5_P132H,Spike_H69del,Spike_T95I,Spike_A67V,Spike_S373P,Spike_Q493R,Spike_N969K,Spike_H655Y,Spike_N856K,N_R203K,Spike_G142D,NSP3_A1892T,Spike_Q954H,N_P13L,NSP3_L1266I,Spike_N501Y,N_R32del,M_Q19E,Spike_N440K,NSP4_T492I,NSP6_L105del,Spike_N679K,Spike_N764K,Spike_L212I,NSP6_G107del,Spike_Y505H,NSP6_I189V,Spike_T547K,M_D3G,Spike_D796Y,N_G204R,Spike_T478K,Spike_V143del,M_A63T,Spike_G496S,NSP4_T295I…	2022/2/10		TRUE				0.379534071	37	1
1696872	1697277	EPI_ISL_9298940	hCoV-19/England/ALDP-33CB490/2022	betacoronavirus	2022/1/22	Europe / United Kingdom / England		29747	Human	unknown	unknown	GRA	BA.1.1	2022/2/28	VOC Omicron GRA (B.1.1.529+BA.*) first detected in Botswana/Hong Kong/South Africa	(NSP5_P132H,Spike_H69del,Spike_T95I,Spike_A67V,Spike_S373P,Spike_Q493R,Spike_N969K,Spike_H655Y,Spike_N856K,N_R203K,Spike_G142D,NSP3_A1892T,Spike_Q954H,Spike_A846V,N_P13L,NSP3_L1266I,Spike_N501Y,N_R32del,NSP3_A991V,M_Q19E,Spike_N440K,NSP4_T492I,NSP6_L105del,Spike_N679K,Spike_N764K,Spike_L212I,NSP6_G107del,Spike_Y505H,Spike_R346K,NSP6_I189V,Spike_T547K,M_D3G,Spike_D796Y,N_G204R,Spike_T478K,Spike_V1…	2022/1/30		TRUE				0.379466837	39	1
1798915	1799377	EPI_ISL_11305363	hCoV-19/Scotland/QEUH-3AEE66D/2022	betacoronavirus	2022/3/16	Europe / United Kingdom / Scotland		29724	Human	unknown	unknown	GRA	BA.2	2022/2/28	VOC Omicron GRA (B.1.1.529+BA.*) first detected in Botswana/Hong Kong/South Africa	(NSP5_P132H,NSP3_G489S,Spike_L24del,NSP4_T327I,Spike_S373P,Spike_Q493R,Spike_N969K,Spike_H655Y,N_R203K,Spike_V213G,Spike_G142D,Spike_A27S,Spike_Q954H,N_P13L,Spike_N501Y,Spike_P25del,N_R32del,NS3_T223I,NSP3_P1228L,Spike_T19I,M_Q19E,Spike_N440K,NSP4_T492I,Spike_N679K,Spike_N764K,NSP6_G107del,Spike_Y505H,Spike_D796Y,N_G204R,Spike_T478K,N_S413R,M_A63T,Spike_A879S,Spike_S371F,Spike_K417N,NSP13_R392C,S…	2022/3/23		TRUE			0.007973355	0.378844915	32	2
1694641	1695046	EPI_ISL_10839362	hCoV-19/USA/AZ-CDC-LC0550953/2022	betacoronavirus	2022/2/11	North America / USA / Arizona		29687	Human	16	Female	GRA	BA.1.1	2022/2/28	VOC Omicron GRA (B.1.1.529+BA.*) first detected in Botswana/Hong Kong/South Africa	(NSP5_P132H,Spike_H69del,Spike_T95I,Spike_A67V,NSP16_M270I,Spike_S373P,Spike_Q493R,Spike_N969K,Spike_H655Y,Spike_N856K,N_R203K,Spike_G142D,NSP3_A1892T,Spike_Q954H,N_P13L,NSP3_L1266I,Spike_N501Y,N_R32del,M_Q19E,Spike_N440K,NSP4_T492I,NSP6_L105del,Spike_N679K,Spike_N764K,Spike_L212I,NSP6_G107del,Spike_Y505H,Spike_R346K,NSP6_I189V,Spike_T547K,M_D3G,Spike_D796Y,N_G204R,Spike_T478K,Spike_V143del,M_A63…	2022/3/8		TRUE				0.379560077	38	1
1803153	1803615	EPI_ISL_9631360	hCoV-19/USA/CT-JAX-JAX-2205-02-049/2022	betacoronavirus	2022/1/26	North America / USA / Connecticut		29798	Human	50	Female	GRA	BA.1	2022/2/28	VOC Omicron GRA (B.1.1.529+BA.*) first detected in Botswana/Hong Kong/South Africa	(NSP5_P132H,Spike_H69del,Spike_T95I,Spike_A67V,Spike_S373P,Spike_Q493R,Spike_N969K,Spike_H655Y,Spike_N856K,N_R203K,Spike_G142D,NSP3_A1892T,Spike_Q954H,N_P13L,NSP3_L1266I,Spike_N501Y,N_R32del,M_Q19E,Spike_N440K,NSP4_T492I,Spike_I1210M,NSP6_L105del,Spike_N679K,Spike_N764K,Spike_L212I,NSP6_G107del,Spike_Y505H,NSP6_I189V,Spike_T547K,M_D3G,Spike_D796Y,N_G204R,Spike_T478K,Spike_V143del,M_A63T,Spike_G49…	2022/2/7		TRUE				0.379656353	38	1
2844362	2844959	EPI_ISL_10890089	hCoV-19/Denmark/DCGC-412553/2022	betacoronavirus	2022/3/5	Europe / Denmark / Sjaelland		29755	Human	unknown	unknown	GRA	BA.2	2022/2/28	VOC Omicron GRA (B.1.1.529+BA.*) first detected in Botswana/Hong Kong/South Africa	(NSP5_P132H,NSP3_G489S,Spike_L24del,NSP4_T327I,Spike_S373P,Spike_Q493R,Spike_N969K,Spike_H655Y,N_R203K,Spike_V213G,Spike_G142D,Spike_A27S,Spike_Q954H,N_P13L,Spike_N501Y,Spike_P25del,N_R32del,NS3_T223I,NSP3_R810L,Spike_T19I,M_Q19E,Spike_N440K,NS3_F43S,NSP4_T492I,Spike_N679K,Spike_N764K,NSP6_G107del,Spike_Y505H,Spike_D796Y,N_G204R,Spike_T478K,N_S413R,M_A63T,NS8_S54L,Spike_S371F,Spike_K417N,NSP13_R3…	2022/3/10		TRUE	TRUE		0.000873803	0.378990212	31	2
1696959	1697364	EPI_ISL_9297510	hCoV-19/England/PLYM-33D3E1F/2022	betacoronavirus	2022/1/23	Europe / United Kingdom / England		29747	Human	unknown	unknown	GRA	BA.1.1	2022/2/28	VOC Omicron GRA (B.1.1.529+BA.*) first detected in Botswana/Hong Kong/South Africa	(NSP5_P132H,Spike_H69del,Spike_T95I,Spike_A67V,Spike_S373P,Spike_Q493R,Spike_N969K,Spike_H655Y,Spike_N856K,N_R203K,Spike_G142D,NSP3_A1892T,Spike_Q954H,N_P13L,NSP3_L1266I,Spike_N501Y,N_R32del,M_Q19E,Spike_N440K,NSP4_T492I,NSP6_L105del,Spike_N679K,Spike_N764K,Spike_L212I,NSP6_G107del,Spike_Y505H,Spike_R346K,NSP6_I189V,Spike_T547K,M_D3G,Spike_D796Y,N_G204R,Spike_T478K,NSP15_V172L,Spike_V143del,M_A63…	2022/1/30		TRUE				0.379466837	38	1
567830	567917	EPI_ISL_8756388	hCoV-19/England/MILK-31CF6C5/2022	betacoronavirus	2022/1/9	Europe / United Kingdom / England		29747	Human	unknown	unknown	GRA	BA.1.1	2022/2/28	VOC Omicron GRA (B.1.1.529+BA.*) first detected in Botswana/Hong Kong/South Africa	(NSP5_P132H,Spike_H69del,Spike_T95I,Spike_A67V,Spike_S373P,Spike_Q493R,Spike_N969K,Spike_H655Y,Spike_N856K,N_R203K,Spike_G142D,NSP3_A1892T,Spike_Q954H,N_P13L,NSP3_L1266I,Spike_N501Y,N_R32del,NSP7_M62I,M_Q19E,Spike_N440K,NSP4_T492I,NSP6_L105del,Spike_N679K,Spike_N764K,Spike_L212I,NSP6_G107del,Spike_Y505H,Spike_R346K,NSP6_I189V,Spike_T547K,M_D3G,Spike_D796Y,N_G204R,Spike_T478K,Spike_V143del,M_A63T,…	2022/1/16		TRUE				0.379500454	38	1
3360764	3361454	EPI_ISL_9024890	hCoV-19/England/MILK-32F2E39/2022	betacoronavirus	2022/1/16	Europe / United Kingdom / England		29747	Human	unknown	unknown	GRA	BA.1.1	2022/2/28	VOC Omicron GRA (B.1.1.529+BA.*) first detected in Botswana/Hong Kong/South Africa	(NSP5_P132H,Spike_H69del,Spike_T95I,Spike_A67V,Spike_S373P,Spike_Q493R,Spike_N969K,Spike_H655Y,Spike_N856K,N_R203K,Spike_G142D,NSP3_A1892T,Spike_Q954H,N_P13L,NSP3_L1266I,Spike_N501Y,N_R32del,M_Q19E,Spike_N440K,NSP4_T492I,NSP6_L105del,Spike_N679K,Spike_N764K,Spike_L212I,NSP6_G107del,Spike_Y505H,Spike_R346K,NSP6_I189V,Spike_T547K,M_D3G,Spike_D796Y,N_G204R,Spike_T478K,Spike_V143del,M_A63T,Spike_G496…	2022/1/24		TRUE				0.379500454	38	1
2387006	2387538	EPI_ISL_11180355	hCoV-19/England/BRBR-3A79B3B/2022	betacoronavirus	2022/3/12	Europe / United Kingdom / England		29724	Human	unknown	unknown	GRA	BA.2	2022/2/28	VOC Omicron GRA (B.1.1.529+BA.*) first detected in Botswana/Hong Kong/South Africa	(NSP5_P132H,NSP3_G489S,Spike_L24del,NSP4_T327I,Spike_S373P,Spike_Q493R,Spike_N969K,Spike_H655Y,N_R203K,Spike_V213G,Spike_G142D,Spike_A27S,Spike_Q954H,N_P13L,Spike_N501Y,Spike_P25del,N_R32del,NS3_T223I,Spike_T19I,M_Q19E,Spike_N440K,NSP4_T492I,Spike_N679K,Spike_N764K,NSP6_G107del,Spike_Y505H,Spike_D796Y,N_G204R,Spike_T478K,N_S413R,M_A63T,Spike_S371F,Spike_K417N,NSP13_R392C,Spike_T376A,NSP6_S106del,…	2022/3/19		TRUE				0.378919392	32	2
2643157	2643707	EPI_ISL_10043797	hCoV-19/USA/FL-CDC-ASC210692587/2022	betacoronavirus	2022/2/3	North America / USA / Florida		29787	Human	45	Female	GRA	BA.1.1	2022/2/28	VOC Omicron GRA (B.1.1.529+BA.*) first detected in Botswana/Hong Kong/South Africa	(NSP5_P132H,Spike_H69del,Spike_T95I,Spike_A67V,Spike_S373P,Spike_Q493R,Spike_N969K,Spike_H655Y,Spike_N856K,N_R203K,Spike_G142D,NSP3_A1892T,Spike_Q954H,NS7a_G70V,N_P13L,NSP3_L1266I,Spike_N501Y,N_R32del,M_Q19E,NSP14_T215A,Spike_N440K,NSP4_T492I,NSP6_L105del,Spike_N679K,Spike_N764K,Spike_L212I,NSP6_G107del,Spike_Y505H,Spike_R346K,NSP6_I189V,Spike_T547K,M_D3G,Spike_D796Y,N_G204R,Spike_T478K,NSP12_T24…	2022/2/17		TRUE			0.002215732	0.379327748	38	1
1470333	1470553	EPI_ISL_8862119	hCoV-19/England/ALDP-32353E0/2022	betacoronavirus	2022/1/10	Europe / United Kingdom / England		29747	Human	unknown	unknown	GRA	BA.1	2022/2/28	VOC Omicron GRA (B.1.1.529+BA.*) first detected in Botswana/Hong Kong/South Africa	(NSP5_P132H,Spike_H69del,Spike_T95I,Spike_A67V,NSP15_K12E,Spike_S373P,Spike_Q493R,Spike_N969K,Spike_H655Y,Spike_N856K,N_R203K,Spike_G142D,NSP3_A1892T,Spike_Q954H,Spike_A701V,N_P13L,NSP3_L1266I,Spike_N501Y,N_R32del,M_Q19E,Spike_N440K,NSP4_T492I,NSP6_L105del,Spike_N679K,Spike_N764K,Spike_L212I,NSP6_G107del,Spike_Y505H,NSP6_I189V,Spike_T547K,M_D3G,Spike_D796Y,N_G204R,Spike_T478K,Spike_V143del,M_A63T…	2022/1/19		TRUE				0.379567687	38	1
1324627	1324800	EPI_ISL_8370188	hCoV-19/USA/IL-CDC-ASC210566580/2021	betacoronavirus	2021/12/21	North America / USA / Illinois		29792	Human	43	Female	GRA	BA.1	2022/2/28	VOC Omicron GRA (B.1.1.529+BA.*) first detected in Botswana/Hong Kong/South Africa	(NSP5_P132H,Spike_H69del,Spike_T95I,Spike_A67V,Spike_S373P,Spike_Q493R,Spike_N969K,Spike_H655Y,Spike_N856K,N_R203K,Spike_G142D,NSP3_A1892T,Spike_Q954H,N_P13L,NSP3_L1266I,Spike_N501Y,N_R32del,M_Q19E,Spike_N440K,NSP4_T492I,NSP6_L105del,Spike_N679K,Spike_N764K,Spike_L212I,NSP6_G107del,Spike_Y505H,NSP6_I189V,Spike_T547K,M_D3G,Spike_D796Y,N_G204R,Spike_T478K,Spike_V143del,M_A63T,Spike_G496S,Spike_K417…	2022/1/4		TRUE			0.000738453	0.379576755	37	1
1759881	1760342	EPI_ISL_10803290	hCoV-19/Scotland/QEUH-3880702/2022	betacoronavirus	2022/2/26	Europe / United Kingdom / Scotland		29709	Human	unknown	unknown	GRA	BA.2	2022/2/28	VOC Omicron GRA (B.1.1.529+BA.*) first detected in Botswana/Hong Kong/South Africa	(NSP5_P132H,NSP3_G489S,Spike_L24del,NSP4_T327I,Spike_S373P,Spike_Q493R,Spike_N969K,Spike_H655Y,N_R203K,Spike_V213G,Spike_G142D,Spike_A27S,Spike_Q954H,N_P13L,NSP1_H83del,Spike_N501Y,Spike_P25del,N_R32del,NS3_T223I,Spike_T19I,NSP2_S263F,M_Q19E,Spike_N440K,NSP4_T492I,NSP2_F10L,Spike_N679K,Spike_N764K,NSP6_G107del,NSP12_S647I,Spike_Y505H,NSP1_V84del,Spike_D796Y,N_G204R,Spike_T478K,N_S413R,M_A63T,Spik…	2022/3/8		TRUE				0.378875088	31	2
1133665	1133801	EPI_ISL_9111731	hCoV-19/Poland/PZH-GUM-7002/2022	betacoronavirus	2022/1/11	Europe / Poland / Pomorze		29693	Human	13	Male	GRA	BA.1.1	2022/2/28	VOC Omicron GRA (B.1.1.529+BA.*) first detected in Botswana/Hong Kong/South Africa	(NSP5_P132H,Spike_H69del,Spike_T95I,Spike_S373P,Spike_Q493R,Spike_N969K,Spike_H655Y,Spike_N856K,N_R203K,Spike_G142D,NSP3_A1892T,Spike_Q954H,NSP3_L1266I,Spike_N501Y,M_Q19E,Spike_N440K,NSP4_T492I,NSP6_L105del,Spike_N679K,Spike_N764K,Spike_L212I,NSP6_G107del,Spike_Y505H,Spike_R346K,NSP6_I189V,Spike_T547K,M_D3G,Spike_D796Y,N_G204R,Spike_T478K,Spike_V143del,M_A63T,Spike_G496S,Spike_K417N,NSP6_S106del,…	2022/1/26		TRUE			0.027110767	0.378530878	37	1
1472337	1472561	EPI_ISL_8864583	hCoV-19/Scotland/QEUH-31D5389/2022	betacoronavirus	2022/1/5	Europe / United Kingdom / Scotland		29747	Human	unknown	unknown	GRA	BA.1.1	2022/2/28	VOC Omicron GRA (B.1.1.529+BA.*) first detected in Botswana/Hong Kong/South Africa	(NSP5_P132H,Spike_H69del,Spike_T95I,Spike_A67V,Spike_S373P,Spike_Q493R,Spike_N969K,Spike_H655Y,Spike_N856K,N_R203K,Spike_G142D,NSP3_A1892T,Spike_Q954H,N_P13L,NSP3_L1266I,Spike_N501Y,N_R32del,M_Q19E,Spike_N440K,NSP4_T492I,NSP6_L105del,Spike_N679K,Spike_N764K,Spike_L212I,NSP6_G107del,Spike_Y505H,Spike_R346K,NSP6_I189V,Spike_T547K,M_D3G,Spike_D796Y,N_G204R,Spike_T478K,Spike_V143del,M_A63T,Spike_G496…	2022/1/19		TRUE				0.379580448	38	1
1308955	1309128	EPI_ISL_9151629	hCoV-19/USA/NY-CDC-ASC210583286/2022	betacoronavirus	2022/1/13	North America / USA / New York		29796	Human	67	Female	GRA	BA.1.1	2022/2/28	VOC Omicron GRA (B.1.1.529+BA.*) first detected in Botswana/Hong Kong/South Africa	(NSP5_P132H,Spike_H69del,Spike_T95I,Spike_A67V,Spike_S373P,Spike_Q493R,Spike_N969K,Spike_H655Y,Spike_N856K,N_R203K,NSP3_A1892T,Spike_Q954H,N_P13L,NSP3_L1266I,Spike_N501Y,N_R32del,M_Q19E,NSP4_T492I,NSP6_L105del,Spike_N679K,Spike_N764K,Spike_L212I,NSP6_G107del,Spike_Y505H,Spike_R346K,NSP6_I189V,Spike_T547K,M_D3G,Spike_D796Y,N_G204R,Spike_T478K,Spike_V143del,M_A63T,Spike_G496S,NSP3_A480V,Spike_G142d…	2022/1/26		TRUE			0.00476574	0.379274297	35	2
3190771	3191384	EPI_ISL_9445000	hCoV-19/Germany/NW-RKI-I-476649/2022	betacoronavirus	2022/1/16	Europe / Germany / North Rhine-Westphalia		29629	Human	unknown	unknown	GRA	BA.1	2022/2/28	VOC Omicron GRA (B.1.1.529+BA.*) first detected in Botswana/Hong Kong/South Africa	(NSP5_P132H,Spike_H69del,Spike_T95I,Spike_A67V,Spike_S373P,Spike_Q493R,Spike_N969K,Spike_H655Y,Spike_N856K,N_R203K,Spike_G142D,NSP3_A1892T,Spike_Q954H,Spike_A701V,N_P13L,NSP3_L1266I,Spike_N501Y,N_R32del,M_Q19E,Spike_N440K,NSP4_T492I,NSP6_L105del,Spike_N679K,Spike_N764K,Spike_L212I,NSP6_G107del,Spike_Y505H,NSP6_I189V,Spike_T547K,M_D3G,Spike_D796Y,N_G204R,Spike_T478K,Spike_V143del,M_A63T,Spike_F643…	2022/2/3		TRUE			0.000236255	0.37938019	39	1
1606663	1606960	EPI_ISL_9255926	hCoV-19/England/ALDP-339E26F/2022	betacoronavirus	2022/1/20	Europe / United Kingdom / England		29747	Human	unknown	unknown	GRA	BA.1	2022/2/28	VOC Omicron GRA (B.1.1.529+BA.*) first detected in Botswana/Hong Kong/South Africa	(NSP5_P132H,Spike_H69del,Spike_T95I,Spike_A67V,Spike_S373P,Spike_Q493R,Spike_N969K,Spike_H655Y,Spike_N856K,N_R203K,Spike_G142D,NSP3_A1892T,Spike_Q954H,N_P13L,NSP3_L1266I,Spike_N501Y,N_R32del,M_Q19E,Spike_N440K,NSP4_T492I,NSP6_L105del,Spike_N679K,Spike_N764K,Spike_L212I,NSP6_G107del,Spike_Y505H,NSP6_I189V,Spike_T547K,M_D3G,Spike_D796Y,N_G204R,Spike_T478K,Spike_V143del,M_A63T,Spike_G496S,Spike_K417…	2022/1/28		TRUE			0.00806804	0.379537059	37	1
1883025	1883499	EPI_ISL_11321529	hCoV-19/Wales/PHWC-PJN3PG/2022	betacoronavirus	2022/3/6	Europe / United Kingdom / Wales		29842	Human	unknown	unknown	GRA	BA.1	2022/2/28	VOC Omicron GRA (B.1.1.529+BA.*) first detected in Botswana/Hong Kong/South Africa	(NSP5_P132H,Spike_H69del,Spike_T95I,Spike_A67V,Spike_S373P,Spike_Q493R,Spike_N969K,Spike_H655Y,Spike_N856K,N_R203K,Spike_G142D,NSP3_A1892T,Spike_Q954H,N_P13L,NSP3_L1266I,Spike_N501Y,N_R32del,N_S187L,M_Q19E,Spike_N440K,NSP4_T492I,NSP6_L105del,Spike_N679K,Spike_N764K,Spike_L212I,NSP6_G107del,Spike_Y505H,NSP6_I189V,Spike_T547K,M_D3G,Spike_D796Y,N_G204R,Spike_T478K,Spike_V143del,M_A63T,Spike_G496S,Sp…	2022/3/23		TRUE			0.013673839	0.378389399	37	1
2658252	2658804	EPI_ISL_10223608	hCoV-19/USA/TN-CDC-ASC210650992/2022	betacoronavirus	2022/2/4	North America / USA / Tennessee		29793	Human	42	Female	GRA	BA.1.1	2022/2/28	VOC Omicron GRA (B.1.1.529+BA.*) first detected in Botswana/Hong Kong/South Africa	(NSP5_P132H,Spike_H69del,Spike_T95I,Spike_A67V,Spike_S373P,Spike_Q493R,Spike_N969K,Spike_H655Y,Spike_N856K,N_R203K,Spike_G142D,NSP3_A1892T,Spike_Q954H,N_P13L,NSP3_L1266I,Spike_N501Y,N_R32del,M_Q19E,Spike_N440K,NSP4_T492I,NSP6_L105del,Spike_N679K,Spike_N764K,Spike_L212I,NSP6_G107del,Spike_Y505H,Spike_R346K,NSP6_I189V,Spike_T547K,M_D3G,Spike_D796Y,N_G204R,Spike_T478K,Spike_V143del,M_A63T,Spike_G496…	2022/2/22		TRUE			0.002215285	0.379352104	39	1
1805034	1805496	EPI_ISL_11306075	hCoV-19/England/LSPA-3AFFA03/2022	betacoronavirus	2022/3/16	Europe / United Kingdom / England		29724	Human	unknown	unknown	GRA	BA.2	2022/2/28	VOC Omicron GRA (B.1.1.529+BA.*) first detected in Botswana/Hong Kong/South Africa	(NSP5_P132H,NSP3_G489S,Spike_L24del,NSP4_T327I,Spike_S373P,Spike_Q493R,Spike_N969K,Spike_H655Y,N_R203K,Spike_V213G,Spike_G142D,Spike_A27S,Spike_Q954H,N_P13L,Spike_N501Y,Spike_P25del,N_R32del,NS3_T223I,Spike_T19I,M_Q19E,Spike_N440K,NSP4_T492I,Spike_N679K,Spike_N764K,NSP6_G107del,Spike_Y505H,Spike_D796Y,N_G204R,Spike_T478K,N_S413R,N_G19E,M_A63T,Spike_S371F,NS3_H78Y,Spike_K417N,NSP13_R392C,Spike_T37…	2022/3/23		TRUE				0.378983142	31	2
3658286	3659051	EPI_ISL_11081551	hCoV-19/USA/MI-CDC-QDX34247587/2022	betacoronavirus	2022/2/23	North America / USA / Michigan		29747	Human	72	Female	GRA	BA.1.1	2022/2/28	VOC Omicron GRA (B.1.1.529+BA.*) first detected in Botswana/Hong Kong/South Africa	(NSP5_P132H,Spike_H69del,Spike_T95I,Spike_A67V,Spike_S373P,Spike_Q493R,Spike_N969K,Spike_H655Y,Spike_N856K,N_R203K,NSP16_S241F,Spike_G142D,NSP3_A1892T,Spike_Q954H,N_P13L,NSP3_L1266I,Spike_N501Y,N_R32del,M_Q19E,Spike_N440K,NSP4_T492I,NSP6_L105del,Spike_N679K,Spike_N764K,Spike_L212I,NSP6_G107del,Spike_Y505H,Spike_R346K,NSP6_I189V,Spike_T547K,M_D3G,Spike_D796Y,N_G204R,Spike_T478K,Spike_V143del,M_A63…	2022/3/16		TRUE				0.379466837	39	1
123699	123715	EPI_ISL_10337794	hCoV-19/England/MILK-3734BA8/2022	betacoronavirus	2022/2/15	Europe / United Kingdom / England		29747	Human	unknown	unknown	GRA	BA.1.1	2022/2/28	VOC Omicron GRA (B.1.1.529+BA.*) first detected in Botswana/Hong Kong/South Africa	(NSP5_P132H,Spike_H69del,Spike_T95I,Spike_A67V,Spike_S373P,Spike_Q493R,Spike_N969K,Spike_H655Y,Spike_N856K,N_R203K,Spike_G142D,NSP3_A1892T,Spike_Q954H,N_P13L,NSP3_L1266I,Spike_N501Y,N_R32del,M_Q19E,Spike_N440K,NSP4_T492I,NSP6_L105del,Spike_N679K,Spike_N764K,Spike_L212I,Spike_V171A,NSP6_G107del,Spike_Y505H,Spike_R346K,NSP6_I189V,Spike_T547K,M_D3G,Spike_D796Y,N_G204R,Spike_T478K,Spike_V143del,M_A63…	2022/2/25		TRUE				0.379567687	39	1
2565925	2566462	EPI_ISL_8725495	hCoV-19/USA/CT-JAX-JAX-2202.02-046/2021	betacoronavirus	2021/12/30	North America / USA / Connecticut		29787	Human	62	Male	GRA	BA.1	2022/2/28	VOC Omicron GRA (B.1.1.529+BA.*) first detected in Botswana/Hong Kong/South Africa	(NSP5_P132H,Spike_H69del,Spike_T95I,Spike_A67V,Spike_S373P,Spike_Q493R,Spike_N969K,Spike_H655Y,Spike_N856K,N_R203K,Spike_G142D,NSP3_A1892T,Spike_Q954H,NS3_L106F,N_P13L,NSP3_L1266I,Spike_N501Y,N_R32del,M_Q19E,Spike_N440K,NSP4_T492I,NSP6_L105del,Spike_N679K,Spike_N764K,Spike_L212I,NSP6_G107del,Spike_Y505H,NSP6_I189V,Spike_T547K,M_D3G,Spike_D796Y,N_G204R,N_D343G,Spike_T478K,Spike_V143del,M_A63T,Spik…	2022/1/14		TRUE			0.008292208	0.379790115	37	1
1079109	1079244	EPI_ISL_8515498	hCoV-19/USA/CA-SDCPHL-123021-BK1-150/2021	betacoronavirus	2021/12/21	North America / USA / California / San Diego County	Other: 91977	29802	Human	unknown	unknown	GRA	BA.1.1	2022/2/28	VOC Omicron GRA (B.1.1.529+BA.*) first detected in Botswana/Hong Kong/South Africa	(NSP5_P132H,Spike_H69del,Spike_T95I,Spike_A67V,Spike_S373P,Spike_Q493R,Spike_N969K,Spike_H655Y,Spike_N856K,N_R203K,Spike_G142D,NSP3_A1892T,Spike_Q954H,N_P13L,NSP3_L1266I,Spike_N501Y,N_R32del,M_Q19E,Spike_N440K,NSP4_T492I,NSP6_L105del,Spike_N679K,Spike_N764K,Spike_L212I,NSP6_G107del,Spike_Y505H,Spike_R346K,NSP6_I189V,Spike_T547K,M_D3G,Spike_D796Y,N_G204R,Spike_T478K,Spike_V143del,M_A63T,Spike_G496…	2022/1/9		TRUE			0.001577075	0.379667283	38	1
1385621	1385827	EPI_ISL_10586919	hCoV-19/England/PHWC-PEQ9SS/2022	betacoronavirus	2022/2/13	Europe / United Kingdom / England		29800	Human	unknown	unknown	GRA	BA.2	2022/2/28	VOC Omicron GRA (B.1.1.529+BA.*) first detected in Botswana/Hong Kong/South Africa	(NSP5_P132H,NS8_L60stop,NSP3_G489S,Spike_L24del,NSP4_T327I,Spike_S373P,Spike_Q493R,Spike_N969K,Spike_H655Y,N_R203K,Spike_V213G,Spike_G142D,Spike_A27S,Spike_Q954H,N_P13L,Spike_N501Y,Spike_P25del,N_R32del,NS3_T223I,Spike_T19I,M_Q19E,Spike_N440K,NSP4_T492I,NSP12_S772Y,Spike_N679K,Spike_N764K,NSP6_G107del,Spike_Y505H,Spike_D796Y,N_G204R,Spike_T478K,N_S413R,M_A63T,Spike_S371F,Spike_K417N,NSP13_R392C,S…	2022/3/2		TRUE			0.007080537	0.378079692	31	2
723050	723153	EPI_ISL_8763426	hCoV-19/Wales/PHWC-PGUG5H/2021	betacoronavirus	2021/12/20	Europe / United Kingdom / Wales		29811	Human	unknown	unknown	GRA	BA.1	2022/2/28	VOC Omicron GRA (B.1.1.529+BA.*) first detected in Botswana/Hong Kong/South Africa	(NSP5_P132H,Spike_H69del,Spike_T95I,Spike_A67V,Spike_S373P,Spike_Q493R,Spike_N969K,Spike_H655Y,Spike_N856K,N_R203K,Spike_G142D,NSP3_A1892T,Spike_Q954H,N_P13L,NSP3_L1266I,Spike_N501Y,N_R32del,M_Q19E,Spike_N440K,NSP4_T492I,NSP6_L105del,Spike_N679K,Spike_N764K,Spike_L212I,NSP6_G107del,Spike_Y505H,NSP6_I189V,Spike_T547K,M_D3G,Spike_D796Y,N_G204R,Spike_T478K,Spike_V143del,M_A63T,Spike_G496S,Spike_K417…	2022/1/16		TRUE			0.000369004	0.379643612	37	1
2607914	2608463	EPI_ISL_9743101	hCoV-19/Denmark/DCGC-358636/2022	betacoronavirus	2022/1/28	Europe / Denmark / Midtjylland		29752	Human	unknown	unknown	GRA	BA.2	2022/2/28	VOC Omicron GRA (B.1.1.529+BA.*) first detected in Botswana/Hong Kong/South Africa	(NSP5_P132H,NSP3_G489S,Spike_L24del,NSP4_T327I,Spike_S373P,Spike_Q493R,Spike_N969K,Spike_H655Y,N_R203K,Spike_V213G,Spike_G142D,Spike_A27S,Spike_Q954H,N_P13L,Spike_N501Y,Spike_P25del,N_R32del,NS3_T223I,Spike_T19I,M_Q19E,Spike_N440K,NSP4_T492I,Spike_N679K,Spike_N764K,NSP6_G107del,Spike_Y505H,Spike_D796Y,N_G204R,Spike_T478K,N_S413R,M_A63T,Spike_S371F,NS3_H78Y,Spike_K417N,NSP13_R392C,Spike_T376A,NSP6…	2022/2/10		TRUE			0.003159451	0.379121991	31	2
3493970	3494683	EPI_ISL_9942350	hCoV-19/USA/PA-CDC-QDX33353889/2022	betacoronavirus	2022/1/27	North America / USA / Pennsylvania		29747	Human	60	Male	GRA	BA.1.1	2022/2/28	VOC Omicron GRA (B.1.1.529+BA.*) first detected in Botswana/Hong Kong/South Africa	(NSP5_P132H,Spike_H69del,Spike_T95I,Spike_A67V,Spike_S373P,Spike_Q493R,Spike_N969K,Spike_H655Y,Spike_N856K,N_R203K,Spike_G142D,NSP3_A1892T,Spike_Q954H,N_P13L,NSP3_L1266I,Spike_N501Y,N_R32del,M_Q19E,Spike_N440K,NSP4_T492I,NSP6_L105del,Spike_N679K,Spike_N764K,Spike_L212I,NSP6_G107del,Spike_Y505H,Spike_R346K,NSP6_I189V,Spike_T547K,M_D3G,Spike_D796Y,N_G204R,Spike_T478K,Spike_V143del,M_A63T,Spike_G496…	2022/2/16		TRUE				0.37943322	39	1
2288698	2289185	EPI_ISL_10670203	hCoV-19/England/DHSC-CYDW41J/2022	betacoronavirus	2022/2/18	Europe / United Kingdom / England		29746	Human	unknown	unknown	GRA	BA.2	2022/2/28	VOC Omicron GRA (B.1.1.529+BA.*) first detected in Botswana/Hong Kong/South Africa	(NSP5_P132H,NSP3_G489S,Spike_L24del,NSP4_T327I,Spike_S373P,Spike_Q493R,Spike_N969K,Spike_H655Y,N_R203K,Spike_V213G,Spike_G142D,Spike_A27S,Spike_Q954H,N_P13L,Spike_N501Y,Spike_P25del,N_R32del,NS3_T223I,Spike_T19I,M_Q19E,Spike_N440K,NSP4_T492I,Spike_N679K,Spike_N764K,NSP6_G107del,Spike_Y505H,Spike_D796Y,N_G204R,Spike_T478K,N_S413R,M_A63T,Spike_S371F,Spike_K417N,NSP13_R392C,Spike_T376A,NSP6_S106del,…	2022/3/4		TRUE				0.379076178	31	2
2278310	2278796	EPI_ISL_11354916	hCoV-19/USA/FL-CDC-STM-9DUK76AWQ/2022	betacoronavirus	2022/3/11	North America / USA / Florida		29873	Human	69	Female	GRA	BA.1	2022/2/28	VOC Omicron GRA (B.1.1.529+BA.*) first detected in Botswana/Hong Kong/South Africa	(NSP5_P132H,Spike_H69del,Spike_T95I,NSP4_I23V,Spike_A67V,Spike_S373P,Spike_Q493R,Spike_N969K,Spike_H655Y,Spike_N856K,N_R203K,Spike_G142D,NSP3_A1892T,Spike_Q954H,N_P13L,NSP3_L1266I,Spike_N501Y,N_R32del,NSP9_T34I,M_Q19E,Spike_N440K,NSP4_T492I,NSP6_L105del,Spike_N679K,Spike_N764K,Spike_L212I,NSP6_G107del,Spike_Y505H,NSP6_I189V,Spike_T547K,M_D3G,Spike_D796Y,N_G204R,Spike_T478K,Spike_V143del,M_A63T,Sp…	2022/3/24		TRUE				0.379238777	37	1
1709880	1710286	EPI_ISL_10738333	hCoV-19/Germany/NW-RKI-I-570770/2022	betacoronavirus	2022/2/15	Europe / Germany / North Rhine-Westphalia		29776	Human	unknown	unknown	GRA	BA.1	2022/2/28	VOC Omicron GRA (B.1.1.529+BA.*) first detected in Botswana/Hong Kong/South Africa	(NSP5_P132H,Spike_H69del,Spike_T95I,Spike_A67V,Spike_S373P,Spike_Q493R,Spike_N969K,Spike_H655Y,Spike_N856K,N_R203K,Spike_G142D,NSP3_A1892T,Spike_Q954H,N_P13L,NSP3_L1266I,Spike_N501Y,N_R32del,M_Q19E,Spike_N440K,NSP4_T492I,NSP6_L105del,Spike_N679K,Spike_N764K,Spike_L212I,NSP6_G107del,Spike_Y505H,NSP6_I189V,Spike_T547K,M_D3G,Spike_D796Y,N_G204R,Spike_T478K,Spike_V143del,M_A63T,Spike_G496S,Spike_K417…	2022/3/7		TRUE			0.000100752	0.379807208	37	1
1567284	1567581	EPI_ISL_8931572	hCoV-19/Belgium/MBLG-CTMAPF20331037/2022	betacoronavirus	2022/1/13	Europe / Belgium / Brussels	ZipCode1000	29858	Human	30	Male	GRA	BA.1	2022/2/28	VOC Omicron GRA (B.1.1.529+BA.*) first detected in Botswana/Hong Kong/South Africa	(NSP5_P132H,Spike_H69del,Spike_T95I,Spike_A67V,Spike_Q493R,Spike_N969K,Spike_H655Y,Spike_N856K,N_R203K,Spike_G142D,NSP3_A1892T,Spike_Q954H,N_P13L,NSP3_L1266I,Spike_N501Y,N_R32del,M_Q19E,NSP4_T492I,NSP6_L105del,Spike_N679K,Spike_N764K,Spike_Y505H,NSP6_G107del,NSP6_I189V,Spike_T547K,M_D3G,Spike_D796Y,N_G204R,Spike_T478K,Spike_V143del,M_A63T,Spike_G496S,NSP12_Q875R,NSP6_S106del,NSP3_S1265del,NSP14_I…	2022/1/21		TRUE			0.000133976	0.379204073	28	1
1589954	1590251	EPI_ISL_9247970	hCoV-19/England/PLYM-3395392/2022	betacoronavirus	2022/1/21	Europe / United Kingdom / England		29750	Human	unknown	unknown	GRA	BA.1.1	2022/2/28	VOC Omicron GRA (B.1.1.529+BA.*) first detected in Botswana/Hong Kong/South Africa	(NSP5_P132H,Spike_H69del,Spike_T95I,Spike_A67V,Spike_S373P,Spike_Q493R,Spike_N969K,Spike_H655Y,Spike_N856K,N_R203K,Spike_G142D,NSP3_A1892T,NSP3_P1103S,Spike_Q954H,N_P13L,NSP3_L1266I,Spike_N501Y,N_R32del,M_Q19E,Spike_N440K,NSP4_T492I,NSP6_L105del,Spike_N679K,Spike_N764K,Spike_L212I,NSP6_G107del,Spike_Y505H,Spike_R346K,NSP6_I189V,Spike_T547K,M_D3G,Spike_D796Y,N_G204R,Spike_T478K,Spike_V143del,M_A63…	2022/1/28		TRUE			0.008067227	0.379532362	38	1
1501095	1501325	EPI_ISL_9167360	hCoV-19/Denmark/DCGC-333466/2022	betacoronavirus	2022/1/20	Europe / Denmark / Syddanmark		29755	Human	unknown	unknown	GRA	BA.2	2022/2/28	VOC Omicron GRA (B.1.1.529+BA.*) first detected in Botswana/Hong Kong/South Africa	(NSP5_P132H,NSP3_G489S,Spike_L24del,NSP4_T327I,Spike_S373P,Spike_Q493R,Spike_N969K,Spike_H655Y,N_R203K,Spike_V213G,Spike_G142D,Spike_A27S,Spike_Q954H,N_P13L,Spike_N501Y,Spike_P25del,N_R32del,NS3_T223I,Spike_T19I,NSP3_G255V,Spike_N440K,NSP4_T492I,Spike_N679K,Spike_N764K,NSP6_G107del,Spike_Y505H,Spike_D796Y,N_G204R,Spike_T478K,N_S413R,M_A63T,M_Q19Z,Spike_S371F,Spike_K417N,NSP13_R392C,Spike_T376A,NS…	2022/1/27		TRUE	TRUE		0.006452914	0.378932413	31	2
2685469	2686021	EPI_ISL_10212837	hCoV-19/USA/TN-ASC-210685568/2022	betacoronavirus	2022/1/25	North America / USA / Tennessee / Cleveland		29786	Human	64	Female	GRA	BA.1.1	2022/2/28	VOC Omicron GRA (B.1.1.529+BA.*) first detected in Botswana/Hong Kong/South Africa	(NSP5_P132H,Spike_H69del,Spike_T95I,Spike_A67V,Spike_S373P,Spike_Q493R,Spike_N969K,Spike_H655Y,Spike_N856K,N_R203K,Spike_G142D,NSP3_A1892T,Spike_Q954H,N_P13L,NSP3_L1266I,Spike_N501Y,N_R32del,NSP3_L1791F,M_Q19E,Spike_N440K,NSP4_T492I,NSP6_L105del,Spike_N679K,Spike_N764K,Spike_L212I,NSP6_G107del,Spike_Y505H,Spike_R346K,NSP6_I189V,Spike_T547K,M_D3G,Spike_D796Y,N_G204R,Spike_T478K,Spike_V143del,M_A63…	2022/2/22		TRUE			0.006177399	0.379231133	38	1
1389352	1389558	EPI_ISL_9457974	hCoV-19/India/PB-VRDLGMCPTA-ICMR-INSACOG-618131304/2021	betacoronavirus	2021/12/29	Asia / India / Punjab		29728	Human	48	Male	GRA	BA.2	2022/2/28	VOC Omicron GRA (B.1.1.529+BA.*) first detected in Botswana/Hong Kong/South Africa	(NSP5_P132H,NSP3_G489S,NSP4_T327I,Spike_S373P,Spike_Q493R,Spike_N969K,Spike_H655Y,N_R203K,Spike_V213G,Spike_G142D,Spike_Q954H,Spike_N501Y,NS3_T223I,Spike_T19I,M_Q19E,Spike_N440K,NSP4_T492I,Spike_N679K,Spike_N764K,Spike_Y505H,Spike_D796Y,N_G204R,Spike_T478K,N_S413R,M_A63T,Spike_S371F,N_D63G,NS8_F16L,NSP13_R392C,Spike_K417N,Spike_T376A,Spike_G339D,Spike_R408S,NSP4_L438F,NSP14_I42V,Spike_P681H,NSP4_…	2022/2/3		TRUE	TRUE		0.000370022	0.379446108	27	2
2349377	2349899	EPI_ISL_11415319	hCoV-19/Sweden/CVS149660CLIU/2022	betacoronavirus	22-Feb	Europe / Sweden		29823	Human	unknown	unknown	GRA	BA.1.1	2022/2/28	VOC Omicron GRA (B.1.1.529+BA.*) first detected in Botswana/Hong Kong/South Africa	(NSP5_P132H,Spike_H69del,Spike_T95I,Spike_A67V,Spike_S373P,Spike_Q493R,Spike_N969K,Spike_H655Y,Spike_N856K,N_R203K,Spike_G142D,NSP3_A1892T,Spike_Q954H,N_P13L,NSP1_H83del,NSP3_L1266I,Spike_N501Y,NS8_V62L,N_R32del,M_Q19E,Spike_N440K,NSP4_T492I,NSP6_L105del,Spike_N679K,Spike_N764K,Spike_L212I,NSP6_G107del,Spike_Y505H,NSP1_V84del,Spike_R346K,NSP6_I189V,Spike_T547K,M_D3G,Spike_D796Y,N_G204R,Spike_T478…	2022/3/26		TRUE				0.379639875	38	1
2586171	2586714	EPI_ISL_11223513	hCoV-19/England/PHEC-YYD8POB/2022	betacoronavirus	2022/3/4	Europe / United Kingdom / England		29763	Human	unknown	unknown	GRA	BA.2	2022/2/28	VOC Omicron GRA (B.1.1.529+BA.*) first detected in Botswana/Hong Kong/South Africa	(NSP5_P132H,NSP3_G489S,Spike_L24del,NSP4_T327I,Spike_S373P,Spike_Q493R,Spike_N969K,Spike_H655Y,N_R203K,Spike_V213G,Spike_G142D,Spike_A27S,Spike_Q954H,N_P13L,Spike_N501Y,Spike_P25del,N_R32del,NS3_T223I,Spike_T19I,M_Q19E,Spike_N440K,NSP4_T492I,Spike_D796H,Spike_N679K,Spike_N764K,NSP6_G107del,Spike_Y505H,N_G204R,Spike_T478K,N_S413R,M_A63T,Spike_S371F,Spike_K417N,NSP13_R392C,Spike_T376A,NSP6_S106del,…	2022/3/21		TRUE				0.379174787	30	2
1887497	1887971	EPI_ISL_11322100	hCoV-19/Wales/PHWC-PJNC4A/2022	betacoronavirus	2022/3/6	Europe / United Kingdom / Wales		29842	Human	unknown	unknown	GRA	BA.1.1	2022/2/28	VOC Omicron GRA (B.1.1.529+BA.*) first detected in Botswana/Hong Kong/South Africa	(NSP5_P132H,Spike_H69del,Spike_T95I,Spike_A67V,Spike_S373P,Spike_Q493R,Spike_N969K,Spike_H655Y,Spike_N856K,N_R203K,Spike_G142D,NSP3_A1892T,Spike_Q954H,N_P13L,NSP3_L1266I,Spike_N501Y,N_R32del,M_Q19E,Spike_N440K,NSP4_T492I,Spike_L455S,NSP6_L105del,Spike_N679K,Spike_N764K,Spike_L212I,NSP6_G107del,Spike_Y505H,Spike_R346K,NSP6_I189V,Spike_T547K,M_D3G,Spike_D796Y,N_G204R,Spike_T478K,Spike_V143del,M_A63…	2022/3/23		TRUE			0.004557793	0.379187287	39	1
2223331	2223811	EPI_ISL_10560385	hCoV-19/USA/NC-CDC-LC0541692/2022	betacoronavirus	2022/2/13	North America / USA / North Carolina		29669	Human	47	Female	GRA	BA.1.1	2022/2/28	VOC Omicron GRA (B.1.1.529+BA.*) first detected in Botswana/Hong Kong/South Africa	(NSP5_P132H,Spike_H69del,NSP3_P1200S,Spike_T95I,Spike_A67V,Spike_S373P,Spike_Q493R,Spike_N969K,Spike_H655Y,Spike_N856K,N_R203K,Spike_G142D,NSP3_A1892T,Spike_Q954H,N_P13L,NSP3_L1266I,Spike_N501Y,N_R32del,M_Q19E,Spike_N440K,NSP4_T492I,NSP6_L105del,Spike_N679K,Spike_N764K,Spike_L212I,NSP6_G107del,Spike_Y505H,Spike_R346K,NSP6_I189V,Spike_T547K,M_D3G,Spike_D796Y,N_G204R,Spike_T478K,Spike_V143del,M_A63…	2022/3/2		TRUE				0.379756648	39	1
2307730	2308237	EPI_ISL_11379767	hCoV-19/Denmark/DCGC-443383/2022	betacoronavirus	2022/3/19	Europe / Denmark / Syddanmark		29803	Human	unknown	unknown	GRA	BA.2	2022/2/28	VOC Omicron GRA (B.1.1.529+BA.*) first detected in Botswana/Hong Kong/South Africa	(NSP5_P132H,NSP2_L462F,NSP3_G489S,Spike_L24del,NSP4_T327I,Spike_S373P,Spike_Q493R,Spike_N969K,Spike_H655Y,N_R203K,Spike_V213G,Spike_A27S,Spike_Q954H,N_P13L,Spike_N501Y,Spike_P25del,N_R32del,NS3_T223I,Spike_T19I,NSP4_T492I,Spike_N679K,Spike_N764K,NSP6_G107del,Spike_Y505H,Spike_D796Y,N_G204R,Spike_T478K,N_S413R,NSP15_I79V,M_A63T,M_Q19Z,Spike_S371F,Spike_K417N,NSP13_R392C,Spike_T376A,NSP6_S106del,Sp…	2022/3/25		TRUE	TRUE			0.379240914	29	1
1820233	1820705	EPI_ISL_9642298	hCoV-19/England/LSPA-3519C6C/2022	betacoronavirus	2022/1/31	Europe / United Kingdom / England		29747	Human	unknown	unknown	GRA	BA.1	2022/2/28	VOC Omicron GRA (B.1.1.529+BA.*) first detected in Botswana/Hong Kong/South Africa	(NSP5_P132H,Spike_H69del,Spike_T95I,Spike_A67V,Spike_S373P,Spike_Q493R,Spike_N969K,Spike_H655Y,Spike_N856K,N_R203K,Spike_G142D,NSP3_A1892T,Spike_Q954H,N_P13L,NSP3_L1266I,Spike_N501Y,N_R32del,NSP2_R218C,M_Q19E,Spike_N440K,NSP4_T492I,NSP6_L105del,Spike_N679K,Spike_N764K,Spike_L212I,NSP6_G107del,Spike_Y505H,NSP6_I189V,Spike_T547K,M_D3G,Spike_D796Y,N_G204R,Spike_T478K,Spike_V143del,M_A63T,Spike_G496S…	2022/2/8		TRUE			0.002891145	0.379534727	37	1
1256324	1256490	EPI_ISL_9438089	hCoV-19/Singapore/1089/2022	betacoronavirus	2022/1/19	Asia / Singapore	Others: Local case	29862	Human	16	Male	GRA	BA.1.1	2022/2/28	VOC Omicron GRA (B.1.1.529+BA.*) first detected in Botswana/Hong Kong/South Africa	(NSP5_P132H,Spike_H69del,NSP3_A1941V,Spike_T95I,Spike_A67V,Spike_S373P,Spike_Q493R,Spike_N969K,Spike_H655Y,Spike_N856K,N_R203K,Spike_G142D,Spike_Q954H,N_P13L,NSP3_L1266I,Spike_N501Y,N_R32del,M_Q19E,Spike_N440K,NSP4_T492I,NSP6_L105del,Spike_N679K,Spike_N764K,NSP6_G107del,Spike_Y505H,Spike_R346K,NSP6_I189V,Spike_T547K,M_D3G,Spike_D796Y,N_G204R,Spike_T478K,Spike_V143del,M_A63T,Spike_G496S,Spike_K417…	2022/2/3		TRUE			0.000770235	0.379348482	36	1
3204764	3205379	EPI_ISL_10073887	hCoV-19/USA/OH-CDC-LC0529951/2022	betacoronavirus	2022/1/31	North America / USA / Ohio		29716	Human	40	Female	GRA	BA.1.1	2022/2/28	VOC Omicron GRA (B.1.1.529+BA.*) first detected in Botswana/Hong Kong/South Africa	(NSP5_P132H,Spike_H69del,Spike_T95I,NSP15_A81V,Spike_A67V,Spike_S373P,Spike_Q493R,Spike_N969K,Spike_H655Y,Spike_N856K,N_R203K,Spike_G142D,NSP3_A1892T,Spike_Q954H,NSP3_P340L,N_P13L,NSP3_L1266I,Spike_N501Y,N_R32del,M_Q19E,Spike_N440K,NSP4_T492I,NSP6_L105del,Spike_N679K,Spike_N764K,Spike_L212I,NSP6_G107del,Spike_Y505H,Spike_R346K,NSP6_I189V,Spike_T547K,M_D3G,Spike_D796Y,N_G204R,Spike_T478K,Spike_V14…	2022/2/18		TRUE				0.379559833	38	1
1463962	1464182	EPI_ISL_8852150	hCoV-19/England/MILK-323CD36/2022	betacoronavirus	2022/1/10	Europe / United Kingdom / England		29747	Human	unknown	unknown	GRA	BA.1	2022/2/28	VOC Omicron GRA (B.1.1.529+BA.*) first detected in Botswana/Hong Kong/South Africa	(NSP5_P132H,Spike_H69del,Spike_T95I,Spike_A67V,Spike_S373P,Spike_Q493R,Spike_N969K,Spike_H655Y,Spike_N856K,N_R203K,Spike_G142D,NSP3_A1892T,Spike_Q954H,NS3_L106F,N_P13L,NSP3_L1266I,Spike_N501Y,N_R32del,M_Q19E,Spike_N440K,NSP4_T492I,NSP6_L105del,Spike_N679K,Spike_N764K,Spike_L212I,NSP6_G107del,Spike_Y505H,NSP6_I189V,Spike_T547K,M_D3G,Spike_D796Y,N_G204R,N_D343G,Spike_T478K,Spike_V143del,M_A63T,Spik…	2022/1/19		TRUE				0.379769389	38	1
1004807	1004938	EPI_ISL_11289044	hCoV-19/Scotland/QEUH-3A78E9D/2022	betacoronavirus	2022/3/13	Europe / United Kingdom / Scotland		29724	Human	unknown	unknown	GRA	BA.2	2022/2/28	VOC Omicron GRA (B.1.1.529+BA.*) first detected in Botswana/Hong Kong/South Africa	(NSP5_P132H,NSP3_G489S,Spike_L24del,NSP4_T327I,Spike_S373P,Spike_Q493R,Spike_N969K,Spike_H655Y,N_R203K,Spike_V213G,Spike_G142D,Spike_A27S,Spike_Q954H,N_P13L,Spike_N501Y,Spike_P25del,N_R32del,NS3_T223I,Spike_T19I,M_Q19E,Spike_N440K,NSP4_T492I,Spike_N679K,Spike_N764K,NSP6_G107del,Spike_Y505H,Spike_D796Y,N_G204R,Spike_T478K,N_S413R,M_A63T,Spike_S371F,Spike_K417N,NSP13_R392C,Spike_T376A,NSP6_S106del,…	2022/3/22		TRUE				0.378953035	31	2
3190724	3191337	EPI_ISL_9444826	hCoV-19/Germany/BW-RKI-I-476536/2022	betacoronavirus	2022/1/17	Europe / Germany / Baden-Wurttemberg		29629	Human	unknown	unknown	GRA	BA.1.1	2022/2/28	VOC Omicron GRA (B.1.1.529+BA.*) first detected in Botswana/Hong Kong/South Africa	(NSP5_P132H,Spike_H69del,Spike_T95I,Spike_A67V,Spike_S373P,Spike_Q493R,Spike_N969K,Spike_H655Y,Spike_N856K,N_R203K,Spike_G142D,NSP3_A1892T,Spike_Q954H,N_P13L,NSP3_L1266I,Spike_N501Y,N_R32del,M_Q19E,Spike_N440K,NSP4_T492I,NSP6_L105del,Spike_N679K,Spike_N764K,Spike_L212I,NSP6_G107del,Spike_Y505H,Spike_R346K,NSP6_I189V,Spike_T547K,M_D3G,Spike_D796Y,N_G204R,Spike_T478K,Spike_V143del,M_A63T,Spike_G496…	2022/2/3		TRUE			0.000236255	0.379278914	38	1
1797584	1798046	EPI_ISL_10777914	hCoV-19/USA/CA-CDC-FG-277207/2022	betacoronavirus	2022/2/15	North America / USA / California		29783	Human	33	Female	GRA	BA.1	2022/2/28	VOC Omicron GRA (B.1.1.529+BA.*) first detected in Botswana/Hong Kong/South Africa	(NSP5_P132H,Spike_H69del,Spike_T95I,Spike_A67V,Spike_S373P,Spike_Q493R,Spike_N969K,Spike_H655Y,Spike_N856K,N_R203K,Spike_G142D,NSP3_A1892T,Spike_Q954H,N_P13L,NSP3_L1266I,Spike_N501Y,N_R32del,M_Q19E,Spike_N440K,NSP4_T492I,NSP6_L105del,Spike_N679K,Spike_N764K,Spike_L212I,NSP6_G107del,Spike_Y505H,NSP6_I189V,Spike_T547K,M_D3G,Spike_D796Y,N_G204R,Spike_T478K,Spike_V143del,M_A63T,Spike_G496S,Spike_K417…	2022/3/7		TRUE			0.000167881	0.379541944	37	1
3490471	3491183	EPI_ISL_10281443	hCoV-19/USA/AZ-TG1240749/2021	betacoronavirus	2021/12/24	North America / USA / Arizona / Maricopa County		29768	Human	unknown	unknown	GRA	BA.1.1	2022/2/28	VOC Omicron GRA (B.1.1.529+BA.*) first detected in Botswana/Hong Kong/South Africa	(NSP5_P132H,Spike_H69del,Spike_T95I,Spike_A67V,Spike_S373P,Spike_Q493R,Spike_N969K,Spike_H655Y,Spike_N856K,N_R203K,Spike_G142D,NSP3_A1892T,Spike_Q954H,N_P13L,NSP3_L1266I,Spike_N501Y,N_R32del,M_Q19E,Spike_N440K,NSP4_T492I,NSP6_L105del,Spike_N679K,Spike_N764K,NSP6_G107del,Spike_Y505H,Spike_R346K,NSP6_I189V,Spike_T547K,M_D3G,Spike_D796Y,N_G204R,Spike_T478K,Spike_V143del,M_A63T,Spike_G496S,Spike_K417…	2022/2/24		TRUE			0.000100779	0.379606921	36	1
3210577	3211206	EPI_ISL_10074748	hCoV-19/USA/TN-ASC-210507040/2022	betacoronavirus	2022/1/5	North America / USA / Tennessee / BROWNSVILLE		29796	Human	15	Male	GRA	BA.1.1	2022/2/28	VOC Omicron GRA (B.1.1.529+BA.*) first detected in Botswana/Hong Kong/South Africa	(NSP5_P132H,Spike_H69del,Spike_T95I,Spike_A67V,Spike_S373P,Spike_Q493R,Spike_N969K,Spike_H655Y,Spike_N856K,N_R203K,Spike_G142D,NSP3_A1892T,Spike_Q954H,N_P13L,NSP3_L1266I,Spike_N501Y,N_R32del,M_Q19E,Spike_N440K,NSP4_T492I,NSP6_L105del,Spike_N679K,Spike_N764K,Spike_L212I,NSP6_G107del,Spike_Y505H,Spike_R346K,NSP6_I189V,Spike_T547K,M_D3G,Spike_D796Y,N_G204R,Spike_T478K,Spike_V143del,M_A63T,Spike_G496…	2022/2/18		TRUE				0.379581152	38	1
1904679	1905155	EPI_ISL_10960060	hCoV-19/England/LSPA-3964080/2022	betacoronavirus	2022/3/6	Europe / United Kingdom / England		29747	Human	unknown	unknown	GRA	BA.1.1	2022/2/28	VOC Omicron GRA (B.1.1.529+BA.*) first detected in Botswana/Hong Kong/South Africa	(NSP5_P132H,Spike_H69del,Spike_T95I,Spike_A67V,Spike_S373P,Spike_Q493R,Spike_N969K,Spike_H655Y,Spike_N856K,N_R203K,Spike_G142D,NSP3_A1892T,Spike_Q954H,N_P13L,NSP3_L1266I,Spike_N501Y,N_R32del,M_Q19E,Spike_N440K,NSP4_T492I,NSP6_L105del,Spike_N679K,Spike_N764K,Spike_L212I,NS3_K75E,NSP6_G107del,Spike_Y505H,Spike_R346K,NSP6_I189V,Spike_T547K,M_D3G,Spike_D796Y,N_G204R,Spike_T478K,Spike_V143del,M_A63T,S…	2022/3/12		TRUE				0.379610639	38	1
2632320	2632870	EPI_ISL_8606182	hCoV-19/USA/UT-UPHL-220109792402/2022	betacoronavirus	2022/1/3	North America / USA / Utah		29796	Human	unknown	unknown	GRA	BA.1.1	2022/2/28	VOC Omicron GRA (B.1.1.529+BA.*) first detected in Botswana/Hong Kong/South Africa	(NSP5_P132H,Spike_H69del,Spike_T95I,Spike_A67V,Spike_S373P,Spike_N969K,Spike_H655Y,Spike_N856K,N_R203K,Spike_G142D,NSP3_A1892T,Spike_Q954H,N_P13L,NSP3_L1266I,Spike_N501Y,N_R32del,M_Q19E,Spike_N440K,NSP4_T492I,NSP6_L105del,Spike_N679K,Spike_N764K,Spike_L212I,NSP6_G107del,Spike_Y505H,Spike_R346K,NSP6_I189V,Spike_T547K,M_D3G,Spike_D796Y,N_G204R,Spike_V143del,M_A63T,NSP6_S106del,Spike_S371L,Spike_G33…	2022/1/12		TRUE				0.379648275	31	1
995455	995586	EPI_ISL_9976787	hCoV-19/USA/IL-CDC-STM-ZP2S3XR6H/2022	betacoronavirus	2022/1/30	North America / USA / Illinois		29858	Human	9	Female	GRA	BA.1	2022/2/28	VOC Omicron GRA (B.1.1.529+BA.*) first detected in Botswana/Hong Kong/South Africa	(NSP5_P132H,Spike_H69del,Spike_T95I,Spike_A67V,Spike_S373P,Spike_Q493R,Spike_N969K,Spike_H655Y,Spike_N856K,N_R203K,Spike_G142D,NSP3_A1892T,Spike_Q954H,N_P13L,NSP3_L1266I,NSP1_H83del,Spike_N501Y,N_R32del,N_P344L,M_Q19E,Spike_N440K,NSP4_T492I,NSP6_L105del,Spike_N679K,Spike_N764K,Spike_L212I,NSP6_G107del,Spike_Y505H,NSP1_V84del,NSP6_I189V,Spike_T547K,M_D3G,Spike_D796Y,N_G204R,Spike_T478K,Spike_V143d…	2022/2/16		TRUE				0.379127872	37	1
2748151	2748713	EPI_ISL_10236319	hCoV-19/USA/DC-CDC-QDX33478544/2022	betacoronavirus	2022/2/1	North America / USA / District of Columbia		29732	Human	10	Male	GRA	BA.1.1	2022/2/28	VOC Omicron GRA (B.1.1.529+BA.*) first detected in Botswana/Hong Kong/South Africa	(NSP5_P132H,Spike_H69del,NSP3_E391K,Spike_T95I,Spike_A67V,Spike_S373P,Spike_Q493R,Spike_N969K,Spike_H655Y,Spike_N856K,N_R203K,Spike_G142D,NSP3_A1892T,Spike_Q954H,N_P13L,NSP1_H83del,NSP3_L1266I,Spike_N501Y,N_R32del,M_Q19E,Spike_N440K,NSP4_T492I,NSP6_L105del,Spike_N679K,Spike_N764K,Spike_L212I,NSP6_G107del,Spike_Y505H,NSP2_G118S,NSP1_V84del,Spike_R346K,NSP6_I189V,Spike_T547K,M_D3G,Spike_D796Y,N_G20…	2022/2/22		TRUE				0.379456478	38	1
1694416	1694821	EPI_ISL_10839325	hCoV-19/USA/NM-CDC-LC0550835/2022	betacoronavirus	2022/2/11	North America / USA / New Mexico		29565	Human	16	Female	GRA	BA.1.1	2022/2/28	VOC Omicron GRA (B.1.1.529+BA.*) first detected in Botswana/Hong Kong/South Africa	(NSP5_P132H,Spike_H69del,Spike_T95I,Spike_A67V,Spike_S373P,Spike_Q493R,Spike_N969K,Spike_H655Y,Spike_N856K,N_R203K,Spike_G142D,NSP3_A1892T,Spike_Q954H,N_P13L,NSP3_L1266I,Spike_N501Y,N_R32del,M_Q19E,Spike_N440K,NSP4_T492I,NSP6_L105del,Spike_N679K,Spike_N764K,Spike_L212I,NSP6_G107del,Spike_Y505H,Spike_R346K,NSP6_I189V,Spike_T547K,M_D3G,Spike_D796Y,N_G204R,Spike_T478K,Spike_V143del,M_A63T,Spike_G496…	2022/3/8		TRUE				0.379333672	38	1
2226818	2227298	EPI_ISL_11339158	hCoV-19/England/ALDP-3B22C1F/2022	betacoronavirus	2022/3/16	Europe / United Kingdom / England		29724	Human	unknown	unknown	GRA	BA.2	2022/2/28	VOC Omicron GRA (B.1.1.529+BA.*) first detected in Botswana/Hong Kong/South Africa	(NSP5_P132H,NSP3_G489S,Spike_L24del,NSP4_T327I,Spike_S373P,Spike_Q493R,Spike_N969K,Spike_H655Y,N_R203K,Spike_V213G,Spike_G142D,Spike_A27S,NSP2_T429I,Spike_Q954H,N_P13L,Spike_N501Y,Spike_P25del,N_R32del,NS3_T223I,Spike_T19I,M_Q19E,Spike_N440K,NSP4_T492I,Spike_N679K,Spike_N764K,NSP6_G107del,Spike_Y505H,Spike_D796Y,N_G204R,Spike_T478K,N_S413R,M_A63T,Spike_S371F,Spike_K417N,NSP13_R392C,Spike_T376A,NS…	2022/3/24		TRUE				0.378953035	31	2
2285569	2286056	EPI_ISL_10668097	hCoV-19/Japan/PG-180875/2022	betacoronavirus	2022/1/11	Asia / Japan / Kochi		29751	Human	unknown	unknown	GRA	BA.1	2022/2/28	VOC Omicron GRA (B.1.1.529+BA.*) first detected in Botswana/Hong Kong/South Africa	(NSP5_P132H,Spike_H69del,Spike_T95I,Spike_A67V,Spike_S373P,Spike_Q493R,Spike_N969K,Spike_H655Y,Spike_N856K,N_R203K,Spike_G142D,NSP3_A1892T,Spike_Q954H,NS3_L106F,N_P13L,NSP3_L1266I,Spike_N501Y,N_R32del,M_Q19E,Spike_N440K,NSP4_T492I,NSP6_L105del,Spike_N679K,Spike_N764K,Spike_L212I,NSP6_G107del,Spike_Y505H,NSP6_I189V,Spike_T547K,M_D3G,Spike_D796Y,N_G204R,N_D343G,Spike_T478K,Spike_V143del,M_A63T,Spik…	2022/3/4		TRUE				0.379718329	37	1
1206189	1206326	EPI_ISL_8776433	hCoV-19/England/MILK-31EEDCB/2022	betacoronavirus	2022/1/10	Europe / United Kingdom / England		29747	Human	unknown	unknown	GRA	BA.1	2022/2/28	VOC Omicron GRA (B.1.1.529+BA.*) first detected in Botswana/Hong Kong/South Africa	(NSP5_P132H,Spike_H69del,Spike_T95I,Spike_A67V,Spike_S373P,Spike_Q493R,Spike_N969K,Spike_H655Y,Spike_N856K,N_R203K,Spike_G142D,NSP3_A1892T,Spike_Q954H,NS3_L106F,N_P13L,NSP3_L1266I,Spike_N501Y,N_R32del,M_Q19E,Spike_N440K,NSP4_T492I,NSP6_L105del,NSP16_T35I,Spike_N679K,Spike_N764K,Spike_L212I,NSP6_G107del,Spike_Y505H,NSP6_I189V,Spike_T547K,M_D3G,Spike_D796Y,N_G204R,N_D343G,Spike_T478K,Spike_V143del,…	2022/1/17		TRUE				0.379634921	38	1
1277928	1278095	EPI_ISL_8797243	hCoV-19/Thailand/NIC-BKK-SEQ23104/2021	betacoronavirus	2021/12/15	Asia / Thailand / Bangkok		29772	Human	43	unknown	GRA	BA.1	2022/2/28	VOC Omicron GRA (B.1.1.529+BA.*) first detected in Botswana/Hong Kong/South Africa	(NSP5_P132H,Spike_H69del,Spike_T95I,Spike_A67V,NS7b_E3stop,Spike_S373P,Spike_Q493R,Spike_N969K,Spike_H655Y,Spike_N856K,N_R203K,Spike_G142D,NSP3_A1892T,Spike_Q954H,N_P13L,NSP3_L1266I,Spike_N501Y,N_R32del,M_Q19E,Spike_N440K,NSP4_T492I,NSP6_L105del,Spike_N679K,Spike_N764K,Spike_L212I,NSP6_G107del,Spike_Y505H,NSP6_I189V,Spike_T547K,M_D3G,Spike_D796Y,N_G204R,Spike_T478K,Spike_V143del,M_A63T,Spike_G496…	2022/1/18		TRUE			0.008397152	0.380089425	37	1
1867429	1867902	EPI_ISL_10472661	hCoV-19/England/MILK-372B0F0/2022	betacoronavirus	2022/2/16	Europe / United Kingdom / England		29724	Human	unknown	unknown	GRA	BA.2	2022/2/28	VOC Omicron GRA (B.1.1.529+BA.*) first detected in Botswana/Hong Kong/South Africa	(NSP5_P132H,NSP3_G489S,Spike_L24del,NSP4_T327I,Spike_S373P,Spike_Q493R,Spike_N969K,Spike_H655Y,N_R203K,Spike_V213G,Spike_G142D,Spike_A27S,Spike_Q954H,N_P13L,Spike_N501Y,Spike_P25del,N_R32del,NS3_T223I,Spike_T19I,M_Q19E,Spike_N440K,NSP4_T492I,Spike_N679K,Spike_N764K,NSP6_G107del,Spike_Y505H,Spike_D796Y,N_G204R,Spike_T478K,N_S413R,M_A63T,Spike_S371F,Spike_K417N,NSP13_R392C,Spike_T376A,NSP6_S106del,…	2022/2/28		TRUE				0.378919392	31	2
3234032	3234721	EPI_ISL_10894083	hCoV-19/Bangladesh/BSMMU-34/2022	betacoronavirus	22-Jan	Asia / Bangladesh / Dhaka		29789	Human	18	Male	GRA	BA.1	2022/2/28	VOC Omicron GRA (B.1.1.529+BA.*) first detected in Botswana/Hong Kong/South Africa	(NSP5_P132H,Spike_H69del,Spike_T95I,Spike_A67V,Spike_S373P,Spike_Q493R,Spike_N969K,Spike_H655Y,Spike_N856K,N_R203K,Spike_G142D,NSP3_A1892T,Spike_Q954H,N_P13L,NSP3_L1266I,Spike_N501Y,N_R32del,Spike_N440K,NSP4_T492I,NSP6_L105del,NSP1_R24C,Spike_N679K,Spike_N764K,Spike_L212I,NSP6_G107del,Spike_Y505H,NSP6_I189V,Spike_T547K,M_D3G,Spike_D796Y,N_G204R,Spike_T478K,Spike_V143del,M_A63T,Spike_G496S,Spike_K…	2022/3/10		TRUE				0.379703918	37	1
1580157	1580454	EPI_ISL_8947724	hCoV-19/USA/CO-CDPHE-2102621186/2021	betacoronavirus	2021/12/29	North America / USA / Colorado		29752	Human	unknown	unknown	GRA	BA.1.1	2022/2/28	VOC Omicron GRA (B.1.1.529+BA.*) first detected in Botswana/Hong Kong/South Africa	(NSP5_P132H,Spike_H69del,Spike_T95I,Spike_A67V,Spike_S373P,Spike_Q493R,Spike_N969K,Spike_H655Y,Spike_N856K,N_R203K,Spike_G142D,NSP3_A1892T,Spike_Q954H,N_P13L,NSP3_L1266I,Spike_N501Y,N_R32del,M_Q19E,Spike_N440K,NSP4_T492I,NSP6_L105del,Spike_N679K,Spike_N764K,Spike_L212I,NSP6_G107del,Spike_Y505H,Spike_R346K,NSP6_I189V,Spike_T547K,M_D3G,Spike_D796Y,N_G204R,Spike_T478K,Spike_V143del,M_A63T,Spike_G496…	2022/1/21		TRUE				0.379604732	38	1
1406761	1406967	EPI_ISL_8818145	hCoV-19/England/MILK-322A7C4/2022	betacoronavirus	2022/1/13	Europe / United Kingdom / England		29747	Human	unknown	unknown	GRA	BA.1	2022/2/28	VOC Omicron GRA (B.1.1.529+BA.*) first detected in Botswana/Hong Kong/South Africa	(NSP5_P132H,Spike_H69del,Spike_T95I,Spike_A67V,Spike_S373P,Spike_Q493R,Spike_N969K,Spike_H655Y,Spike_N856K,N_R203K,Spike_G142D,NSP3_A1892T,Spike_Q954H,N_P13L,NSP3_L1266I,Spike_N501Y,N_R32del,M_Q19E,Spike_N440K,NSP4_T492I,NSP6_L105del,Spike_N679K,Spike_N764K,Spike_L212I,NSP6_G107del,Spike_Y505H,NSP6_I189V,Spike_T547K,M_D3G,Spike_D796Y,N_G204R,Spike_T478K,Spike_V143del,M_A63T,Spike_G496S,Spike_K417…	2022/1/18		TRUE			0.00806804	0.379503169	37	1
1505477	1505707	EPI_ISL_9441087	hCoV-19/England/PLYM-347250D/2022	betacoronavirus	2022/1/27	Europe / United Kingdom / England		29747	Human	unknown	unknown	GRA	BA.1	2022/2/28	VOC Omicron GRA (B.1.1.529+BA.*) first detected in Botswana/Hong Kong/South Africa	(NSP5_P132H,Spike_H69del,Spike_T95I,Spike_A67V,Spike_S373P,Spike_Q493R,Spike_N969K,Spike_H655Y,Spike_N856K,N_R203K,Spike_G142D,NSP3_A1892T,Spike_Q954H,NS3_L106F,N_P13L,NSP3_L1266I,Spike_N501Y,N_R32del,M_Q19E,Spike_N440K,NSP4_T492I,NSP6_L105del,Spike_N679K,Spike_N764K,Spike_L212I,NSP6_G107del,Spike_Y505H,NSP6_I189V,Spike_T547K,M_D3G,Spike_D796Y,N_G204R,N_D343G,Spike_T478K,Spike_V143del,M_A63T,Spik…	2022/2/3		TRUE			0.010320368	0.379245924	39	1
1051040	1051173	EPI_ISL_11285798	hCoV-19/Scotland/QEUH-3A9A42A/2022	betacoronavirus	2022/3/13	Europe / United Kingdom / Scotland		29724	Human	unknown	unknown	GRA	BA.2	2022/2/28	VOC Omicron GRA (B.1.1.529+BA.*) first detected in Botswana/Hong Kong/South Africa	(NSP5_P132H,NSP3_G489S,Spike_L24del,NSP4_T327I,Spike_S373P,Spike_Q493R,Spike_N969K,Spike_H655Y,N_R203K,Spike_V213G,Spike_G142D,Spike_A27S,Spike_Q954H,N_P13L,Spike_N501Y,Spike_P25del,N_R32del,NS3_T223I,Spike_T19I,M_Q19E,Spike_N440K,NSP4_T492I,Spike_N679K,Spike_N764K,NSP6_G107del,Spike_Y505H,Spike_D796Y,N_G204R,Spike_T478K,N_S413R,M_A63T,NSP5_K90R,Spike_S371F,Spike_K417N,NSP13_R392C,Spike_T376A,NSP…	2022/3/22		TRUE				0.37902032	31	2
1629242	1629568	EPI_ISL_8997255	hCoV-19/England/MILK-32CC90A/2022	betacoronavirus	2022/1/16	Europe / United Kingdom / England		29747	Human	unknown	unknown	GRA	BA.1	2022/2/28	VOC Omicron GRA (B.1.1.529+BA.*) first detected in Botswana/Hong Kong/South Africa	(NSP5_P132H,Spike_H69del,Spike_T95I,Spike_A67V,Spike_S373P,Spike_Q493R,Spike_N969K,Spike_H655Y,Spike_N856K,N_R203K,Spike_G142D,NSP3_A1892T,Spike_Q954H,Spike_A701V,N_P13L,NSP3_L1266I,Spike_N501Y,N_R32del,M_Q19E,Spike_N440K,NSP4_T492I,NSP6_L105del,Spike_N679K,Spike_N764K,Spike_L212I,NSP13_P445S,NSP6_G107del,Spike_Y505H,NSP6_I189V,Spike_T547K,M_D3G,Spike_D796Y,N_G204R,Spike_T478K,Spike_V143del,M_A63…	2022/1/23		TRUE				0.379500454	38	1
2750281	2750843	EPI_ISL_9772185	hCoV-19/Switzerland/VD-ETHZ-35950371/2022	betacoronavirus	2022/1/23	Europe / Switzerland / Vaud		29820	Human	unknown	unknown	GRA	BA.1.1	2022/2/28	VOC Omicron GRA (B.1.1.529+BA.*) first detected in Botswana/Hong Kong/South Africa	(NSP5_P132H,Spike_H69del,Spike_T95I,Spike_A67V,Spike_S373P,Spike_Q493R,Spike_N969K,Spike_H655Y,Spike_N856K,N_R203K,Spike_G142D,NSP3_A1892T,Spike_Q954H,N_P13L,NSP3_L1266I,Spike_N501Y,N_R32del,M_Q19E,Spike_N440K,NSP4_T492I,NSP6_L105del,Spike_N679K,Spike_N764K,Spike_L212I,NSP6_G107del,Spike_Y505H,Spike_R346K,NSP6_I189V,Spike_T547K,M_D3G,Spike_D796Y,N_G204R,Spike_T478K,Spike_V143del,M_A63T,Spike_G496…	2022/2/11		TRUE			0.00073776	0.379454997	37	1
1920289	1920765	EPI_ISL_10548732	hCoV-19/England/ALDP-3780017/2022	betacoronavirus	2022/2/18	Europe / United Kingdom / England		29738	Human	unknown	unknown	GRA	BA.1	2022/2/28	VOC Omicron GRA (B.1.1.529+BA.*) first detected in Botswana/Hong Kong/South Africa	(NSP5_P132H,Spike_H69del,Spike_T95I,Spike_A67V,Spike_S373P,Spike_Q493R,Spike_N969K,Spike_H655Y,Spike_N856K,N_R203K,Spike_G142D,NSP1_M85V,NSP3_A1892T,Spike_Q954H,N_P13L,NSP1_H83del,NSP3_L1266I,Spike_N501Y,N_R32del,M_Q19E,Spike_N440K,NSP4_T492I,NSP6_L105del,Spike_N679K,Spike_N764K,Spike_L212I,NSP6_G107del,Spike_Y505H,NSP8_A150V,NSP1_V84del,NSP6_I189V,Spike_T547K,M_D3G,Spike_D796Y,N_G204R,Spike_T478…	2022/3/1		TRUE				0.37958168	37	1
1901781	1902257	EPI_ISL_10520938	hCoV-19/India/KA-SEQ_12731/2022	betacoronavirus	2022/2/11	Asia / India / Karnataka / BENGALURU URBAN		29855	Human	41	Male	GRA	BA.2	2022/2/28	VOC Omicron GRA (B.1.1.529+BA.*) first detected in Botswana/Hong Kong/South Africa	(NSP5_P132H,NSP3_G489S,NSP4_T327I,Spike_S373P,Spike_Q493R,Spike_N969K,Spike_H655Y,N_R203K,Spike_V213G,Spike_G142D,Spike_Q954H,N_P13L,Spike_N501Y,NS3_T223I,Spike_T19I,M_Q19E,NSP4_T492I,Spike_N679K,Spike_N764K,Spike_Y505H,Spike_D796Y,N_G204R,Spike_T478K,N_S413R,Spike_L24S,M_A63T,Spike_S371F,NSP13_R392C,Spike_K417N,Spike_T376A,Spike_G339D,Spike_R408S,NSP6_G107S,NSP4_L438F,NSP14_I42V,NSP4_L264F,Spike…	2022/3/1		TRUE	TRUE		0.00077039	0.379324216	27	2
3480857	3481568	EPI_ISL_9929927	hCoV-19/USA/CA-HLX-STM-EHYGRRTRG/2022	betacoronavirus	2022/1/21	North America / USA / California		29873	Human	unknown	unknown	GRA	BA.1	2022/2/28	VOC Omicron GRA (B.1.1.529+BA.*) first detected in Botswana/Hong Kong/South Africa	(NSP5_P132H,Spike_H69del,Spike_T95I,Spike_A67V,Spike_S373P,Spike_Q493R,Spike_N969K,Spike_H655Y,Spike_N856K,N_R203K,Spike_G142D,NSP3_A1892T,Spike_Q954H,Spike_A701V,N_P13L,NSP3_L1266I,Spike_N501Y,N_R32del,M_Q19E,Spike_N440K,NSP4_T492I,NSP6_L105del,Spike_N679K,Spike_N764K,Spike_L212I,NSP6_G107del,Spike_Y505H,NSP6_I189V,Spike_T547K,M_D3G,Spike_D796Y,N_G204R,Spike_T478K,Spike_V143del,M_A63T,Spike_G496…	2022/2/15		TRUE				0.379104877	38	1
3287747	3288437	EPI_ISL_10292081	hCoV-19/Germany/SN-RKI-I-552278/2022	betacoronavirus	2022/2/3	Europe / Germany / Saxony		29852	Human	unknown	unknown	GRA	BA.1.1	2022/2/28	VOC Omicron GRA (B.1.1.529+BA.*) first detected in Botswana/Hong Kong/South Africa	(Spike_H69del,Spike_T95I,Spike_A67V,Spike_S373P,Spike_Q493R,Spike_N969K,Spike_H655Y,Spike_N856K,N_R203K,Spike_G142D,NSP3_A1892T,Spike_Q954H,N_P13L,NSP3_L1266I,Spike_N501Y,N_R32del,M_Q19E,Spike_N440K,NSP4_T492I,NSP6_L105del,Spike_N679K,Spike_N764K,Spike_L212I,NSP6_G107del,Spike_Y505H,Spike_R346K,NSP6_I189V,Spike_T547K,Spike_D796Y,N_G204R,NSP3_P153L,Spike_T478K,Spike_V143del,M_A63T,Spike_G496S,NSP6…	2022/2/24		TRUE			0.000334986	0.379163595	37	1
2581253	2581796	EPI_ISL_8724637	hCoV-19/Netherlands/OV-RIVM-80647/2021	betacoronavirus	2021/12/28	Europe / Netherlands / Overijssel		29752	Human	55	unknown	GRA	BA.1	2022/2/28	VOC Omicron GRA (B.1.1.529+BA.*) first detected in Botswana/Hong Kong/South Africa	(NSP5_P132H,Spike_H69del,Spike_T95I,Spike_A67V,Spike_S373P,Spike_Q493R,Spike_N969K,Spike_H655Y,Spike_N856K,N_R203K,Spike_G142D,NSP3_A1892T,Spike_Q954H,N_P13L,NSP3_L1266I,Spike_N501Y,N_R32del,M_Q19E,Spike_N440K,NSP4_T492I,NSP6_L105del,Spike_N679K,Spike_N764K,Spike_L212I,NSP6_G107del,Spike_Y505H,NSP6_I189V,Spike_T547K,M_D3G,Spike_D796Y,N_G204R,Spike_T478K,Spike_V143del,M_A63T,Spike_G496S,NSP3_P985S…	2022/1/14		TRUE				0.379638344	37	1
2562276	2562812	EPI_ISL_9444335	hCoV-19/Germany/HH-RKI-I-476380/2022	betacoronavirus	2022/1/11	Europe / Germany / Hamburg		29846	Human	unknown	unknown	GRA	BA.2	2022/2/28	VOC Omicron GRA (B.1.1.529+BA.*) first detected in Botswana/Hong Kong/South Africa	(NSP5_P132H,NSP3_G489S,Spike_L24del,NSP4_T327I,Spike_S373P,Spike_Q493R,Spike_N969K,Spike_H655Y,N_R203K,Spike_V213G,Spike_G142D,Spike_A27S,Spike_Q954H,N_P13L,Spike_N501Y,Spike_P25del,N_R32del,NS3_T223I,NSP3_G777D,Spike_T19I,M_Q19E,NSP4_T492I,Spike_N679K,Spike_N764K,NSP6_G107del,Spike_Y505H,Spike_D796Y,N_G204R,Spike_T478K,N_S413R,M_A63T,Spike_S371F,NSP13_R392C,Spike_T376A,NSP6_S106del,Spike_K150E,S…	2022/2/3		TRUE			0.000134021	0.378660948	30	2
2314515	2315031	EPI_ISL_11384215	hCoV-19/Japan/OPHO-Hb38-1032/2022	betacoronavirus	22-Mar	Asia / Japan / Osaka		29833	Human	unknown	unknown	GRA	BA.1.1	2022/2/28	VOC Omicron GRA (B.1.1.529+BA.*) first detected in Botswana/Hong Kong/South Africa	(NSP5_P132H,Spike_H69del,Spike_T95I,Spike_A67V,Spike_S373P,Spike_Q493R,Spike_N969K,Spike_H655Y,Spike_N856K,N_R203K,Spike_G142D,NSP3_A1892T,Spike_Q954H,N_P13L,NSP3_L1266I,Spike_N501Y,N_R32del,M_Q19E,Spike_N440K,NSP4_T492I,NSP6_L105del,Spike_N679K,Spike_N764K,Spike_L212I,NSP6_G107del,Spike_Y505H,Spike_R346K,NSP6_I189V,Spike_T547K,M_D3G,Spike_D796Y,N_G204R,Spike_T478K,NSP5_T169S,Spike_V143del,M_A63T…	2022/3/25		TRUE				0.37954614	38	1
1797889	1798351	EPI_ISL_10428167	hCoV-19/England/MILK-36C3547/2022	betacoronavirus	2022/2/13	Europe / United Kingdom / England		29747	Human	unknown	unknown	GRA	BA.1.1	2022/2/28	VOC Omicron GRA (B.1.1.529+BA.*) first detected in Botswana/Hong Kong/South Africa	(NSP5_P132H,Spike_H69del,Spike_T95I,Spike_A67V,Spike_S373P,Spike_Q493R,Spike_N969K,Spike_H655Y,Spike_N856K,N_R203K,Spike_G142D,NSP3_A1892T,Spike_Q954H,N_P13L,NSP3_L1266I,Spike_N501Y,N_R32del,M_Q19E,Spike_N440K,NSP4_T492I,NSP6_L105del,Spike_N679K,Spike_N764K,Spike_L212I,NSP6_G107del,Spike_Y505H,Spike_R346K,NSP6_I189V,Spike_T547K,M_D3G,Spike_D796Y,N_G204R,Spike_T478K,Spike_V143del,M_A63T,Spike_G496…	2022/2/27		TRUE				0.379634921	38	1
1883047	1883521	EPI_ISL_10918423	hCoV-19/Germany/BW-RKI-I-603203/2022	betacoronavirus	2022/3/1	Europe / Germany / Baden-Wurttemberg		29431	Human	unknown	unknown	GRA	BA.2	2022/2/28	VOC Omicron GRA (B.1.1.529+BA.*) first detected in Botswana/Hong Kong/South Africa	(NSP5_P132H,NSP3_G489S,Spike_L24del,NSP4_T327I,Spike_S373P,Spike_Q493R,Spike_N969K,Spike_H655Y,N_R203K,Spike_V213G,Spike_G142D,Spike_A27S,Spike_Q954H,N_P13L,Spike_N501Y,Spike_P25del,N_R32del,NS3_T223I,Spike_T19I,Spike_N440K,NSP4_T492I,Spike_N679K,Spike_N764K,NSP6_G107del,Spike_Y505H,Spike_D796Y,N_G204R,Spike_T478K,N_S413R,M_A63T,Spike_S371F,Spike_K417N,NSP13_R392C,Spike_T376A,NSP6_S106del,Spike_G…	2022/3/11		TRUE	TRUE		0.009207978	0.378326475	31	2
3511998	3512711	EPI_ISL_10100369	hCoV-19/France/NAQ-HCL722000585001/2022	betacoronavirus	2022/1/31	Europe / France / Nouvelle-Aquitaine		29747	Human	55	Male	GRA	BA.1	2022/2/28	VOC Omicron GRA (B.1.1.529+BA.*) first detected in Botswana/Hong Kong/South Africa	(NSP5_P132H,Spike_H69del,Spike_T95I,Spike_A67V,Spike_S373P,Spike_Q493R,Spike_N969K,Spike_H655Y,Spike_N856K,N_R203K,Spike_G142D,NSP3_A1892T,Spike_Q954H,N_P13L,NSP3_L1266I,Spike_N501Y,N_R32del,M_Q19E,Spike_N440K,NSP4_T492I,NSP1_R124C,NSP6_L105del,Spike_N679K,Spike_N764K,Spike_L212I,NSP6_G107del,Spike_Y505H,NSP6_I189V,Spike_T547K,M_D3G,Spike_D796Y,N_G204R,Spike_T478K,Spike_V143del,M_A63T,Spike_G496S…	2022/2/19		TRUE				0.379567687	37	1
2424124	2424658	EPI_ISL_10022258	hCoV-19/Germany/BW-RKI-I-529071/2022	betacoronavirus	2022/2/7	Europe / Germany / Baden-Wurttemberg		29629	Human	unknown	unknown	GRA	BA.1	2022/2/28	VOC Omicron GRA (B.1.1.529+BA.*) first detected in Botswana/Hong Kong/South Africa	(NSP5_P132H,Spike_H69del,Spike_T95I,Spike_A67V,Spike_S373P,Spike_Q493R,Spike_N969K,Spike_H655Y,Spike_N856K,N_R203K,Spike_G142D,NSP3_A1892T,Spike_Q954H,Spike_A701V,NS6_Y49H,N_P13L,NSP3_L1266I,Spike_N501Y,N_R32del,M_Q19E,Spike_N440K,NSP4_T492I,NSP6_L105del,Spike_N679K,Spike_N764K,Spike_L212I,NSP6_G107del,Spike_Y505H,NSP6_I189V,Spike_T547K,M_D3G,Spike_D796Y,N_G204R,Spike_T478K,Spike_V143del,M_A63T,S…	2022/2/17		TRUE			0.000236255	0.379346432	39	1
2861653	2862250	EPI_ISL_11255604	hCoV-19/USA/CA-CDC-QDX34496501/2022	betacoronavirus	2022/2/27	North America / USA / California		29747	Human	27	Male	GRA	BA.1	2022/2/28	VOC Omicron GRA (B.1.1.529+BA.*) first detected in Botswana/Hong Kong/South Africa	(NSP5_P132H,Spike_H69del,Spike_T95I,Spike_A67V,NS3_S165F,NSP3_G1716C,Spike_S373P,Spike_Q493R,Spike_N969K,Spike_H655Y,Spike_N856K,N_R203K,Spike_G142D,NSP3_A1892T,Spike_Q954H,NS3_L106F,N_P13L,NSP3_L1266I,Spike_N501Y,N_R32del,M_Q19E,Spike_N440K,NSP4_T492I,NSP6_L105del,NSP10_A104V,Spike_N679K,Spike_N764K,Spike_L212I,NSP6_G107del,Spike_Y505H,NSP6_I189V,Spike_T547K,M_D3G,Spike_D796Y,N_G204R,N_D343G,Spi…	2022/3/22		TRUE				0.379567687	37	1
1254513	1254679	EPI_ISL_11276787	hCoV-19/England/LSPA-3ABB54E/2022	betacoronavirus	2022/3/14	Europe / United Kingdom / England		29724	Human	unknown	unknown	GRA	BA.2	2022/2/28	VOC Omicron GRA (B.1.1.529+BA.*) first detected in Botswana/Hong Kong/South Africa	(NSP5_P132H,NSP3_G489S,Spike_L24del,NSP4_T327I,Spike_S373P,Spike_Q493R,Spike_N969K,Spike_H655Y,N_R203K,Spike_V213G,Spike_G142D,Spike_A27S,Spike_Q954H,N_P13L,Spike_N501Y,Spike_P25del,N_R32del,NS3_T223I,Spike_T19I,M_Q19E,Spike_N440K,NSP4_T492I,Spike_N679K,Spike_N764K,NSP6_G107del,Spike_Y505H,NSP3_T725I,Spike_D796Y,N_G204R,Spike_T478K,N_S413R,M_A63T,Spike_S371F,Spike_K417N,NSP13_R392C,NSP12_H613Y,Sp…	2022/3/22		TRUE				0.378919392	31	2
2611071	2611621	EPI_ISL_9745292	hCoV-19/Denmark/DCGC-359311/2022	betacoronavirus	2022/2/3	Europe / Denmark / Syddanmark		29755	Human	unknown	unknown	GRA	BA.2	2022/2/28	VOC Omicron GRA (B.1.1.529+BA.*) first detected in Botswana/Hong Kong/South Africa	(NSP5_P132H,NSP3_G489S,Spike_L24del,NSP4_T327I,Spike_S373P,Spike_Q493R,Spike_N969K,Spike_H655Y,N_R203K,Spike_V213G,Spike_G142D,Spike_A27S,Spike_Q954H,N_P13L,Spike_N501Y,Spike_P25del,N_R32del,NS3_T223I,Spike_T19I,M_Q19E,Spike_N440K,NSP4_T492I,Spike_N679K,Spike_N764K,NSP6_G107del,Spike_Y505H,Spike_D796Y,N_G204R,Spike_T478K,N_S413R,M_A63T,Spike_S371F,Spike_K417N,NSP13_R392C,Spike_T376A,NSP6_S106del,…	2022/2/10		TRUE	TRUE		0.000873832	0.379036598	31	2
2266478	2266963	EPI_ISL_9497485	hCoV-19/Croatia/26100/2022	betacoronavirus	2022/1/15	Europe / Croatia / The City of Zagreb		29703	Human	15	Female	GRA	BA.1	2022/2/28	VOC Omicron GRA (B.1.1.529+BA.*) first detected in Botswana/Hong Kong/South Africa	(NSP5_P132H,Spike_H69del,Spike_T95I,Spike_A67V,NS7b_E3stop,Spike_S373P,Spike_Q493R,Spike_N969K,Spike_H655Y,Spike_N856K,N_R203K,Spike_G142D,NSP3_A1892T,Spike_Q954H,N_P13L,NSP3_L1266I,Spike_N501Y,N_R32del,M_Q19E,Spike_N440K,NSP4_T492I,NSP6_L105del,Spike_N679K,Spike_N764K,Spike_L212I,NSP6_G107del,Spike_Y505H,NSP6_I189V,Spike_T547K,M_D3G,Spike_D796Y,N_G204R,Spike_T478K,Spike_V143del,M_A63T,Spike_G496…	2022/2/4		TRUE			0.002053665	0.37966399	37	1
1631168	1631494	EPI_ISL_9001046	hCoV-19/England/MILK-32CBF27/2022	betacoronavirus	2022/1/16	Europe / United Kingdom / England		29747	Human	unknown	unknown	GRA	BA.1	2022/2/28	VOC Omicron GRA (B.1.1.529+BA.*) first detected in Botswana/Hong Kong/South Africa	(NSP5_P132H,Spike_H69del,Spike_T95I,Spike_A67V,Spike_S373P,Spike_Q493R,Spike_N969K,Spike_H655Y,Spike_N856K,N_R203K,Spike_G142D,NSP3_A1892T,Spike_Q954H,Spike_A701V,N_P13L,NSP3_L1266I,Spike_N501Y,N_R32del,M_Q19E,Spike_N440K,NSP4_T492I,NSP6_L105del,Spike_N679K,Spike_N764K,Spike_L212I,NSP6_G107del,Spike_Y505H,NSP6_I189V,Spike_T547K,M_D3G,Spike_D796Y,N_G204R,Spike_T478K,Spike_V143del,M_A63T,Spike_G496…	2022/1/23		TRUE				0.379580448	38	1
1078523	1078657	EPI_ISL_11239957	hCoV-19/Italy/CAM-90390316147_IZSM_COLLI_TIGEM/2022	betacoronavirus	2022/3/16	Europe / Italy / Campania / Napoli		29695	Human	unknown	unknown	GRA	BA.2	2022/2/28	VOC Omicron GRA (B.1.1.529+BA.*) first detected in Botswana/Hong Kong/South Africa	(NSP5_P132H,NSP3_G489S,Spike_L24del,NSP4_T327I,Spike_S373P,Spike_Q493R,Spike_N969K,Spike_H655Y,N_R203K,Spike_G142D,M_L29P,Spike_A27S,Spike_Q954H,N_P13L,Spike_N501Y,Spike_P25del,N_R32del,NS3_T223I,Spike_T19I,M_Q19E,Spike_N440K,NSP4_T492I,Spike_N679K,Spike_N764K,NSP6_G107del,Spike_Y505H,Spike_D796Y,N_G204R,Spike_T478K,N_S413R,M_F28M,M_A63T,NSP3_P985S,Spike_S371F,NS3_H78Y,Spike_K417N,NSP13_R392C,Spi…	2022/3/21		TRUE				0.379121064	30	2
2269775	2270260	EPI_ISL_10641397	hCoV-19/England/MILK-38569E1/2022	betacoronavirus	2022/2/25	Europe / United Kingdom / England		29724	Human	unknown	unknown	GRA	BA.2	2022/2/28	VOC Omicron GRA (B.1.1.529+BA.*) first detected in Botswana/Hong Kong/South Africa	(NSP5_P132H,NSP1_R99H,NSP3_G489S,Spike_L24del,NSP4_T327I,Spike_S373P,Spike_Q493R,Spike_N969K,Spike_H655Y,N_R203K,N_E290A,Spike_V213G,Spike_G142D,Spike_A27S,Spike_Q954H,N_P13L,Spike_N501Y,Spike_P25del,N_R32del,NS3_T223I,Spike_T19I,M_Q19E,Spike_N440K,NSP4_T492I,Spike_N679K,Spike_N764K,NSP6_G107del,Spike_Y505H,Spike_D796Y,N_G204R,Spike_T478K,N_S413R,M_A63T,Spike_S371F,Spike_K417N,NSP13_R392C,Spike_T…	2022/3/3		TRUE				0.378953035	31	2
1849843	1850316	EPI_ISL_10750807	hCoV-19/England/DHSC-CYYC8C7/2022	betacoronavirus	2022/2/18	Europe / United Kingdom / England		29769	Human	unknown	unknown	GRA	BA.1.1	2022/2/28	VOC Omicron GRA (B.1.1.529+BA.*) first detected in Botswana/Hong Kong/South Africa	(NSP5_P132H,Spike_H69del,Spike_T95I,Spike_A67V,Spike_S373P,Spike_Q493R,Spike_N969K,Spike_H655Y,Spike_N856K,N_R203K,Spike_G142D,NSP3_A1892T,Spike_Q954H,N_P13L,NSP3_L1266I,Spike_N501Y,N_R32del,M_Q19E,Spike_N440K,NSP4_T492I,NSP6_L105del,Spike_N679K,Spike_N764K,Spike_L212I,NSP6_G107del,Spike_Y505H,NSP12_H725Y,Spike_R346K,NSP6_I189V,Spike_T547K,M_D3G,Spike_D796Y,N_G204R,Spike_T478K,Spike_V143del,M_A63…	2022/3/7		TRUE			0.001377272	0.379473897	38	1
1541330	1541622	EPI_ISL_9197296	hCoV-19/Canada/AB-ABPHL-49732/2022	betacoronavirus	2022/1/2	North America / Canada / Alberta		29693	Human	unknown	unknown	GRA	BA.1.1	2022/2/28	VOC Omicron GRA (B.1.1.529+BA.*) first detected in Botswana/Hong Kong/South Africa	(NSP5_P132H,Spike_H69del,Spike_T95I,Spike_A67V,Spike_S373P,Spike_Q493R,Spike_N969K,Spike_H655Y,Spike_N856K,N_R203K,Spike_G142D,NSP3_A1892T,Spike_Q954H,NSP3_L1266I,Spike_N501Y,M_Q19E,Spike_N440K,NSP4_T492I,NSP6_L105del,Spike_N679K,Spike_N764K,Spike_L212I,NSP6_G107del,Spike_Y505H,Spike_R346K,NSP6_I189V,Spike_T547K,M_D3G,Spike_D796Y,N_G204R,Spike_T478K,NS7a_T39R,Spike_V143del,M_A63T,Spike_G496S,Spik…	2022/1/27		TRUE			0.032536207	0.378011419	38	1
1420305	1420511	EPI_ISL_10759009	hCoV-19/Brazil/SP-IB_152070/2022	betacoronavirus	2022/2/7	South America / Brazil / Sao Paulo		29775	Human	unknown	unknown	GRA	BA.1	2022/2/28	VOC Omicron GRA (B.1.1.529+BA.*) first detected in Botswana/Hong Kong/South Africa	(NSP5_P132H,Spike_H69del,Spike_T95I,Spike_A67V,Spike_S373P,Spike_Q493R,Spike_N969K,Spike_H655Y,Spike_N856K,N_R203K,Spike_G142D,NSP3_A1892T,Spike_Q954H,Spike_A701V,NSP3_S1206L,N_P13L,NSP3_L1266I,Spike_N501Y,N_R32del,Spike_N440K,NSP4_T492I,NSP6_L105del,Spike_N679K,Spike_N764K,Spike_L212I,NSP6_G107del,Spike_Y505H,NSP6_I189V,Spike_T547K,M_D3G,Spike_D796Y,N_G204R,Spike_T478K,Spike_V143del,M_A63T,Spike…	2022/3/7		TRUE			0.006078925	0.379705346	39	1
1567846	1568143	EPI_ISL_8927320	hCoV-19/Denmark/DCGC-320857/2022	betacoronavirus	2022/1/14	Europe / Denmark / Hovedstaden		29752	Human	unknown	unknown	GRA	BA.1.1	2022/2/28	VOC Omicron GRA (B.1.1.529+BA.*) first detected in Botswana/Hong Kong/South Africa	(NSP5_P132H,Spike_T95I,Spike_A67V,Spike_S373P,Spike_Q493R,Spike_N969K,Spike_H655Y,Spike_N856K,N_R203K,Spike_G142D,NSP3_A1892T,Spike_Q954H,N_P13L,NSP3_L1266I,Spike_N501Y,N_R32del,M_Q19E,Spike_N440K,NSP4_T492I,NSP6_L105del,Spike_N679K,Spike_N764K,NSP6_G107del,Spike_Y505H,Spike_R346K,NSP6_I189V,Spike_T547K,M_D3G,Spike_D796Y,N_G204R,Spike_T478K,Spike_V143del,M_A63T,Spike_G496S,Spike_K417N,NSP6_S106de…	2022/1/21		TRUE				0.37958388	33	1
2332813	2333334	EPI_ISL_11397338	hCoV-19/England/ALDP-3B52E2F/2022	betacoronavirus	2022/3/17	Europe / United Kingdom / England		29724	Human	unknown	unknown	GRA	BA.2	2022/2/28	VOC Omicron GRA (B.1.1.529+BA.*) first detected in Botswana/Hong Kong/South Africa	(NSP5_P132H,NSP3_G489S,Spike_L24del,NSP4_T327I,Spike_S373P,Spike_Q493R,Spike_N969K,Spike_H655Y,N_R203K,Spike_V213G,Spike_G142D,Spike_A27S,Spike_Q954H,NS7a_P48L,N_P13L,Spike_N501Y,Spike_P25del,N_R32del,NS3_T223I,Spike_T19I,M_Q19E,Spike_N440K,NSP4_T492I,Spike_N679K,Spike_N764K,NSP6_G107del,Spike_Y505H,Spike_D796Y,N_G204R,Spike_T478K,N_S413R,M_A63T,Spike_S371F,Spike_K417N,NSP13_R392C,Spike_T376A,NSP…	2022/3/25		TRUE				0.378898496	32	2
1691665	1692070	EPI_ISL_9291741	hCoV-19/England/MILK-33E8873/2022	betacoronavirus	2022/1/23	Europe / United Kingdom / England		29747	Human	unknown	unknown	GRA	BA.1.1	2022/2/28	VOC Omicron GRA (B.1.1.529+BA.*) first detected in Botswana/Hong Kong/South Africa	(NSP5_P132H,Spike_H69del,Spike_T95I,Spike_A67V,Spike_S373P,Spike_Q493R,Spike_N969K,Spike_H655Y,Spike_N856K,N_R203K,Spike_G142D,NSP3_A1892T,Spike_Q954H,N_P13L,NSP3_L1266I,Spike_N501Y,N_R32del,M_Q19E,Spike_N440K,NSP4_T492I,NSP6_L105del,Spike_N679K,Spike_N764K,Spike_L212I,NSP6_G107del,Spike_Y505H,NSP13_G170S,Spike_R346K,NSP6_I189V,NSP12_P461S,Spike_T547K,M_D3G,Spike_D796Y,N_G204R,Spike_T478K,Spike_V…	2022/1/30		TRUE				0.379534071	38	1
1729634	1730042	EPI_ISL_9578262	hCoV-19/USA/TX-CDC-FG-251634/2022	betacoronavirus	2022/1/23	North America / USA / Texas		29795	Human	40	Female	GRA	BA.1.1	2022/2/28	VOC Omicron GRA (B.1.1.529+BA.*) first detected in Botswana/Hong Kong/South Africa	(NSP5_P132H,Spike_H69del,Spike_T95I,Spike_A67V,Spike_S373P,Spike_Q493R,Spike_N969K,Spike_H655Y,Spike_N856K,N_R203K,Spike_G142D,NSP3_A1892T,Spike_M1050I,Spike_Q954H,N_P13L,NSP3_L1266I,Spike_N501Y,N_R32del,M_Q19E,Spike_N440K,NSP4_T492I,NSP6_L105del,Spike_N679K,Spike_N764K,Spike_L212I,NSP6_G107del,Spike_Y505H,Spike_R346K,NSP6_I189V,Spike_T547K,M_D3G,Spike_D796Y,N_G204R,Spike_T478K,Spike_V143del,M_A6…	2022/2/6		TRUE			0.000402752	0.379478226	39	1
1747361	1747782	EPI_ISL_10807634	hCoV-19/Denmark/DCGC-406264/2022	betacoronavirus	2022/3/2	Europe / Denmark / Hovedstaden		29755	Human	unknown	unknown	GRA	BA.2	2022/2/28	VOC Omicron GRA (B.1.1.529+BA.*) first detected in Botswana/Hong Kong/South Africa	(NSP5_P132H,NSP3_G489S,Spike_L24del,NSP4_T327I,Spike_S373P,Spike_Q493R,Spike_N969K,Spike_H655Y,N_R203K,Spike_V213G,Spike_A27S,Spike_Q954H,N_P13L,Spike_N501Y,Spike_P25del,N_R32del,NS3_T223I,Spike_T19I,NSP4_T492I,Spike_N679K,Spike_N764K,NSP6_G107del,Spike_Y505H,Spike_D796Y,N_G204R,Spike_T478K,N_S413R,M_A63T,M_Q19Z,Spike_S371F,NSP2_A411V,Spike_K417N,NSP13_R392C,Spike_T376A,NSP6_S106del,Spike_G339D,S…	2022/3/8		TRUE	TRUE			0.379247756	29	1
2362702	2363231	EPI_ISL_11110687	hCoV-19/Mexico/MIC_LANGEBIO_IMSS_5950/2022	betacoronavirus	2022/2/14	North America / Mexico / Michoacan		29820	Human	66	Male	GRA	BA.1	2022/2/28	VOC Omicron GRA (B.1.1.529+BA.*) first detected in Botswana/Hong Kong/South Africa	(NSP5_P132H,Spike_H69del,Spike_T95I,Spike_A67V,NS3_S165F,Spike_S373P,Spike_Q493R,Spike_N969K,Spike_H655Y,Spike_N856K,N_R203K,Spike_G142D,NSP3_A1892T,Spike_Q954H,NS3_L106F,N_P13L,Spike_N501Y,N_R32del,M_Q19E,Spike_N440K,NSP4_T492I,NSP6_L105del,Spike_N679K,Spike_N764K,Spike_L212I,NSP6_G107del,Spike_Y505H,NSP6_I189V,Spike_T547K,M_D3G,Spike_D796Y,N_G204R,N_D343G,Spike_T478K,Spike_V143del,M_A63T,Spike_…	2022/3/17		TRUE			0.00036888	0.379516253	37	1
3025452	3026055	EPI_ISL_9827853	hCoV-19/Scotland/QEUH-3586D76/2022	betacoronavirus	2022/2/4	Europe / United Kingdom / Scotland		29747	Human	unknown	unknown	GRA	BA.1	2022/2/28	VOC Omicron GRA (B.1.1.529+BA.*) first detected in Botswana/Hong Kong/South Africa	(NSP5_P132H,Spike_H69del,Spike_T95I,Spike_A67V,Spike_S373P,Spike_Q493R,Spike_N969K,Spike_H655Y,Spike_N856K,N_R203K,Spike_G142D,NSP3_A1892T,Spike_Q954H,N_P13L,NSP3_L1266I,Spike_N501Y,N_R32del,M_Q19E,Spike_N440K,NSP4_T492I,NSP6_L105del,Spike_N679K,Spike_N764K,Spike_L212I,NSP6_G107del,Spike_Y505H,NSP6_I189V,Spike_T547K,M_D3G,Spike_D796Y,N_G204R,Spike_T478K,Spike_V143del,M_A63T,Spike_G496S,Spike_K417…	2022/2/12		TRUE				0.379702155	37	1
1588429	1588726	EPI_ISL_10862657	hCoV-19/Denmark/DCGC-412411/2022	betacoronavirus	2022/3/4	Europe / Denmark / Sjaelland		29800	Human	unknown	unknown	GRA	BA.2	2022/2/28	VOC Omicron GRA (B.1.1.529+BA.*) first detected in Botswana/Hong Kong/South Africa	(NSP5_P132H,NSP3_G489S,Spike_L24del,NSP4_T327I,Spike_S373P,Spike_Q493R,Spike_N969K,Spike_H655Y,N_R203K,Spike_V213G,Spike_A27S,Spike_Q954H,N_P13L,Spike_N501Y,Spike_P25del,N_R32del,NS3_T223I,Spike_T19I,Spike_N440K,NSP4_T492I,Spike_N679K,Spike_N764K,NSP6_G107del,Spike_Y505H,Spike_D796Y,N_G204R,Spike_T478K,N_S413R,M_A63T,M_Q19Z,Spike_S371F,NSP1_M85del,Spike_K417N,NSP13_R392C,Spike_T376A,NSP6_S106del,…	2022/3/9		TRUE				0.379279098	30	2
1841846	1842319	EPI_ISL_10446731	hCoV-19/Croatia/29906/2022	betacoronavirus	2022/2/6	Europe / Croatia / The City of Zagreb		29703	Human	60	Female	GRA	BA.1	2022/2/28	VOC Omicron GRA (B.1.1.529+BA.*) first detected in Botswana/Hong Kong/South Africa	(NSP5_P132H,Spike_H69del,Spike_T95I,Spike_A67V,Spike_S373P,Spike_Q493R,Spike_N969K,Spike_H655Y,Spike_N856K,N_R203K,Spike_G142D,NSP3_A1892T,Spike_Q954H,Spike_A701V,N_P13L,NSP3_L1266I,Spike_N501Y,N_R32del,M_Q19E,Spike_N440K,NSP4_T492I,NSP6_L105del,Spike_N679K,Spike_N764K,Spike_L212I,NSP6_G107del,Spike_Y505H,NSP6_I189V,Spike_T547K,M_D3G,Spike_D796Y,N_G204R,Spike_T478K,Spike_V143del,M_A63T,Spike_F643…	2022/2/28		TRUE				0.379692287	39	1
1829538	1830011	EPI_ISL_9654158	hCoV-19/Denmark/DCGC-353940/2022	betacoronavirus	2022/1/28	Europe / Denmark / Hovedstaden		29764	Human	unknown	unknown	GRA	BA.2	2022/2/28	VOC Omicron GRA (B.1.1.529+BA.*) first detected in Botswana/Hong Kong/South Africa	(NSP5_P132H,NSP3_G489S,Spike_L24del,NSP4_T327I,Spike_S373P,Spike_Q493R,Spike_N969K,Spike_H655Y,N_R203K,Spike_V213G,Spike_G142D,Spike_A27S,Spike_Q954H,N_P13L,Spike_N501Y,Spike_P25del,N_R32del,NS3_T223I,Spike_T19I,M_Q19E,Spike_N440K,NSP4_T492I,Spike_N679K,Spike_N764K,Spike_Y505H,Spike_D796Y,N_G204R,Spike_T478K,N_S413R,M_A63T,Spike_S371F,Spike_K417N,NSP13_R392C,Spike_T376A,Spike_G339D,Spike_R408S,NS…	2022/2/8		TRUE	TRUE		0.002217518	0.379095532	31	2
2765438	2766026	EPI_ISL_10139045	hCoV-19/USA/TN-ASC-210651144/2022	betacoronavirus	2022/2/3	North America / USA / Tennessee / LINDEN		29793	Human	39	Female	GRA	BA.1.1	2022/2/28	VOC Omicron GRA (B.1.1.529+BA.*) first detected in Botswana/Hong Kong/South Africa	(NSP5_P132H,Spike_H69del,Spike_T95I,Spike_A67V,Spike_S373P,Spike_Q493R,Spike_N969K,Spike_H655Y,Spike_N856K,N_R203K,Spike_G142D,NSP3_A1892T,Spike_Q954H,N_P13L,NSP3_L1266I,Spike_N501Y,N_R32del,M_Q19E,Spike_N440K,NSP4_T492I,NSP6_L105del,Spike_N679K,Spike_N764K,Spike_L212I,NSP6_G107del,Spike_Y505H,Spike_R346K,NSP6_I189V,Spike_T547K,M_D3G,Spike_D796Y,N_G204R,Spike_T478K,Spike_V143del,M_A63T,Spike_G496…	2022/2/21		TRUE				0.379585809	38	1
1865846	1866319	EPI_ISL_10470134	hCoV-19/England/LSPA-375289E/2022	betacoronavirus	2022/2/16	Europe / United Kingdom / England		29724	Human	unknown	unknown	GRA	BA.2	2022/2/28	VOC Omicron GRA (B.1.1.529+BA.*) first detected in Botswana/Hong Kong/South Africa	(NSP5_P132H,NSP3_G489S,Spike_L24del,NSP4_T327I,Spike_S373P,Spike_Q493R,Spike_N969K,Spike_H655Y,N_R203K,Spike_V213G,Spike_G142D,Spike_A27S,Spike_Q954H,N_P13L,Spike_N501Y,Spike_P25del,N_R32del,NS3_T223I,Spike_T19I,M_Q19E,Spike_N440K,NSP4_T492I,Spike_N679K,Spike_N764K,NSP6_G107del,Spike_Y505H,Spike_D796Y,N_G204R,Spike_T478K,N_S413R,M_A63T,Spike_S371F,Spike_K417N,NSP13_R392C,Spike_T376A,NSP6_S106del,…	2022/2/28		TRUE				0.378953035	32	2
281450	281469	EPI_ISL_11278668	hCoV-19/Scotland/NEWC-3AD6792/2022	betacoronavirus	2022/3/15	Europe / United Kingdom / Scotland		29724	Human	unknown	unknown	GRA	BA.2	2022/2/28	VOC Omicron GRA (B.1.1.529+BA.*) first detected in Botswana/Hong Kong/South Africa	(NSP5_P132H,Spike_L24del,NSP3_G489S,NSP4_T327I,Spike_S373P,Spike_Q493R,Spike_N969K,Spike_H655Y,N_R203K,Spike_V213G,Spike_G142D,Spike_A27S,Spike_Q954H,N_P13L,Spike_N501Y,Spike_P25del,N_R32del,NS3_T223I,NS3_T9K,Spike_T19I,M_Q19E,Spike_N440K,NSP4_T492I,Spike_D950N,Spike_N679K,Spike_N764K,NSP6_G107del,Spike_Y505H,Spike_D796Y,N_G204R,Spike_T478K,N_S413R,M_A63T,Spike_S371F,Spike_K417N,NSP13_R392C,NS3_A…	2022/3/22		TRUE			0.00531557	0.378576744	32	2
1573416	1573713	EPI_ISL_8945798	hCoV-19/England/NEWC-32520C8/2022	betacoronavirus	2022/1/12	Europe / United Kingdom / England		29747	Human	unknown	unknown	GRA	BA.1	2022/2/28	VOC Omicron GRA (B.1.1.529+BA.*) first detected in Botswana/Hong Kong/South Africa	(NSP5_P132H,Spike_H69del,Spike_T95I,Spike_A67V,Spike_S373P,Spike_Q493R,Spike_N969K,Spike_H655Y,Spike_N856K,N_R203K,Spike_G142D,NSP3_A1892T,Spike_Q954H,N_P13L,NSP3_L1266I,Spike_N501Y,N_R32del,M_Q19E,Spike_N440K,NSP4_T492I,NSP6_L105del,Spike_N679K,Spike_N764K,Spike_L212I,NSP6_G107del,Spike_Y505H,NSP6_I189V,Spike_T547K,M_D3G,Spike_D796Y,N_G204R,Spike_T478K,Spike_V143del,M_A63T,Spike_G496S,Spike_K417…	2022/1/21		TRUE			0.005748479	0.379564512	37	1
2366970	2367499	EPI_ISL_11124491	hCoV-19/England/LSPA-3A3A617/2022	betacoronavirus	2022/3/10	Europe / United Kingdom / England		29724	Human	unknown	unknown	GRA	BA.2	2022/2/28	VOC Omicron GRA (B.1.1.529+BA.*) first detected in Botswana/Hong Kong/South Africa	(NSP5_P132H,NSP3_G489S,Spike_L24del,NSP4_T327I,Spike_S373P,Spike_Q493R,Spike_N969K,Spike_H655Y,N_R203K,Spike_V213G,Spike_G142D,Spike_A27S,Spike_Q954H,Spike_A701V,N_P13L,Spike_N501Y,Spike_P25del,N_R32del,NS3_T223I,Spike_T19I,M_Q19E,Spike_N440K,NSP4_T492I,Spike_N679K,Spike_N764K,NSP6_G107del,Spike_Y505H,Spike_D796Y,N_G204R,Spike_T478K,N_S413R,M_A63T,Spike_S371F,Spike_K417N,NSP13_R392C,Spike_T376A,N…	2022/3/17		TRUE				0.378852106	32	2
3204328	3204943	EPI_ISL_10073488	hCoV-19/USA/LA-CDC-2-5541496/2022	betacoronavirus	2022/1/11	North America / USA / Louisiana		29812	Human	unknown	Female	GRA	BA.1	2022/2/28	VOC Omicron GRA (B.1.1.529+BA.*) first detected in Botswana/Hong Kong/South Africa	(NSP5_P132H,Spike_H69del,Spike_T95I,Spike_A67V,Spike_S373P,Spike_Q493R,Spike_N969K,Spike_H655Y,Spike_N856K,N_R203K,Spike_G142D,NSP3_A1892T,Spike_Q954H,NS3_L106F,N_P13L,NSP3_L1266I,Spike_N501Y,N_R32del,NSP3_S769L,M_Q19E,Spike_N440K,NSP4_T492I,NSP6_L105del,Spike_N679K,Spike_N764K,Spike_L212I,NSP6_G107del,Spike_Y505H,NSP6_I189V,Spike_T547K,M_D3G,Spike_D796Y,N_G204R,N_D343G,Spike_T478K,Spike_V143del,…	2022/2/18		TRUE				0.379679324	37	1
1822674	1823146	EPI_ISL_10118639	hCoV-19/Japan/TKYkbm2206/2022	betacoronavirus	2022/1/13	Asia / Japan / Tokyo		29729	Human	24	Male	GRA	BA.2	2022/2/28	VOC Omicron GRA (B.1.1.529+BA.*) first detected in Botswana/Hong Kong/South Africa	(NSP5_P132H,NSP3_G489S,Spike_L24del,NSP4_T327I,Spike_S373P,Spike_Q493R,Spike_N969K,Spike_H655Y,N_R203K,Spike_V213G,Spike_G142D,Spike_A27S,Spike_Q954H,N_P13L,Spike_N501Y,Spike_P25del,N_R32del,NS3_T223I,Spike_T19I,M_Q19E,Spike_N440K,NSP4_T492I,Spike_N679K,Spike_N764K,NSP6_G107del,Spike_Y505H,Spike_D796Y,N_G204R,Spike_T478K,N_S413R,M_A63T,Spike_S371F,Spike_K417N,NSP13_R392C,Spike_T376A,NSP6_S106del,…	2022/2/21		TRUE			0.00275825	0.379026546	32	2
3008851	3009453	EPI_ISL_9823358	hCoV-19/England/MILK-35B7741/2022	betacoronavirus	2022/2/6	Europe / United Kingdom / England		29747	Human	unknown	unknown	GRA	BA.1	2022/2/28	VOC Omicron GRA (B.1.1.529+BA.*) first detected in Botswana/Hong Kong/South Africa	(NSP5_P132H,Spike_H69del,Spike_T95I,Spike_A67V,Spike_S373P,Spike_Q493R,Spike_N969K,Spike_H655Y,Spike_N856K,N_R203K,Spike_G142D,NSP3_A1892T,Spike_Q954H,N_P13L,NSP3_L1266I,Spike_N501Y,N_R32del,M_Q19E,Spike_N440K,NSP4_T492I,NSP6_L105del,Spike_N679K,Spike_N764K,Spike_L212I,NSP6_G107del,Spike_Y505H,NSP6_I189V,Spike_T547K,M_D3G,Spike_D796Y,N_G204R,Spike_T478K,Spike_V143del,M_A63T,NSP3_Y129H,Spike_G496S…	2022/2/12		TRUE				0.379647684	38	1
2084809	2085285	EPI_ISL_10623385	hCoV-19/Poland/Kce-2600/2022	betacoronavirus	2022/2/24	Europe / Poland / Slask		29760	Human	37	Male	GRA	BA.2	2022/2/28	VOC Omicron GRA (B.1.1.529+BA.*) first detected in Botswana/Hong Kong/South Africa	(NSP5_P132H,NSP3_G489S,Spike_L24del,NSP4_T327I,Spike_S373P,Spike_Q493R,Spike_N969K,Spike_H655Y,N_R203K,Spike_V213G,Spike_G142D,Spike_A27S,Spike_Q954H,N_P13L,Spike_N501Y,Spike_P25del,N_R32del,NS3_T223I,Spike_T19I,M_Q19E,Spike_N440K,NSP4_T492I,Spike_N679K,Spike_N764K,NSP6_G107del,Spike_Y505H,Spike_D796Y,N_G204R,Spike_T478K,N_S413R,M_A63T,Spike_S371F,NS3_H78Y,Spike_K417N,NSP13_R392C,Spike_T376A,NSP6…	2022/3/2		TRUE			0.004166667	0.379032258	31	2
1722561	1722969	EPI_ISL_10106390	hCoV-19/England/MILK-36C916B/2022	betacoronavirus	2022/2/13	Europe / United Kingdom / England		29747	Human	unknown	unknown	GRA	BA.1.1	2022/2/28	VOC Omicron GRA (B.1.1.529+BA.*) first detected in Botswana/Hong Kong/South Africa	(NSP5_P132H,Spike_H69del,Spike_T95I,Spike_A67V,Spike_S373P,Spike_Q493R,Spike_N969K,Spike_H655Y,Spike_N856K,N_R203K,Spike_G142D,NSP3_A1892T,Spike_Q954H,N_P13L,NSP3_L1266I,Spike_N501Y,N_R32del,M_Q19E,Spike_N440K,NSP4_T492I,NSP1_R124C,NSP6_L105del,Spike_N679K,Spike_N764K,Spike_L212I,NSP6_G107del,Spike_Y505H,Spike_R346K,NSP6_I189V,Spike_T547K,M_D3G,Spike_D796Y,N_G204R,Spike_T478K,Spike_V143del,M_A63T…	2022/2/20		TRUE				0.379466837	38	1
2108172	2108648	EPI_ISL_10558953	hCoV-19/USA/CA-HLX-STM-59TC2N8S8/2022	betacoronavirus	2022/2/15	North America / USA / California		29873	Human	unknown	unknown	GRA	BA.1.1	2022/2/28	VOC Omicron GRA (B.1.1.529+BA.*) first detected in Botswana/Hong Kong/South Africa	(NSP5_P132H,Spike_H69del,Spike_T95I,Spike_A67V,Spike_S373P,Spike_Q493R,Spike_N969K,Spike_H655Y,Spike_N856K,N_R203K,Spike_G142D,NSP3_A1892T,Spike_Q954H,N_P13L,NSP3_L1266I,Spike_N501Y,N_R32del,NSP12_I632V,M_Q19E,Spike_N440K,NSP4_T492I,NSP6_L105del,NSP3_A85V,Spike_N679K,Spike_N764K,Spike_L212I,NSP6_G107del,Spike_Y505H,Spike_R346K,NSP6_I189V,Spike_T547K,M_D3G,Spike_D796Y,N_G204R,Spike_T478K,Spike_V14…	2022/3/2		TRUE				0.379171827	38	1
3363058	3363748	EPI_ISL_10295909	hCoV-19/Germany/SH-RKI-I-558081/2022	betacoronavirus	2022/2/9	Europe / Germany / Schleswig-Holstein		29729	Human	unknown	unknown	GRA	BA.2	2022/2/28	VOC Omicron GRA (B.1.1.529+BA.*) first detected in Botswana/Hong Kong/South Africa	(NSP5_P132H,NSP3_G489S,Spike_L24del,NSP4_T327I,Spike_S373P,Spike_Q493R,Spike_N969K,Spike_H655Y,N_R203K,Spike_V213G,Spike_G142D,Spike_A27S,Spike_Q954H,N_P13L,Spike_N501Y,Spike_P25del,N_R32del,NS3_T223I,Spike_T19I,M_Q19E,Spike_N440K,NSP4_T492I,Spike_N679K,Spike_N764K,NSP6_G107del,Spike_Y505H,Spike_D796Y,N_G204R,Spike_T478K,N_S413R,M_A63T,Spike_S371F,Spike_K417N,NSP13_R392C,Spike_T376A,NSP6_S106del,…	2022/2/24		TRUE			0.005079216	0.379099331	31	2
1909178	1909654	EPI_ISL_10533629	hCoV-19/Scotland/QEUH-37BA76A/2022	betacoronavirus	2022/2/20	Europe / United Kingdom / Scotland		29747	Human	unknown	unknown	GRA	BA.1	2022/2/28	VOC Omicron GRA (B.1.1.529+BA.*) first detected in Botswana/Hong Kong/South Africa	(NSP5_P132H,Spike_H69del,Spike_T95I,Spike_A67V,Spike_S373P,Spike_Q493R,Spike_N969K,Spike_H655Y,Spike_N856K,N_R203K,Spike_G142D,NSP3_A1892T,Spike_Q954H,NS3_L106F,N_P13L,NSP3_L1266I,Spike_N501Y,N_R32del,M_Q19E,Spike_N440K,NSP4_T492I,NSP6_L105del,Spike_N679K,Spike_N764K,Spike_L212I,NSP6_G107del,Spike_Y505H,NSP6_I189V,Spike_T547K,M_D3G,Spike_D796Y,N_G204R,N_D343G,Spike_T478K,Spike_V143del,M_A63T,Spik…	2022/3/1		TRUE				0.379681302	39	1
3253205	3253894	EPI_ISL_10718539	hCoV-19/France/NAQ-HCL722000846501/2022	betacoronavirus	2022/2/14	Europe / France / Nouvelle-Aquitaine / Correze		29747	Human	33	Male	GRA	BA.1.1	2022/2/28	VOC Omicron GRA (B.1.1.529+BA.*) first detected in Botswana/Hong Kong/South Africa	(NSP5_P132H,Spike_H69del,Spike_T95I,Spike_A67V,Spike_S373P,Spike_Q493R,Spike_N969K,Spike_H655Y,Spike_N856K,N_R203K,Spike_G142D,NSP3_A1892T,Spike_Q954H,N_P13L,NSP3_L1266I,Spike_N501Y,N_R32del,M_Q19E,Spike_N440K,NSP4_T492I,NSP6_L105del,Spike_N679K,Spike_N764K,Spike_L212I,NSP6_G107del,Spike_Y505H,Spike_R346K,NSP6_I189V,Spike_T547K,M_D3G,Spike_D796Y,N_G204R,Spike_T478K,Spike_V143del,M_A63T,Spike_G496…	2022/3/5		TRUE			0.010152284	0.37907964	38	1
1839498	1839971	EPI_ISL_10185658	hCoV-19/Wales/PHWC-PEBBEM/2022	betacoronavirus	2022/1/30	Europe / United Kingdom / Wales		29869	Human	unknown	unknown	GRA	BA.1	2022/2/28	VOC Omicron GRA (B.1.1.529+BA.*) first detected in Botswana/Hong Kong/South Africa	(NSP5_P132H,Spike_H69del,Spike_T95I,Spike_A67V,Spike_S373P,Spike_Q493R,Spike_N969K,Spike_H655Y,Spike_N856K,N_R203K,Spike_G142D,NSP3_A1892T,Spike_Q954H,Spike_A701V,N_P13L,NSP3_L1266I,Spike_N501Y,M_Q19E,Spike_N440K,NSP4_T492I,NSP6_L105del,Spike_N679K,Spike_N764K,Spike_L212I,NSP6_G107del,Spike_Y505H,NSP6_I189V,Spike_T547K,M_D3G,Spike_D796Y,N_G204R,Spike_T478K,NSP6_L260F,Spike_V143del,M_A63T,Spike_G4…	2022/2/22		TRUE			0.004888502	0.37897039	38	1
3059077	3059680	EPI_ISL_8035406	hCoV-19/USA/NC-ECU-CORVASEQ-111242594/2021	betacoronavirus	2021/12/20	North America / USA / North Carolina / Pitt County		29784	Human	36	Male	GRA	BA.1.1	2022/2/28	VOC Omicron GRA (B.1.1.529+BA.*) first detected in Botswana/Hong Kong/South Africa	(Spike_H69del,Spike_T95I,Spike_A67V,Spike_S373P,Spike_Q493R,Spike_N969K,Spike_H655Y,Spike_N856K,N_R203K,Spike_G142D,NSP3_A1892T,Spike_Q954H,N_P13L,NSP3_L1266I,Spike_N501Y,N_R32del,M_Q19E,Spike_N440K,NSP4_T492I,NSP6_L105del,Spike_N679K,Spike_N764K,Spike_L212I,NSP6_G107del,Spike_Y505H,Spike_R346K,NSP6_I189V,Spike_T547K,Spike_D796Y,N_G204R,Spike_T478K,Spike_V143del,M_A63T,Spike_G496S,NSP6_S106del,Sp…	2021/12/24		TRUE			0.001242278	0.379702155	37	1
3130800	3131408	EPI_ISL_9840691	hCoV-19/England/ALDP-35B1695/2022	betacoronavirus	2022/2/4	Europe / United Kingdom / England		29747	Human	unknown	unknown	GRA	BA.1.1	2022/2/28	VOC Omicron GRA (B.1.1.529+BA.*) first detected in Botswana/Hong Kong/South Africa	(NSP5_P132H,Spike_H69del,Spike_T95I,Spike_A67V,Spike_S373P,Spike_Q493R,Spike_N969K,Spike_H655Y,Spike_N856K,N_R203K,Spike_G142D,NSP3_A1892T,Spike_Q954H,N_P13L,NSP3_L1266I,Spike_N501Y,N_R32del,M_Q19E,Spike_N440K,NSP4_T492I,NSP6_L105del,Spike_N679K,Spike_N764K,Spike_L212I,NSP6_G107del,Spike_Y505H,Spike_R346K,NSP6_I189V,Spike_T547K,M_D3G,Spike_D796Y,N_G204R,Spike_T478K,Spike_V143del,M_A63T,Spike_G496…	2022/2/13		TRUE			0.002891048	0.379555645	38	1
2322604	2323124	EPI_ISL_11028014	hCoV-19/Denmark/DCGC-421288/2022	betacoronavirus	2022/3/7	Europe / Denmark / Sjaelland		29755	Human	unknown	unknown	GRA	BA.2	2022/2/28	VOC Omicron GRA (B.1.1.529+BA.*) first detected in Botswana/Hong Kong/South Africa	(NSP5_P132H,NSP3_G489S,Spike_L24del,NSP4_T327I,Spike_S373P,Spike_Q493R,Spike_N969K,Spike_H655Y,N_R203K,Spike_V213G,Spike_G142D,Spike_A27S,Spike_Q954H,N_P13L,Spike_N501Y,Spike_P25del,N_R32del,NS3_T223I,Spike_T19I,M_Q19E,Spike_N440K,NSP4_T492I,Spike_N679K,Spike_N764K,NSP6_G107del,Spike_Y505H,Spike_D796Y,N_G204R,Spike_T478K,N_S413R,M_A63T,Spike_S371F,NS3_H78Y,Spike_K417N,NSP13_R392C,Spike_T376A,NSP6…	2022/3/15		TRUE	TRUE		0.002991194	0.378830271	31	2
1905310	1905786	EPI_ISL_10959877	hCoV-19/England/MILK-38A89B3/2022	betacoronavirus	2022/2/28	Europe / United Kingdom / England		29724	Human	unknown	unknown	GRA	BA.2	2022/2/28	VOC Omicron GRA (B.1.1.529+BA.*) first detected in Botswana/Hong Kong/South Africa	(NSP5_P132H,NSP3_G489S,Spike_L24del,NSP4_T327I,Spike_S373P,Spike_Q493R,Spike_N969K,Spike_H655Y,N_R203K,Spike_V213G,Spike_G142D,Spike_A27S,Spike_Q954H,N_P13L,Spike_N501Y,Spike_P25del,N_R32del,NS3_T223I,Spike_T19I,M_Q19E,Spike_N440K,NSP4_T492I,Spike_N679K,Spike_N764K,NSP6_G107del,Spike_Y505H,Spike_D796Y,N_G204R,Spike_T478K,N_S413R,M_A63T,Spike_S371F,Spike_K417N,NSP13_R392C,Spike_T376A,NSP6_S106del,…	2022/3/12		TRUE			0.007098641	0.378511165	31	2
2355682	2356211	EPI_ISL_11093647	hCoV-19/France/CVL-IPP15072/2022	betacoronavirus	2022/2/28	Europe / France / Centre-Val de Loire / Luisant		29714	Human	61	Male	GRA	BA.2	2022/2/28	VOC Omicron GRA (B.1.1.529+BA.*) first detected in Botswana/Hong Kong/South Africa	(NSP5_P132H,NSP3_G489S,Spike_L24del,NSP4_T327I,Spike_S373P,Spike_Q493R,Spike_N969K,Spike_H655Y,N_R203K,Spike_V213G,Spike_G142D,Spike_A27S,Spike_Q954H,N_P13L,NSP1_H83del,Spike_N501Y,Spike_P25del,N_R32del,NS3_T223I,Spike_T19I,M_Q19E,Spike_N440K,NSP4_T492I,Spike_N679K,Spike_N764K,NSP6_G107del,Spike_Y505H,NSP1_V84del,Spike_D796Y,N_G204R,Spike_T478K,N_S413R,M_A63T,Spike_S371F,NSP1_M85del,Spike_K417N,N…	2022/3/16		TRUE				0.37901326	31	2
1455609	1455829	EPI_ISL_9472792	hCoV-19/India/WB-INSACOG-1930301680223/2021	betacoronavirus	2021/12/29	Asia / India / West Bengal / North 24 Parganas		29728	Human	34	Male	GRA	BA.2	2022/2/28	VOC Omicron GRA (B.1.1.529+BA.*) first detected in Botswana/Hong Kong/South Africa	(NSP5_P132H,NSP3_G489S,Spike_L24del,NSP4_T327I,Spike_S373P,Spike_Q493R,Spike_N969K,Spike_H655Y,N_R203K,Spike_V213G,Spike_G142D,Spike_A27S,Spike_Q954H,N_P13L,Spike_N501Y,Spike_P25del,N_R32del,NS3_T223I,Spike_T19I,M_Q19E,Spike_N440K,NSP4_T492I,Spike_N679K,Spike_N764K,NSP6_G107del,Spike_Y505H,Spike_D796Y,N_G204R,Spike_T478K,N_S413R,M_A63T,Spike_S371F,Spike_K417N,NSP13_R392C,Spike_T376A,NSP6_S106del,…	2022/2/3		TRUE			0.015910926	0.379388139	31	2
1636445	1636781	EPI_ISL_10854573	hCoV-19/England/BRBR-38F00E4/2022	betacoronavirus	2022/3/2	Europe / United Kingdom / England		29724	Human	unknown	unknown	GRA	BA.2	2022/2/28	VOC Omicron GRA (B.1.1.529+BA.*) first detected in Botswana/Hong Kong/South Africa	(NSP5_P132H,NSP3_G489S,Spike_L24del,NSP4_T327I,Spike_S373P,Spike_Q493R,Spike_N969K,Spike_H655Y,N_R203K,Spike_V213G,Spike_G142D,Spike_A27S,Spike_Q954H,N_P13L,Spike_N501Y,Spike_P25del,N_R32del,NS3_T223I,Spike_T19I,M_Q19E,Spike_N440K,NSP4_T492I,Spike_N679K,Spike_N764K,NSP6_G107del,Spike_Y505H,Spike_D796Y,N_G204R,Spike_T478K,N_S413R,M_A63T,Spike_S371F,Spike_P1143L,Spike_K417N,NSP13_R392C,Spike_T376A,…	2022/3/9		TRUE				0.378986677	32	2
1595004	1595301	EPI_ISL_9250471	hCoV-19/England/MILK-3379570/2022	betacoronavirus	2022/1/20	Europe / United Kingdom / England		29741	Human	unknown	unknown	GRA	BA.1.1	2022/2/28	VOC Omicron GRA (B.1.1.529+BA.*) first detected in Botswana/Hong Kong/South Africa	(NSP5_P132H,Spike_H69del,Spike_T95I,Spike_A67V,Spike_S373P,Spike_Q493R,Spike_N969K,Spike_H655Y,Spike_N856K,N_R203K,Spike_G142D,NSP3_A1892T,Spike_Q954H,N_P13L,NSP3_L1266I,Spike_N501Y,N_R32del,M_Q19E,Spike_N440K,NSP4_T492I,NSP6_L105del,Spike_N679K,Spike_N764K,Spike_L212I,NSP6_G107del,Spike_Y505H,Spike_R346K,NSP6_I189V,Spike_T547K,M_D3G,Spike_D796Y,N_G204R,Spike_T478K,Spike_V143del,M_A63T,Spike_G496…	2022/1/28		TRUE			0.00874214	0.379193379	38	1
1455357	1455577	EPI_ISL_9472960	hCoV-19/India/WB-INSACOG-1931502624909/2021	betacoronavirus	2021/12/28	Asia / India / West Bengal / Kolkata		29696	Human	17	Female	GRA	BA.2	2022/2/28	VOC Omicron GRA (B.1.1.529+BA.*) first detected in Botswana/Hong Kong/South Africa	(NSP5_P132H,NSP3_G489S,Spike_L24del,NSP4_T327I,Spike_S373P,Spike_Q493R,Spike_N969K,Spike_H655Y,N_R203K,Spike_V213G,Spike_G142D,NSP2_P129L,Spike_A27S,Spike_Q954H,N_P13L,Spike_N501Y,Spike_P25del,N_R32del,NS3_T223I,Spike_T19I,M_Q19E,Spike_N440K,NSP4_T492I,Spike_N679K,Spike_N764K,NSP6_G107del,Spike_Y505H,Spike_D796Y,N_G204R,Spike_T478K,N_S413R,M_A63T,Spike_S371F,Spike_K417N,NSP13_R392C,Spike_T376A,NS…	2022/2/3		TRUE			0.008822737	0.37939118	31	2
2339630	2340152	EPI_ISL_11405903	hCoV-19/USA/UT-UPHL-220321841260/2022	betacoronavirus	2022/3/6	North America / USA / Utah		29787	Human	unknown	unknown	GRA	BA.1.1	2022/2/28	VOC Omicron GRA (B.1.1.529+BA.*) first detected in Botswana/Hong Kong/South Africa	(NSP5_P132H,Spike_H69del,Spike_T95I,Spike_A67V,Spike_S373P,Spike_Q493R,Spike_N969K,Spike_H655Y,Spike_N856K,N_R203K,Spike_G142D,NSP3_A1892T,Spike_Q954H,N_P13L,NSP3_L1266I,Spike_N501Y,N_R32del,M_Q19E,NSP4_T492I,NSP6_L105del,Spike_N679K,Spike_N764K,Spike_L212I,NSP6_G107del,Spike_Y505H,Spike_R346K,NSP6_I189V,Spike_T547K,M_D3G,Spike_D796Y,N_G204R,Spike_T478K,Spike_V143del,M_A63T,Spike_G496S,NSP6_S106d…	2022/3/25		TRUE				0.37969584	35	1
3485578	3486290	EPI_ISL_10094288	hCoV-19/Denmark/DCGC-375299/2022	betacoronavirus	2022/2/13	Europe / Denmark / Hovedstaden		29743	Human	unknown	unknown	GRA	BA.2	2022/2/28	VOC Omicron GRA (B.1.1.529+BA.*) first detected in Botswana/Hong Kong/South Africa	(NSP5_P132H,NSP8_E155K,NSP3_G489S,Spike_L24del,NSP4_T327I,Spike_S373P,Spike_Q493R,Spike_N969K,Spike_H655Y,N_R203K,Spike_V213G,Spike_G142D,Spike_A27S,Spike_Q954H,N_P13L,NSP1_H83del,Spike_N501Y,Spike_P25del,N_R32del,NS3_T223I,Spike_T19I,Spike_N440K,NSP4_T492I,Spike_N679K,Spike_N764K,NSP3_E130D,NSP6_G107del,Spike_Y505H,NSP1_V84del,Spike_D796Y,N_G204R,Spike_T478K,N_S413R,M_A63T,M_Q19Z,Spike_S371F,NSP…	2022/2/19		TRUE			0.000874214	0.378966852	31	2
1639338	1639674	EPI_ISL_10742607	hCoV-19/Lithuania/IBT-LSC-VU_r42_20/2022	betacoronavirus	2022/2/14	Europe / Lithuania / Siauliu apskr.		29769	Human	57	Female	GRA	BA.2	2022/2/28	VOC Omicron GRA (B.1.1.529+BA.*) first detected in Botswana/Hong Kong/South Africa	(NSP5_P132H,NSP3_G489S,Spike_L24del,NSP4_T327I,Spike_S373P,Spike_Q493R,Spike_N969K,Spike_H655Y,N_R203K,Spike_V213G,Spike_G142D,Spike_A27S,Spike_Q954H,N_P13L,Spike_N501Y,Spike_P25del,N_R32del,NS3_T223I,Spike_T19I,M_Q19E,Spike_N440K,NSP4_T492I,Spike_N679K,Spike_N764K,NSP6_G107del,Spike_Y505H,Spike_D796Y,N_G204R,Spike_T478K,N_S413R,M_A63T,Spike_S371F,Spike_K417N,NSP13_R392C,Spike_T376A,NSP6_S106del,…	2022/3/7		TRUE			0.00742383	0.378468932	31	2
1495356	1495583	EPI_ISL_8879180	hCoV-19/USA/NC-ECU-CORVASEQ-111617875/2022	betacoronavirus	2022/1/11	North America / USA / North Carolina / Pitt County		29785	Human	29	Male	GRA	BA.1	2022/2/28	VOC Omicron GRA (B.1.1.529+BA.*) first detected in Botswana/Hong Kong/South Africa	(Spike_H69del,Spike_T95I,Spike_A67V,NSP5_P108S,Spike_S373P,Spike_Q493R,Spike_N969K,Spike_H655Y,Spike_N856K,N_R203K,Spike_G142D,NSP3_A1892T,Spike_Q954H,NS3_L106F,N_P13L,NSP3_L1266I,Spike_N501Y,N_R32del,M_Q19E,Spike_N440K,NSP4_T492I,NSP6_L105del,Spike_N679K,Spike_N764K,Spike_L212I,NSP6_G107del,Spike_Y505H,NSP6_I189V,Spike_T547K,Spike_D796Y,N_G204R,N_D343G,Spike_T478K,Spike_V143del,M_A63T,NS8_S54L,S…	2022/1/20		TRUE			0.002618768	0.379843135	36	1
3264932	3265621	EPI_ISL_10904125	hCoV-19/Germany/ST-RKI-I-585893/2022	betacoronavirus	2022/2/22	Europe / Germany / Saxony-Anhalt		29726	Human	unknown	unknown	GRA	BA.2	2022/2/28	VOC Omicron GRA (B.1.1.529+BA.*) first detected in Botswana/Hong Kong/South Africa	(NSP5_P132H,NSP3_G489S,Spike_L24del,NSP4_T327I,Spike_S373P,Spike_Q493R,Spike_N969K,Spike_H655Y,N_R203K,Spike_V213G,Spike_G142D,Spike_A27S,Spike_Q954H,N_P13L,Spike_N501Y,Spike_P25del,N_R32del,NS3_T223I,Spike_T19I,M_Q19E,Spike_N440K,NSP4_T492I,NSP14_H95Y,NSP3_E1224A,Spike_N679K,Spike_N764K,NSP6_G107del,Spike_Y505H,Spike_D796Y,N_G204R,Spike_T478K,N_S413R,M_A63T,Spike_S371F,Spike_K417N,NSP13_R392C,Sp…	2022/3/10		TRUE	TRUE		0.007535491	0.378415023	31	2
1620996	1621322	EPI_ISL_9504434	hCoV-19/Denmark/DCGC-348002/2022	betacoronavirus	2022/1/25	Europe / Denmark / Sjaelland		29773	Human	unknown	unknown	GRA	BA.2	2022/2/28	VOC Omicron GRA (B.1.1.529+BA.*) first detected in Botswana/Hong Kong/South Africa	(NSP5_P132H,NSP3_G489S,NSP4_T327I,Spike_S373P,Spike_Q493R,Spike_N969K,Spike_H655Y,N_R203K,Spike_V213G,Spike_G142D,Spike_Q954H,N_P13L,Spike_N501Y,N_R32del,NS3_T223I,Spike_T19I,M_Q19E,Spike_N440K,NSP4_T492I,Spike_N679K,Spike_N764K,Spike_Y505H,Spike_D796Y,N_G204R,Spike_T478K,N_S413R,M_A63T,Spike_S371F,NSP13_R392C,Spike_K417N,Spike_T376A,Spike_G339D,Spike_R408S,NSP4_L438F,NSP14_I42V,Spike_P681H,NSP4_…	2022/2/4		TRUE	TRUE		0.004030633	0.379030082	27	2
2841843	2842440	EPI_ISL_7885964	hCoV-19/USA/RI-RISHL-147489/2021	betacoronavirus	2021/12/6	North America / USA / Rhode Island		29788	Human	unknown	unknown	GRA	BA.1	2022/2/28	VOC Omicron GRA (B.1.1.529+BA.*) first detected in Botswana/Hong Kong/South Africa	(NSP5_P132H,Spike_H69del,Spike_T95I,Spike_A67V,Spike_S373P,Spike_Q493R,Spike_N969K,Spike_H655Y,Spike_N856K,N_R203K,Spike_G142D,NSP3_A1892T,Spike_Q954H,NS3_L106F,N_P13L,NSP3_L1266I,Spike_N501Y,N_R32del,M_Q19E,Spike_N440K,NSP4_T492I,NSP6_L105del,Spike_N679K,Spike_N764K,Spike_L212I,NSP6_G107del,NSP6_I189V,Spike_T547K,Spike_D796Y,N_G204R,N_D343G,Spike_T478K,Spike_V143del,M_A63T,Spike_G496S,Spike_K417…	2021/12/20		TRUE			0.008963341	0.379899055	34	1
3237388	3238077	EPI_ISL_10707759	hCoV-19/Germany/BE-ChVir-LB-220225-4611/2022	betacoronavirus	2022/2/15	Europe / Germany / Berlin		29632	Human	unknown	unknown	GRA	BA.2	2022/2/28	VOC Omicron GRA (B.1.1.529+BA.*) first detected in Botswana/Hong Kong/South Africa	(NSP5_P132H,NSP3_G489S,Spike_L24del,NSP4_T327I,Spike_S373P,Spike_Q493R,Spike_N969K,Spike_H655Y,N_R203K,Spike_V213G,Spike_G142D,Spike_A27S,Spike_Q954H,N_P13L,Spike_N501Y,Spike_P25del,NS8_V62L,N_R32del,NS3_T223I,Spike_T19I,M_Q19E,Spike_N440K,NSP4_T492I,Spike_N679K,Spike_N764K,NSP6_G107del,Spike_Y505H,Spike_D796Y,N_G204R,Spike_T478K,N_S413R,M_A63T,Spike_S371F,Spike_K417N,NSP13_R392C,Spike_T376A,NSP6…	2022/3/5		TRUE	TRUE		0.000540103	0.379052959	31	2
1559209	1559506	EPI_ISL_8921732	hCoV-19/Denmark/DCGC-319013/2022	betacoronavirus	2022/1/13	Europe / Denmark / Hovedstaden		29773	Human	unknown	unknown	GRA	BA.2	2022/2/28	VOC Omicron GRA (B.1.1.529+BA.*) first detected in Botswana/Hong Kong/South Africa	(NSP5_P132H,NSP3_G489S,NSP4_T327I,Spike_S373P,Spike_Q493R,Spike_N969K,Spike_H655Y,N_R203K,Spike_V213G,Spike_G142D,Spike_Q954H,N_P13L,Spike_N501Y,N_R32del,NS3_T223I,Spike_T19I,M_Q19E,Spike_N440K,NSP4_T492I,Spike_N679K,Spike_N764K,Spike_Y505H,Spike_D796Y,N_G204R,Spike_T478K,N_S413R,M_A63T,Spike_S371F,NSP13_R392C,Spike_K417N,Spike_T376A,Spike_G339D,Spike_R408S,NSP4_L438F,NSP14_I42V,Spike_P681H,NSP4_…	2022/1/21		TRUE			0.016021765	0.379074927	27	2
3029364	3029967	EPI_ISL_9828968	hCoV-19/England/MILK-35A2451/2022	betacoronavirus	2022/2/5	Europe / United Kingdom / England		29747	Human	unknown	unknown	GRA	BA.1	2022/2/28	VOC Omicron GRA (B.1.1.529+BA.*) first detected in Botswana/Hong Kong/South Africa	(NSP5_P132H,Spike_H69del,Spike_T95I,Spike_A67V,Spike_S373P,Spike_Q493R,Spike_N969K,Spike_H655Y,Spike_N856K,N_R203K,Spike_G142D,NSP3_A1892T,Spike_Q954H,NS3_L106F,N_P13L,NSP3_L1266I,Spike_N501Y,N_R32del,M_Q19E,Spike_N440K,NSP4_T492I,NSP6_L105del,Spike_N679K,Spike_N764K,Spike_L212I,NSP6_G107del,Spike_Y505H,NSP6_I189V,Spike_T547K,M_D3G,Spike_D796Y,N_G204R,N_D343G,Spike_T478K,Spike_V143del,M_A63T,Spik…	2022/2/12		TRUE			0.006319965	0.379613654	38	1
1855805	1856278	EPI_ISL_11297467	hCoV-19/Sweden/01_SE100_22CS103116/2022	betacoronavirus	2022/3/7	Europe / Sweden / Stockholm		29845	Human	unknown	unknown	GRA	BA.2	2022/2/28	VOC Omicron GRA (B.1.1.529+BA.*) first detected in Botswana/Hong Kong/South Africa	(NSP5_P132H,NSP3_G489S,Spike_L24del,NSP4_T327I,Spike_S373P,Spike_Q493R,Spike_N969K,Spike_H655Y,N_R203K,Spike_V213G,Spike_G142D,Spike_A27S,Spike_Q954H,N_P13L,Spike_N501Y,Spike_P25del,N_R32del,NS3_T223I,Spike_T19I,M_Q19E,Spike_N440K,NSP4_T492I,Spike_N679K,Spike_N764K,NSP6_G107del,Spike_Y505H,Spike_D796Y,N_G204R,Spike_T478K,N_S413R,M_A63T,Spike_S371F,Spike_K417N,NSP13_R392C,Spike_T376A,NSP6_S106del,…	2022/3/22		TRUE			0.000804182	0.378672032	32	2
1697103	1697508	EPI_ISL_9568308	hCoV-19/Denmark/DCGC-350373/2022	betacoronavirus	2022/1/31	Europe / Denmark / Hovedstaden		29755	Human	unknown	unknown	GRA	BA.2	2022/2/28	VOC Omicron GRA (B.1.1.529+BA.*) first detected in Botswana/Hong Kong/South Africa	(NSP5_P132H,NSP3_G489S,Spike_L24del,NSP4_T327I,Spike_S373P,Spike_Q493R,Spike_N969K,Spike_H655Y,N_R203K,Spike_V213G,Spike_G142D,Spike_A27S,Spike_Q954H,N_P13L,Spike_N501Y,Spike_P25del,N_R32del,NS3_T223I,Spike_T19I,M_Q19E,Spike_N440K,NSP4_T492I,Spike_N679K,Spike_N764K,NSP6_G107del,Spike_Y505H,Spike_D796Y,N_G204R,Spike_T478K,N_S413R,M_A63T,NSP3_P141S,Spike_S371F,Spike_K417N,NSP13_R392C,Spike_T376A,NS…	2022/2/5		TRUE	TRUE		3.36E-05	0.379243127	31	2
3254405	3255094	EPI_ISL_9891294	hCoV-19/England/MILK-36222B8/2022	betacoronavirus	2022/2/8	Europe / United Kingdom / England		29747	Human	unknown	unknown	GRA	BA.1.1	2022/2/28	VOC Omicron GRA (B.1.1.529+BA.*) first detected in Botswana/Hong Kong/South Africa	(NSP5_P132H,Spike_H69del,Spike_T95I,Spike_A67V,Spike_S373P,Spike_Q493R,Spike_N969K,Spike_H655Y,Spike_N856K,N_R203K,Spike_G142D,NSP3_A1892T,Spike_Q954H,N_P13L,NSP3_L1266I,Spike_N501Y,N_R32del,M_Q19E,Spike_N440K,NSP4_T492I,NSP6_L105del,Spike_N679K,Spike_N764K,Spike_L212I,NSP6_G107del,Spike_Y505H,Spike_R346K,NSP6_I189V,Spike_T547K,M_D3G,Spike_D796Y,N_G204R,Spike_T478K,Spike_V143del,M_A63T,Spike_G496…	2022/2/15		TRUE			0.005715054	0.379124966	38	1
1860472	1860945	EPI_ISL_10743569	hCoV-19/Germany/NW-RKI-I-574721/2022	betacoronavirus	2022/2/18	Europe / Germany / North Rhine-Westphalia		29730	Human	unknown	unknown	GRA	BA.2	2022/2/28	VOC Omicron GRA (B.1.1.529+BA.*) first detected in Botswana/Hong Kong/South Africa	(NSP5_P132H,NSP3_G489S,Spike_L24del,NSP4_T327I,Spike_S373P,Spike_Q493R,Spike_N969K,Spike_H655Y,N_R203K,Spike_V213G,Spike_G142D,Spike_A27S,Spike_Q954H,N_P13L,Spike_N501Y,Spike_P25del,N_R32del,NS3_T223I,Spike_T19I,M_Q19E,Spike_N440K,NSP4_T492I,Spike_N679K,Spike_N764K,NSP6_G107del,Spike_Y505H,Spike_D796Y,N_G204R,Spike_T478K,N_S413R,M_A63T,Spike_S371F,Spike_K417N,NSP13_R392C,Spike_T376A,NSP6_S106del,…	2022/3/7		TRUE			0.008577195	0.379270568	31	2
1918397	1918873	EPI_ISL_10813035	hCoV-19/Denmark/DCGC-409855/2022	betacoronavirus	2022/2/23	Europe / Denmark / Nordjylland		29764	Human	unknown	unknown	GRA	BA.2	2022/2/28	VOC Omicron GRA (B.1.1.529+BA.*) first detected in Botswana/Hong Kong/South Africa	(NSP5_P132H,NSP3_G489S,NSP4_T327I,Spike_S373P,Spike_Q493R,Spike_N969K,Spike_H655Y,N_R203K,Spike_V213G,Spike_G142D,M_K162N,Spike_Q954H,N_P13L,Spike_N501Y,N_R32del,NS3_T223I,Spike_T19I,N_T271I,M_Q19E,Spike_N440K,NSP4_T492I,Spike_N679K,Spike_N764K,NSP6_G107del,Spike_Y505H,Spike_D796Y,N_G204R,Spike_T478K,N_S413R,M_A63T,Spike_S371F,NSP13_R392C,Spike_K417N,Spike_T376A,NSP6_S106del,Spike_G339D,Spike_R40…	2022/3/8		TRUE	TRUE		0.000873539	0.379110902	27	2
1693351	1693756	EPI_ISL_9565522	hCoV-19/Denmark/DCGC-349327/2022	betacoronavirus	2022/1/29	Europe / Denmark / Syddanmark		29755	Human	unknown	unknown	GRA	BA.2	2022/2/28	VOC Omicron GRA (B.1.1.529+BA.*) first detected in Botswana/Hong Kong/South Africa	(NSP5_P132H,NSP13_T501A,NSP3_G489S,Spike_L24del,NSP4_T327I,Spike_S373P,Spike_Q493R,Spike_N969K,Spike_H655Y,N_R203K,Spike_V213G,Spike_A27S,Spike_Q954H,N_P13L,Spike_N501Y,Spike_P25del,N_R32del,NS3_T223I,NSP15_K64R,Spike_T19I,NSP4_T492I,Spike_N679K,Spike_N764K,NSP6_G107del,Spike_Y505H,Spike_D796Y,N_G204R,Spike_T478K,N_S413R,M_A63T,M_Q19Z,NSP3_A386T,Spike_S371F,Spike_K417N,NSP13_R392C,Spike_T376A,NSP…	2022/2/5		TRUE	TRUE			0.379247756	29	1
2285066	2285553	EPI_ISL_10665684	hCoV-19/Japan/PG-188544/2022	betacoronavirus	2022/1/14	Asia / Japan / Gifu		29751	Human	unknown	unknown	GRA	BA.1.1	2022/2/28	VOC Omicron GRA (B.1.1.529+BA.*) first detected in Botswana/Hong Kong/South Africa	(NSP5_P132H,Spike_H69del,Spike_T95I,Spike_A67V,Spike_S373P,Spike_Q493R,Spike_N969K,Spike_H655Y,Spike_N856K,N_R203K,Spike_G142D,NSP3_A1892T,Spike_Q954H,N_P13L,NSP3_L1266I,Spike_N501Y,N_R32del,M_Q19E,Spike_N440K,NSP4_T492I,NSP6_L105del,Spike_N679K,Spike_N764K,Spike_L212I,NSP6_G107del,Spike_Y505H,Spike_R346K,NSP6_I189V,Spike_T547K,M_D3G,Spike_D796Y,N_G204R,Spike_T478K,NSP5_T169S,Spike_V143del,M_A63T…	2022/3/4		TRUE			0.003260395	0.37961152	38	1
3492213	3492926	EPI_ISL_11270667	hCoV-19/Cabo Verde/SL0069/2022	betacoronavirus	2022/1/3	Africa / Cabo Verde / Sal		29798	Human	unknown	Female	GRA	BA.1	2022/2/28	VOC Omicron GRA (B.1.1.529+BA.*) first detected in Botswana/Hong Kong/South Africa	(NSP5_P132H,Spike_H69del,Spike_T95I,Spike_A67V,Spike_S373P,Spike_Q493R,Spike_N969K,Spike_H655Y,Spike_N856K,N_R203K,Spike_G142D,NSP3_A1892T,Spike_Q954H,N_P13L,NSP3_L1266I,Spike_N501Y,N_R32del,M_Q19E,Spike_N440K,NSP4_T492I,NSP6_L105del,Spike_N679K,Spike_N764K,Spike_L212I,NSP6_G107del,Spike_Y505H,NSP6_I189V,Spike_T547K,M_D3G,Spike_D796Y,N_G204R,Spike_T478K,Spike_V143del,M_A63T,NSP3_T1797I,Spike_G496…	2022/3/22		TRUE			0.008524062	0.379874086	37	1
1727113	1727521	EPI_ISL_9312698	hCoV-19/England/BRBR-33FC4C3/2022	betacoronavirus	2022/1/23	Europe / United Kingdom / England		29747	Human	unknown	unknown	GRA	BA.1	2022/2/28	VOC Omicron GRA (B.1.1.529+BA.*) first detected in Botswana/Hong Kong/South Africa	(NSP5_P132H,Spike_H69del,Spike_T95I,Spike_A67V,Spike_S373P,Spike_Q493R,Spike_N969K,Spike_H655Y,Spike_N856K,N_R203K,Spike_G142D,NSP3_A1892T,Spike_Q954H,N_P13L,NSP3_L1266I,Spike_N501Y,N_R32del,M_Q19E,Spike_N440K,NSP4_T492I,NSP6_L105del,Spike_N679K,Spike_N764K,Spike_L212I,NSP6_G107del,Spike_Y505H,M_V60L,NSP6_I189V,Spike_T547K,M_D3G,Spike_D796Y,N_G204R,Spike_T478K,Spike_V143del,M_A63T,Spike_G496S,NS7…	2022/1/31		TRUE			0.008774289	0.37934543	37	1
3241968	3242657	EPI_ISL_10899478	hCoV-19/Netherlands/NH-RIVM-90625/2022	betacoronavirus	2022/2/21	Europe / Netherlands / Noord-Holland		29752	Human	57	unknown	GRA	BA.1	2022/2/28	VOC Omicron GRA (B.1.1.529+BA.*) first detected in Botswana/Hong Kong/South Africa	(NSP5_P132H,Spike_H69del,Spike_T95I,Spike_A67V,Spike_S373P,Spike_Q493R,Spike_N969K,Spike_H655Y,Spike_N856K,N_R203K,NSP2_G339S,Spike_G142D,NSP3_A1892T,Spike_Q954H,N_P13L,NSP3_L1266I,Spike_N501Y,N_R32del,M_Q19E,Spike_N440K,NSP4_T492I,NSP6_L105del,Spike_N679K,Spike_N764K,Spike_L212I,NSP6_G107del,Spike_Y505H,NSP6_I189V,Spike_T547K,M_D3G,Spike_D796Y,N_G204R,Spike_T478K,Spike_V143del,M_A63T,Spike_G496S…	2022/3/10		TRUE				0.379671955	37	1
2368720	2369249	EPI_ISL_11131510	hCoV-19/Scotland/QEUH-398FE85/2022	betacoronavirus	2022/3/7	Europe / United Kingdom / Scotland		29724	Human	unknown	unknown	GRA	BA.2	2022/2/28	VOC Omicron GRA (B.1.1.529+BA.*) first detected in Botswana/Hong Kong/South Africa	(NSP5_P132H,NSP3_G489S,Spike_L24del,NSP4_T327I,Spike_S373P,Spike_Q493R,Spike_N969K,Spike_H655Y,N_R203K,Spike_V213G,Spike_G142D,Spike_A27S,Spike_Q954H,N_P13L,Spike_N501Y,Spike_P25del,N_R32del,NS3_T223I,Spike_T19I,M_Q19E,Spike_N440K,NSP4_T492I,Spike_N679K,Spike_N764K,NSP6_G107del,Spike_Y505H,Spike_D796Y,N_G204R,Spike_T478K,N_S413R,M_A63T,Spike_S371F,Spike_K417N,NSP13_R392C,Spike_T376A,NSP6_S106del,…	2022/3/17		TRUE				0.378919392	31	2
1177743	1177880	EPI_ISL_8291985	hCoV-19/USA/TX-CDC-FG-214878/2021	betacoronavirus	2021/12/22	North America / USA / Texas		29786	Human	37	Female	GRA	BA.1	2022/2/28	VOC Omicron GRA (B.1.1.529+BA.*) first detected in Botswana/Hong Kong/South Africa	(NSP5_P132H,Spike_H69del,Spike_T95I,Spike_A67V,Spike_S373P,Spike_Q493R,Spike_N969K,Spike_H655Y,Spike_N856K,N_R203K,Spike_G142D,NSP3_A1892T,Spike_Q954H,NS3_L106F,N_P13L,NSP3_L1266I,Spike_N501Y,N_R32del,NSP3_S769L,M_Q19E,Spike_N440K,NSP4_T492I,NSP6_L105del,NSP2_H194Q,Spike_N679K,Spike_N764K,Spike_L212I,NSP6_G107del,Spike_Y505H,NSP6_I189V,Spike_T547K,M_D3G,Spike_D796Y,N_G204R,N_D343G,Spike_T478K,Spi…	2022/1/2		TRUE			6.71E-05	0.37956621	36	1
1903964	1904440	EPI_ISL_10795593	hCoV-19/England/LSPA-38CAAE5/2022	betacoronavirus	2022/3/1	Europe / United Kingdom / England		29724	Human	unknown	unknown	GRA	BA.2	2022/2/28	VOC Omicron GRA (B.1.1.529+BA.*) first detected in Botswana/Hong Kong/South Africa	(NSP5_P132H,NSP3_G489S,Spike_L24del,NSP4_T327I,Spike_S373P,Spike_Q493R,Spike_N969K,Spike_H655Y,N_R203K,Spike_V213G,Spike_G142D,Spike_A27S,Spike_Q954H,N_P13L,Spike_N501Y,Spike_P25del,N_R32del,NS3_T223I,Spike_T19I,M_Q19E,Spike_N440K,NSP4_T492I,Spike_N679K,Spike_N764K,NSP6_G107del,Spike_Y505H,Spike_D796Y,N_G204R,Spike_T478K,N_S413R,M_A63T,Spike_S371F,NS3_H78Y,Spike_K417N,NSP13_R392C,Spike_T376A,NSP6…	2022/3/8		TRUE			0.002825999	0.378812416	31	2
3181350	3181961	EPI_ISL_9103900	hCoV-19/Germany/BW-RKI-I-448547/2022	betacoronavirus	2022/1/4	Europe / Germany / Baden-Wurttemberg		29629	Human	unknown	unknown	GRA	BA.1.1	2022/2/28	VOC Omicron GRA (B.1.1.529+BA.*) first detected in Botswana/Hong Kong/South Africa	(NSP5_P132H,Spike_H69del,Spike_T95I,Spike_A67V,Spike_S373P,Spike_Q493R,Spike_N969K,Spike_H655Y,Spike_N856K,N_R203K,Spike_G142D,NSP3_A1892T,Spike_Q954H,N_P13L,NSP3_L1266I,Spike_N501Y,N_R32del,M_Q19E,Spike_N440K,NSP4_T492I,NSP6_L105del,Spike_N679K,Spike_N764K,Spike_L212I,NSP6_G107del,Spike_Y505H,Spike_R346K,NSP6_I189V,Spike_T547K,M_D3G,Spike_D796Y,N_G204R,Spike_T478K,Spike_V143del,M_A63T,Spike_G496…	2022/1/26		TRUE			0.000303756	0.379304524	39	1
3208743	3209359	EPI_ISL_9858014	hCoV-19/Denmark/DCGC-363832/2022	betacoronavirus	2022/2/6	Europe / Denmark / Midtjylland		29755	Human	unknown	unknown	GRA	BA.2	2022/2/28	VOC Omicron GRA (B.1.1.529+BA.*) first detected in Botswana/Hong Kong/South Africa	(NSP5_P132H,NSP3_G489S,Spike_L24del,NSP4_T327I,Spike_S373P,Spike_Q493R,Spike_N969K,Spike_H655Y,N_R203K,Spike_V213G,Spike_G142D,NS3_W131C,Spike_A27S,Spike_Q954H,N_P13L,Spike_N501Y,Spike_P25del,N_R32del,NSP3_E95D,NS3_T223I,Spike_T19I,M_Q19E,Spike_N440K,NSP4_T492I,Spike_E324Q,Spike_N679K,Spike_N764K,NSP6_G107del,Spike_Y505H,Spike_D796Y,N_G204R,Spike_T478K,N_S413R,M_A63T,Spike_S371F,Spike_K417N,NSP13…	2022/2/14		TRUE	TRUE		0.000941018	0.379150267	32	2
2268841	2269326	EPI_ISL_10638584	hCoV-19/Denmark/DCGC-399538/2022	betacoronavirus	2022/2/25	Europe / Denmark / Midtjylland		29811	Human	unknown	unknown	GRA	BA.2	2022/2/28	VOC Omicron GRA (B.1.1.529+BA.*) first detected in Botswana/Hong Kong/South Africa	(NSP5_P132H,NSP3_G489S,NSP4_T327I,Spike_S373P,Spike_Q493R,Spike_N969K,Spike_H655Y,N_R203K,Spike_V213G,Spike_G142D,Spike_Q954H,N_P13L,Spike_N501Y,N_R32del,NS3_T223I,Spike_T19I,N_Q409H,Spike_N440K,NSP4_T492I,Spike_N679K,Spike_N764K,NSP6_G107del,Spike_Y505H,Spike_D796Y,N_G204R,Spike_T478K,N_S413R,M_A63T,M_Q19Z,Spike_S371F,NS3_H78Y,NSP13_R392C,Spike_K417N,Spike_T376A,NSP6_S106del,Spike_G339D,Spike_R4…	2022/3/3		TRUE	TRUE		0.000872249	0.379121617	27	2
1432220	1432429	EPI_ISL_9164828	hCoV-19/Denmark/DCGC-332411/2022	betacoronavirus	2022/1/18	Europe / Denmark / Syddanmark		29746	Human	unknown	unknown	GRA	BA.1	2022/2/28	VOC Omicron GRA (B.1.1.529+BA.*) first detected in Botswana/Hong Kong/South Africa	(NSP5_P132H,Spike_H69del,Spike_T95I,Spike_A67V,Spike_S373P,Spike_Q493R,Spike_N969K,Spike_H655Y,Spike_N856K,N_R203K,Spike_G142D,NSP3_A1892T,Spike_Q954H,N_P13L,NSP3_L1266I,Spike_N501Y,N_R32del,M_Q19E,Spike_N440K,NSP4_T492I,NSP6_L105del,Spike_N679K,Spike_N764K,NSP6_G107del,Spike_Y505H,NSP6_I189V,Spike_T547K,M_D3G,Spike_D796Y,N_G204R,Spike_T478K,Spike_V143del,M_A63T,Spike_G496S,Spike_K417N,NSP6_S106d…	2022/1/27		TRUE				0.37971492	34	1
2349481	2350003	EPI_ISL_11415189	hCoV-19/Sweden/CVS106310CLIU/2022	betacoronavirus	22-Mar	Europe / Sweden		29841	Human	unknown	unknown	GRA	BA.2	2022/2/28	VOC Omicron GRA (B.1.1.529+BA.*) first detected in Botswana/Hong Kong/South Africa	(NSP5_P132H,NSP3_G489S,Spike_L24del,NSP4_T327I,Spike_S373P,Spike_Q493R,Spike_N969K,Spike_H655Y,N_R203K,Spike_V213G,Spike_G142D,Spike_A27S,Spike_Q954H,N_P13L,Spike_N501Y,Spike_P25del,N_R32del,NS3_T223I,Spike_T19I,M_Q19E,NSP4_T492I,NSP12_P227L,NSP3_K1737R,Spike_N679K,Spike_N764K,NSP6_G107del,Spike_Y505H,Spike_D796Y,N_G204R,Spike_T478K,N_S413R,M_A63T,Spike_S371F,NS3_H78Y,Spike_K417N,NSP13_R392C,Spik…	2022/3/26		TRUE				0.379109279	30	2
1279107	1279274	EPI_ISL_8547072	hCoV-19/Italy/UMB-IZSGC-482_1_12/2022	betacoronavirus	2022/1/3	Europe / Italy / Umbria		29838	Human	39	Female	GRA	BA.1	2022/2/28	VOC Omicron GRA (B.1.1.529+BA.*) first detected in Botswana/Hong Kong/South Africa	(NSP5_P132H,Spike_H69del,Spike_T95I,Spike_A67V,Spike_S373P,Spike_Q493R,Spike_N969K,Spike_H655Y,Spike_N856K,N_R203K,Spike_G142D,NSP3_A1892T,Spike_Q954H,N_P13L,NSP3_L1266I,Spike_N501Y,N_R32del,M_Q19E,Spike_N440K,NSP4_T492I,NSP6_L105del,Spike_N679K,Spike_N764K,Spike_L212I,NSP6_G107del,Spike_Y505H,NSP6_I189V,Spike_T547K,M_D3G,Spike_D796Y,N_G204R,Spike_T478K,N_N196H,Spike_V143del,M_A63T,Spike_G496S,Sp…	2022/1/10		TRUE			0.000301629	0.379328841	37	1
1148101	1148238	EPI_ISL_11283565	hCoV-19/England/ALDP-3AD87DC/2022	betacoronavirus	2022/3/14	Europe / United Kingdom / England		29724	Human	unknown	unknown	GRA	BA.2	2022/2/28	VOC Omicron GRA (B.1.1.529+BA.*) first detected in Botswana/Hong Kong/South Africa	(NSP5_P132H,NSP5_S121L,NSP3_G489S,Spike_L24del,NSP4_T327I,Spike_S373P,Spike_Q493R,Spike_N969K,Spike_H655Y,N_R203K,Spike_V213G,Spike_G142D,Spike_A27S,Spike_Q954H,N_P13L,Spike_N501Y,Spike_P25del,N_R32del,NS3_T223I,Spike_T19I,M_Q19E,Spike_N440K,NSP4_T492I,Spike_N679K,Spike_N764K,NSP12_S607N,NSP6_G107del,Spike_Y505H,Spike_D796Y,N_G204R,Spike_T478K,N_S413R,M_A63T,Spike_S371F,Spike_K417N,NSP13_R392C,Sp…	2022/3/22		TRUE			0.009991926	0.378427974	31	2
1810446	1810909	EPI_ISL_11307928	hCoV-19/England/LSPA-3B0328B/2022	betacoronavirus	2022/3/15	Europe / United Kingdom / England		29724	Human	unknown	unknown	GRA	BA.2	2022/2/28	VOC Omicron GRA (B.1.1.529+BA.*) first detected in Botswana/Hong Kong/South Africa	(NSP5_P132H,NSP3_G489S,Spike_L24del,NSP4_T327I,Spike_S373P,Spike_Q493R,Spike_N969K,Spike_H655Y,N_R203K,Spike_V213G,Spike_G142D,Spike_A27S,Spike_Q954H,N_P13L,Spike_N501Y,Spike_P25del,N_R32del,NS3_T223I,Spike_T19I,M_Q19E,Spike_N440K,NSP4_T492I,Spike_N679K,Spike_N764K,NSP6_G107del,Spike_Y505H,Spike_D796Y,N_G204R,Spike_T478K,N_S413R,M_A63T,Spike_S371F,Spike_K417N,NSP13_R392C,Spike_T376A,NSP6_S106del,…	2022/3/23		TRUE				0.378986677	31	2
3229590	3230251	EPI_ISL_9878804	hCoV-19/France/HDF-IPP06275/2022	betacoronavirus	2022/1/24	Europe / France / Hauts-de-France / Valenciennes		29752	Human	49	Male	GRA	BA.1.1	2022/2/28	VOC Omicron GRA (B.1.1.529+BA.*) first detected in Botswana/Hong Kong/South Africa	(NSP5_P132H,Spike_H69del,Spike_T95I,Spike_A67V,Spike_S373P,Spike_Q493R,Spike_N969K,Spike_H655Y,Spike_N856K,N_R203K,Spike_G142D,NSP3_A1892T,Spike_Q954H,NSP13_A553T,N_P13L,NSP3_L1266I,Spike_N501Y,N_R32del,M_Q19E,Spike_N440K,NSP4_T492I,NSP6_L105del,Spike_N679K,Spike_N764K,Spike_L212I,NSP6_G107del,Spike_Y505H,Spike_R346K,NSP6_I189V,Spike_T547K,M_D3G,Spike_D796Y,N_G204R,Spike_T478K,Spike_V143del,M_A63…	2022/2/14		TRUE				0.379571121	39	1
1744818	1745228	EPI_ISL_10790876	hCoV-19/USA/CO-CDC-MMB14194871/2022	betacoronavirus	2022/2/6	North America / USA / Colorado		29770	Human	57	Female	GRA	BA.1.1	2022/2/28	VOC Omicron GRA (B.1.1.529+BA.*) first detected in Botswana/Hong Kong/South Africa	(NSP5_P132H,Spike_H69del,Spike_T95I,Spike_A67V,Spike_S373P,Spike_Q493R,Spike_N969K,Spike_H655Y,Spike_N856K,N_R203K,Spike_G142D,NSP3_A1892T,Spike_Q954H,N_P13L,NSP3_L1266I,Spike_N501Y,N_R32del,M_Q19E,Spike_N440K,NSP4_T492I,NSP6_L105del,Spike_N679K,Spike_N764K,Spike_L212I,NSP6_G107del,Spike_Y505H,Spike_R346K,NSP6_I189V,Spike_T547K,M_D3G,Spike_D796Y,N_G204R,Spike_T478K,Spike_V143del,M_A63T,Spike_G496…	2022/3/7		TRUE			0.001410816	0.379541173	38	1
1478919	1479143	EPI_ISL_9179545	hCoV-19/USA/NV-CDC-LC0482334/2022	betacoronavirus	2022/1/5	North America / USA / Nevada		29473	Human	31	Female	GRA	BA.1.1	2022/2/28	VOC Omicron GRA (B.1.1.529+BA.*) first detected in Botswana/Hong Kong/South Africa	(NSP5_P132H,Spike_H69del,Spike_T95I,Spike_A67V,Spike_S373P,Spike_Q493R,Spike_N969K,Spike_H655Y,Spike_N856K,N_R203K,Spike_G142D,NSP3_A1892T,Spike_Q954H,NSP14_T472M,NSP3_L1266I,Spike_N501Y,N_R32del,M_Q19E,Spike_N440K,NSP4_T492I,NSP6_L105del,Spike_N679K,Spike_N764K,Spike_L212I,NSP6_G107del,Spike_Y505H,Spike_R346K,NSP6_I189V,Spike_T547K,M_D3G,Spike_D796Y,N_G204R,Spike_T478K,Spike_V143del,M_A63T,Spike…	2022/1/27		TRUE			0.010314525	0.379238232	38	1
1274850	1275017	EPI_ISL_8334796	hCoV-19/USA/UT-UPHL-220103215593/2021	betacoronavirus	2021/12/18	North America / USA / Utah		29753	Human	unknown	unknown	GRA	BA.1	2022/2/28	VOC Omicron GRA (B.1.1.529+BA.*) first detected in Botswana/Hong Kong/South Africa	(NSP5_P132H,Spike_H69del,Spike_T95I,Spike_A67V,NS3_S165F,NSP6_S106del,Spike_N969K,Spike_H655Y,Spike_N856K,N_R203K,Spike_G142D,NSP3_A1892T,Spike_Q954H,NS3_L106F,N_P13L,NSP3_L1266I,N_R32del,NSP3_S1265del,NSP14_I42V,Spike_P681H,Spike_Y144del,M_Q19E,N_S33del,NSP4_T492I,NSP6_L105del,Spike_N679K,Spike_N764K,NSP6_G107del,N_E31del,NSP3_K38R,NSP6_I189V,Spike_T547K,Spike_D796Y,N_G204R,N_D343G,E_T9I,Spike_V…	2022/1/4		TRUE				0.379692804	20	2
1686854	1687257	EPI_ISL_9561563	hCoV-19/England/MILK-3498F30/2022	betacoronavirus	2022/1/29	Europe / United Kingdom / England		29747	Human	unknown	unknown	GRA	BA.1.1	2022/2/28	VOC Omicron GRA (B.1.1.529+BA.*) first detected in Botswana/Hong Kong/South Africa	(NSP5_P132H,Spike_H69del,Spike_T95I,Spike_A67V,Spike_S373P,Spike_Q493R,Spike_N969K,Spike_H655Y,Spike_N856K,N_R203K,Spike_G142D,NSP3_A1892T,Spike_Q954H,N_P13L,NSP3_L1266I,Spike_N501Y,N_R32del,M_Q19E,Spike_N440K,NSP4_T492I,NSP6_L105del,Spike_N679K,Spike_N764K,Spike_L212I,NSP6_G107del,Spike_Y505H,Spike_R346K,NSP3_S370L,NSP6_I189V,Spike_T547K,M_D3G,Spike_D796Y,N_G204R,Spike_T478K,Spike_V143del,M_A63T…	2022/2/5		TRUE				0.379564253	38	1
1607278	1607575	EPI_ISL_9518015	hCoV-19/USA/OK-CDC-LC0505684/2022	betacoronavirus	2022/1/18	North America / USA / Oklahoma		29687	Human	49	Male	GRA	BA.1.1	2022/2/28	VOC Omicron GRA (B.1.1.529+BA.*) first detected in Botswana/Hong Kong/South Africa	(NSP5_P132H,Spike_H69del,Spike_T95I,Spike_A67V,Spike_S373P,Spike_Q493R,Spike_N969K,Spike_H655Y,Spike_N856K,N_R203K,Spike_G142D,NSP3_A1892T,Spike_Q954H,N_P13L,NSP3_L1266I,Spike_N501Y,N_R32del,M_Q19E,Spike_N440K,NSP4_T492I,NSP6_L105del,Spike_N679K,Spike_N764K,Spike_L212I,NSP6_G107del,Spike_Y505H,Spike_R346K,NSP6_I189V,Spike_T547K,M_D3G,Spike_D796Y,N_G204R,Spike_T478K,Spike_V143del,M_A63T,Spike_G496…	2022/2/4		TRUE				0.379593762	39	1
3633624	3634389	EPI_ISL_10300396	hCoV-19/Germany/BY-RKI-I-562583/2022	betacoronavirus	2022/1/28	Europe / Germany / Bavaria		29862	Human	unknown	unknown	GRA	BA.1	2022/2/28	VOC Omicron GRA (B.1.1.529+BA.*) first detected in Botswana/Hong Kong/South Africa	(NSP5_P132H,Spike_H69del,Spike_T95I,Spike_A67V,Spike_S373P,Spike_Q493R,Spike_N969K,Spike_H655Y,Spike_N856K,N_R203K,Spike_G142D,NSP3_A1892T,Spike_Q954H,NS3_L106F,N_P13L,NSP3_L1266I,Spike_N501Y,N_R32del,M_Q19E,Spike_N440K,NSP4_T492I,NSP6_L105del,Spike_N679K,Spike_N764K,Spike_L212I,NSP6_G107del,Spike_Y505H,NSP6_I189V,NSP3_V987I,Spike_T547K,M_D3G,Spike_D796Y,N_G204R,N_D343G,Spike_T478K,Spike_V143del,…	2022/2/24		TRUE				0.379244525	37	1
2260453	2260937	EPI_ISL_9975959	hCoV-19/Croatia/28514/2022	betacoronavirus	2022/2/3	Europe / Croatia / Dubrovnik-Neretva County		29703	Human	42	Female	GRA	BA.1	2022/2/28	VOC Omicron GRA (B.1.1.529+BA.*) first detected in Botswana/Hong Kong/South Africa	(NSP5_P132H,Spike_H69del,Spike_T95I,Spike_A67V,Spike_S373P,Spike_Q493R,Spike_N969K,Spike_H655Y,Spike_N856K,N_R203K,Spike_G142D,NSP3_A1892T,Spike_Q954H,N_P13L,NSP3_L1266I,Spike_N501Y,N_R32del,NSP3_P1228L,M_Q19E,Spike_N440K,NSP4_T492I,NSP6_L105del,Spike_N679K,Spike_N764K,Spike_L212I,NSP6_G107del,Spike_Y505H,NSP6_I189V,Spike_T547K,M_D3G,Spike_D796Y,N_G204R,Spike_T478K,Spike_V143del,M_A63T,Spike_G496…	2022/2/16		TRUE	TRUE			0.379725954	37	1
3185860	3186471	EPI_ISL_9216442	hCoV-19/Germany/BW-RKI-I-462759/2022	betacoronavirus	2022/1/11	Europe / Germany / Baden-Wurttemberg		29629	Human	unknown	unknown	GRA	BA.1	2022/2/28	VOC Omicron GRA (B.1.1.529+BA.*) first detected in Botswana/Hong Kong/South Africa	(NSP5_P132H,Spike_H69del,Spike_T95I,Spike_A67V,Spike_S373P,Spike_Q493R,Spike_N969K,Spike_H655Y,Spike_N856K,N_R203K,Spike_G142D,NSP3_A1892T,Spike_Q954H,NS3_D155Y,N_P13L,NSP3_L1266I,Spike_N501Y,N_R32del,M_Q19E,Spike_N440K,NSP4_T492I,NSP6_L105del,Spike_N679K,Spike_N764K,Spike_L212I,NSP6_G107del,Spike_Y505H,NSP6_I189V,Spike_T547K,M_D3G,Spike_D796Y,N_G204R,Spike_T478K,Spike_V143del,M_A63T,Spike_G496S,…	2022/1/28		TRUE			0.000236255	0.379211397	37	1
2266614	2267099	EPI_ISL_10841558	hCoV-19/USA/VA-CDC-LC0548743/2022	betacoronavirus	2022/2/22	North America / USA / Virginia		29750	Human	8	Male	GRA	BA.1.1	2022/2/28	VOC Omicron GRA (B.1.1.529+BA.*) first detected in Botswana/Hong Kong/South Africa	(NSP5_P132H,Spike_H69del,Spike_T95I,NS7b_L4F,Spike_A67V,Spike_S373P,Spike_Q493R,Spike_N969K,Spike_H655Y,Spike_N856K,N_R203K,Spike_G142D,NSP3_A1892T,Spike_Q954H,N_P13L,NSP3_L1266I,Spike_N501Y,N_R32del,M_Q19E,Spike_N440K,NSP4_T492I,NSP6_L105del,NS8_L95F,Spike_N679K,Spike_N764K,Spike_L212I,NSP6_G107del,Spike_Y505H,Spike_R346K,NSP6_I189V,Spike_T547K,M_D3G,Spike_D796Y,N_G204R,Spike_T478K,Spike_V143del…	2022/3/9		TRUE				0.379596639	38	1
2273747	2274232	EPI_ISL_11351454	hCoV-19/USA/NH-CDC-LC0562755/2022	betacoronavirus	2022/3/8	North America / USA / New Hampshire		29320	Human	33	Male	GRA	BA.1.1	2022/2/28	VOC Omicron GRA (B.1.1.529+BA.*) first detected in Botswana/Hong Kong/South Africa	(NSP5_P132H,Spike_H69del,Spike_T95I,Spike_A67V,Spike_S373P,Spike_Q493R,Spike_N969K,Spike_H655Y,Spike_N856K,N_R203K,Spike_G142D,NSP3_A1892T,Spike_Q954H,N_P13L,NSP3_L1266I,Spike_N501Y,N_R32del,M_Q19E,Spike_N440K,NSP4_T492I,NSP6_L105del,Spike_N679K,Spike_N764K,Spike_L212I,NSP6_G107del,Spike_Y505H,NSP2_T412I,Spike_R346K,NSP6_I189V,Spike_T547K,M_D3G,Spike_D796Y,N_G204R,Spike_T478K,Spike_V143del,M_A63T…	2022/3/24		TRUE				0.379024557	38	1
1691467	1691872	EPI_ISL_9564505	hCoV-19/England/ALDP-3492A35/2022	betacoronavirus	2022/1/28	Europe / United Kingdom / England		29747	Human	unknown	unknown	GRA	BA.1	2022/2/28	VOC Omicron GRA (B.1.1.529+BA.*) first detected in Botswana/Hong Kong/South Africa	(NSP5_P132H,NSP3_S688L,Spike_H69del,Spike_T95I,Spike_A67V,M_L29F,Spike_S373P,Spike_Q493R,Spike_N969K,Spike_H655Y,Spike_N856K,N_R203K,Spike_G142D,NSP3_A1892T,Spike_Q954H,Spike_A701V,N_P13L,NSP3_L1266I,Spike_N501Y,N_R32del,M_Q19E,Spike_N440K,NSP4_T492I,NSP6_L105del,NSP5_V148A,Spike_N679K,Spike_N764K,Spike_L212I,NSP6_G107del,Spike_Y505H,NSP6_I189V,Spike_T547K,M_D3G,Spike_D796Y,N_G204R,Spike_T478K,Sp…	2022/2/5		TRUE				0.379534071	38	1
3187044	3187655	EPI_ISL_9221183	hCoV-19/Germany/NW-RKI-I-467981/2022	betacoronavirus	2022/1/11	Europe / Germany / North Rhine-Westphalia		29629	Human	unknown	unknown	GRA	BA.1.1	2022/2/28	VOC Omicron GRA (B.1.1.529+BA.*) first detected in Botswana/Hong Kong/South Africa	(NSP5_P132H,Spike_H69del,Spike_T95I,NSP3_T183I,Spike_A67V,Spike_S373P,Spike_Q493R,Spike_N969K,Spike_H655Y,Spike_N856K,N_R203K,Spike_G142D,NSP3_A1892T,Spike_Q954H,N_P13L,NSP3_L1266I,Spike_N501Y,N_R32del,M_Q19E,Spike_N440K,NSP4_T492I,NSP6_L105del,N_T166I,Spike_N679K,Spike_N764K,Spike_L212I,NSP6_G107del,Spike_Y505H,Spike_R346K,NSP6_I189V,Spike_T547K,M_D3G,Spike_D796Y,N_G204R,Spike_T478K,Spike_V143de…	2022/1/28		TRUE			0.000236255	0.379110121	38	1
1841329	1841802	EPI_ISL_10188149	hCoV-19/Wales/PHWC-PEY7IS/2022	betacoronavirus	2022/1/31	Europe / United Kingdom / Wales		29840	Human	unknown	unknown	GRA	BA.1	2022/2/28	VOC Omicron GRA (B.1.1.529+BA.*) first detected in Botswana/Hong Kong/South Africa	(NSP5_P132H,Spike_H69del,Spike_T95I,Spike_A67V,Spike_S373P,Spike_Q493R,Spike_N969K,Spike_H655Y,Spike_N856K,N_R203K,Spike_G142D,NSP3_A1892T,Spike_Q954H,N_P13L,NSP3_L1266I,Spike_N501Y,N_R32del,M_Q19E,Spike_N440K,NSP4_T492I,NSP6_L105del,Spike_N679K,Spike_N764K,Spike_L212I,NSP6_G107del,Spike_Y505H,NSP6_I189V,Spike_T547K,M_D3G,Spike_D796Y,N_G204R,Spike_T478K,Spike_V143del,M_A63T,Spike_G496S,Spike_K417…	2022/2/22		TRUE			0.001441115	0.379258265	37	1
1795202	1795664	EPI_ISL_9624880	hCoV-19/USA/KS-CDC-QDX33015767/2022	betacoronavirus	2022/1/17	North America / USA / Kansas		29747	Human	18	Female	GRA	BA.1	2022/2/28	VOC Omicron GRA (B.1.1.529+BA.*) first detected in Botswana/Hong Kong/South Africa	(NSP5_P132H,Spike_H69del,Spike_T95I,Spike_A67V,Spike_S373P,Spike_Q493R,Spike_N969K,Spike_H655Y,Spike_N856K,N_R203K,Spike_G142D,NSP3_A1892T,Spike_Q954H,NS3_L106F,N_P13L,NSP3_L1266I,Spike_N501Y,N_R32del,M_Q19E,Spike_N440K,NSP4_T492I,NSP6_L105del,Spike_N679K,Spike_N764K,Spike_L212I,NSP6_G107del,Spike_Y505H,NSP6_I189V,Spike_T547K,M_D3G,Spike_D796Y,N_G204R,N_D343G,Spike_T478K,Spike_V143del,M_A63T,Spik…	2022/2/7		TRUE				0.379668538	38	1
3233812	3234501	EPI_ISL_10270980	hCoV-19/USA/MD-CDC-LC0531419/2022	betacoronavirus	2022/2/8	North America / USA / Maryland		29750	Human	37	Female	GRA	BA.1.1	2022/2/28	VOC Omicron GRA (B.1.1.529+BA.*) first detected in Botswana/Hong Kong/South Africa	(NSP5_P132H,Spike_H69del,Spike_T95I,Spike_A67V,Spike_S373P,Spike_Q493R,Spike_N969K,Spike_H655Y,Spike_N856K,N_R203K,Spike_G142D,NSP3_A1892T,Spike_Q954H,N_P13L,NSP3_L1266I,Spike_N501Y,N_R32del,M_Q19E,Spike_N440K,NSP4_T492I,NSP6_L105del,Spike_N679K,Spike_N764K,Spike_L212I,NSP6_G107del,Spike_Y505H,Spike_R346K,NSP6_I189V,NSP15_A54V,Spike_T547K,M_D3G,Spike_D796Y,N_G204R,Spike_T478K,Spike_V143del,M_A63T…	2022/2/23		TRUE				0.379596639	38	1
3284680	3285370	EPI_ISL_10908389	hCoV-19/Germany/MV-RKI-I-591483/2022	betacoronavirus	2022/2/18	Europe / Germany / Mecklenburg-Western Pomerania		29722	Human	unknown	unknown	GRA	BA.1.1	2022/2/28	VOC Omicron GRA (B.1.1.529+BA.*) first detected in Botswana/Hong Kong/South Africa	(NSP5_P132H,Spike_H69del,Spike_T95I,Spike_A67V,Spike_S373P,Spike_Q493R,Spike_N969K,Spike_H655Y,Spike_N856K,N_R203K,Spike_G142D,NSP3_A1892T,Spike_Q954H,N_P13L,NSP3_L1266I,Spike_N501Y,N_R32del,M_Q19E,Spike_N440K,NSP4_T492I,NSP6_L105del,Spike_N679K,Spike_N764K,Spike_L212I,NSP6_G107del,Spike_Y505H,Spike_R346K,NSP6_I189V,Spike_T547K,M_D3G,Spike_D796Y,N_G204R,Spike_T478K,Spike_V143del,M_A63T,Spike_G496…	2022/3/10		TRUE			0.009622502	0.379705123	40	1
1907949	1908425	EPI_ISL_10800847	hCoV-19/Scotland/QEUH-38B0639/2022	betacoronavirus	2022/2/28	Europe / United Kingdom / Scotland		29747	Human	unknown	unknown	GRA	BA.1.1	2022/2/28	VOC Omicron GRA (B.1.1.529+BA.*) first detected in Botswana/Hong Kong/South Africa	(NSP5_P132H,Spike_H69del,Spike_T95I,Spike_A67V,Spike_S373P,Spike_Q493R,Spike_N969K,Spike_H655Y,Spike_N856K,N_R203K,Spike_G142D,NSP3_A1892T,Spike_Q954H,N_P13L,NSP3_L1266I,Spike_N501Y,N_R32del,M_Q19E,Spike_N440K,NSP4_T492I,NSP6_L105del,Spike_N679K,Spike_N764K,Spike_L212I,NSP6_G107del,Spike_Y505H,Spike_R346K,Spike_L216F,NSP6_I189V,Spike_T547K,M_D3G,Spike_D796Y,N_G204R,Spike_T478K,Spike_V143del,M_A63…	2022/3/8		TRUE				0.379534071	40	1
2258177	2258661	EPI_ISL_10973076	hCoV-19/USA/CO-CDC-MMB14405139/2022	betacoronavirus	2022/2/16	North America / USA / Colorado		29770	Human	87	Male	GRA	BA.1.1	2022/2/28	VOC Omicron GRA (B.1.1.529+BA.*) first detected in Botswana/Hong Kong/South Africa	(NSP5_P132H,Spike_H69del,Spike_T95I,Spike_A67V,Spike_S373P,Spike_Q493R,Spike_N969K,Spike_H655Y,Spike_N856K,N_R203K,Spike_G142D,NSP3_A1892T,Spike_Q954H,N_P13L,NSP3_L1266I,Spike_N501Y,N_R32del,M_Q19E,Spike_N440K,NSP4_T492I,NSP6_L105del,Spike_N679K,Spike_N764K,Spike_L212I,NSP6_G107del,Spike_Y505H,NSP12_P461T,Spike_R346K,NSP6_I189V,Spike_T547K,M_D3G,Spike_D796Y,N_G204R,Spike_T478K,Spike_V143del,M_A63…	2022/3/13		TRUE			0.001142089	0.379472693	38	1
1456752	1456972	EPI_ISL_8625349	hCoV-19/USA/TX-CDC-FG-227178/2021	betacoronavirus	2021/12/28	North America / USA / Texas		29811	Human	43	Female	GRA	BA.1.1	2022/2/28	VOC Omicron GRA (B.1.1.529+BA.*) first detected in Botswana/Hong Kong/South Africa	(NSP5_P132H,Spike_H69del,Spike_T95I,Spike_A67V,Spike_S373P,Spike_Q493R,Spike_N969K,Spike_H655Y,Spike_N856K,N_R203K,Spike_G142D,NSP3_A1892T,Spike_Q954H,N_P13L,NSP3_L1266I,Spike_N501Y,N_R32del,M_Q19E,Spike_N440K,NSP4_T492I,NSP6_L105del,Spike_N679K,Spike_N764K,Spike_L212I,NSP6_G107del,Spike_Y505H,Spike_R346K,NSP6_I189V,Spike_T547K,M_D3G,Spike_D796Y,N_G204R,Spike_T478K,NSP12_I223V,Spike_V143del,M_A63…	2022/1/12		TRUE			0.000368991	0.379563758	38	1
1441585	1441794	EPI_ISL_8604536	hCoV-19/Finland/R-17982/2021	betacoronavirus	2021/12/16	Europe / Finland / Uusimaa		29806	Human	unknown	unknown	GRA	BA.1	2022/2/28	VOC Omicron GRA (B.1.1.529+BA.*) first detected in Botswana/Hong Kong/South Africa	(NSP5_P132H,Spike_H69del,Spike_T95I,Spike_A67V,Spike_S373P,Spike_Q493R,Spike_N969K,Spike_H655Y,Spike_N856K,N_R203K,Spike_G142D,NSP3_A1892T,Spike_Q954H,NS3_L106F,N_P13L,NSP3_L1266I,Spike_N501Y,N_R32del,M_Q19E,Spike_N440K,NSP4_T492I,NSP6_L105del,Spike_N679K,Spike_N764K,Spike_L212I,NSP6_G107del,Spike_Y505H,NSP6_I189V,Spike_T547K,M_D3G,N_G204R,N_D343G,Spike_T478K,Spike_V143del,M_A63T,Spike_G496S,Spik…	2022/1/12		TRUE				0.379856405	37	1
3292367	3293057	EPI_ISL_9025111	hCoV-19/England/MILK-32F2543/2022	betacoronavirus	2022/1/17	Europe / United Kingdom / England		29747	Human	unknown	unknown	GRA	BA.1	2022/2/28	VOC Omicron GRA (B.1.1.529+BA.*) first detected in Botswana/Hong Kong/South Africa	(NSP5_P132H,Spike_H69del,Spike_T95I,Spike_A67V,Spike_S373P,Spike_Q493R,Spike_N969K,Spike_H655Y,Spike_N856K,N_R203K,Spike_G142D,NSP3_A1892T,Spike_Q954H,N_P13L,NSP3_L1266I,Spike_N501Y,N_R32del,M_Q19E,Spike_N440K,NSP4_T492I,NSP6_L105del,Spike_N679K,Spike_N764K,Spike_L212I,NSP6_G107del,Spike_Y505H,NSP6_I189V,Spike_T547K,M_D3G,Spike_D796Y,N_G204R,Spike_T478K,Spike_V143del,M_A63T,Spike_G496S,Spike_K417…	2022/1/24		TRUE				0.379601304	37	1
2318303	2318821	EPI_ISL_10820263	hCoV-19/USA/TX-HMH-MCoV-79499/2022	betacoronavirus	2022/1/12	North America / USA / Texas / Houston		29822	Human	unknown	unknown	GRA	BA.1	2022/2/28	VOC Omicron GRA (B.1.1.529+BA.*) first detected in Botswana/Hong Kong/South Africa	(NSP5_P132H,Spike_H69del,Spike_T95I,Spike_A67V,Spike_S373P,Spike_Q493R,Spike_N969K,Spike_H655Y,Spike_N856K,N_R203K,Spike_G142D,NSP3_A1892T,Spike_Q954H,NS3_L106F,N_P13L,NSP3_L1266I,Spike_N501Y,N_R32del,NSP3_S769L,M_Q19E,Spike_N440K,NSP4_T492I,NSP6_L105del,Spike_N679K,Spike_N764K,Spike_L212I,NSP6_G107del,Spike_Y505H,NSP6_I189V,Spike_T547K,M_D3G,Spike_D796Y,N_D343G,Spike_T478K,N_G204P,Spike_V143del,…	2022/3/8		TRUE				0.379652605	38	1
3447440	3448135	EPI_ISL_10298698	hCoV-19/Turkey/HSGM-G1828/2022	betacoronavirus	2022/2/17	Europe / Turkey		29786	Human	unknown	unknown	GRA	BA.1	2022/2/28	VOC Omicron GRA (B.1.1.529+BA.*) first detected in Botswana/Hong Kong/South Africa	(NSP5_P132H,Spike_T95I,Spike_A67V,Spike_Q493R,Spike_N969K,Spike_H655Y,Spike_N856K,N_R203K,Spike_G142D,NSP3_A1892T,Spike_Q954H,N_P13L,NSP3_L1266I,Spike_N501Y,N_R32del,M_Q19E,Spike_N440K,NSP4_T492I,NSP6_L105del,Spike_N679K,Spike_N764K,Spike_L212I,NS6_L40F,NSP6_G107del,Spike_Y505H,NSP6_I189V,Spike_T547K,M_D3G,Spike_D796Y,N_G204R,Spike_T478K,Spike_V143del,M_A63T,NSP6_L37F,NSP6_S106del,Spike_G339D,Spi…	2022/2/24		TRUE				0.379775734	31	1
2676875	2677427	EPI_ISL_10215100	hCoV-19/USA/TN-ASC-210542882/2022	betacoronavirus	2022/1/24	North America / USA / Tennessee / Chattanooga		29802	Human	59	Male	GRA	BA.1.1	2022/2/28	VOC Omicron GRA (B.1.1.529+BA.*) first detected in Botswana/Hong Kong/South Africa	(NSP5_P132H,Spike_H69del,Spike_T95I,Spike_A67V,NSP2_A336V,Spike_S373P,Spike_Q493R,Spike_N969K,Spike_H655Y,Spike_N856K,N_R203K,NSP3_A1892T,Spike_Q954H,N_P13L,NSP3_L1266I,Spike_N501Y,N_R32del,M_Q19E,Spike_N440K,NSP4_T492I,NSP6_L105del,Spike_N679K,Spike_N764K,Spike_L212I,NSP6_G107del,Spike_Y505H,Spike_R346K,NSP6_I189V,Spike_T547K,M_D3G,Spike_D796Y,N_G204R,Spike_T478K,M_A63T,Spike_G496S,Spike_K417N,N…	2022/2/22		TRUE				0.379471176	34	1
12211	12211	EPI_ISL_9399120	hCoV-19/Scotland/QEUH-346D893/2022	betacoronavirus	2022/1/27	Europe / United Kingdom / Scotland		29747	Human	unknown	unknown	GRA	BA.1.1	2022/2/28	VOC Omicron GRA (B.1.1.529+BA.*) first detected in Botswana/Hong Kong/South Africa	(NSP5_P132H,Spike_H69del,Spike_T95I,Spike_A67V,Spike_S373P,Spike_Q493R,Spike_N969K,Spike_H655Y,Spike_N856K,N_R203K,Spike_G142D,NSP3_A1892T,Spike_Q954H,N_P13L,NSP3_L1266I,Spike_N501Y,N_R32del,M_Q19E,Spike_N440K,NSP4_T492I,NSP6_L105del,Spike_N679K,Spike_N764K,Spike_L212I,NSP6_G107del,Spike_Y505H,Spike_R346K,NSP6_I189V,Spike_T547K,M_D3G,Spike_D796Y,N_G204R,Spike_T478K,Spike_V143del,M_A63T,Spike_G496…	2022/2/2		TRUE				0.379534071	38	1
1470302	1470522	EPI_ISL_9176975	hCoV-19/England/ALDP-33548EB/2022	betacoronavirus	2022/1/19	Europe / United Kingdom / England		29747	Human	unknown	unknown	GRA	BA.1.1	2022/2/28	VOC Omicron GRA (B.1.1.529+BA.*) first detected in Botswana/Hong Kong/South Africa	(NSP5_P132H,Spike_H69del,Spike_T95I,Spike_A67V,Spike_S373P,Spike_Q493R,Spike_N969K,Spike_H655Y,Spike_N856K,N_R203K,Spike_G142D,NSP3_A1892T,Spike_Q954H,N_P13L,NSP3_L1266I,Spike_N501Y,N_R32del,M_Q19E,Spike_N440K,NSP4_T492I,NSP6_L105del,Spike_N679K,Spike_N764K,Spike_L212I,NSP6_G107del,Spike_Y505H,Spike_R346K,NSP6_I189V,Spike_T547K,M_D3G,Spike_D796Y,N_G204R,Spike_T478K,Spike_V143del,M_A63T,Spike_G496…	2022/1/27		TRUE				0.379534071	38	1
1432998	1433207	EPI_ISL_10776499	hCoV-19/USA/NC-CDC-MMB14233313/2022	betacoronavirus	2022/2/8	North America / USA / North Carolina		29770	Human	60	Male	GRA	BA.1.1	2022/2/28	VOC Omicron GRA (B.1.1.529+BA.*) first detected in Botswana/Hong Kong/South Africa	(NSP5_P132H,Spike_H69del,Spike_T95I,Spike_A67V,Spike_S373P,Spike_Q493R,Spike_N969K,Spike_H655Y,Spike_N856K,N_R203K,Spike_G142D,NSP3_A1892T,Spike_Q954H,N_P13L,NSP3_L1266I,Spike_N501Y,N_R32del,M_Q19E,Spike_N440K,NSP4_T492I,NSP6_L105del,Spike_N679K,Spike_N764K,Spike_L212I,NSP6_G107del,Spike_Y505H,Spike_R346K,NSP6_I189V,Spike_T547K,M_D3G,Spike_D796Y,N_G204R,Spike_T478K,Spike_V143del,M_A63T,Spike_G496…	2022/3/7		TRUE			0.001310044	0.379570146	38	1
2548318	2548854	EPI_ISL_10592948	hCoV-19/USA/FL-BPHL-2500/2022	betacoronavirus	2022/2/10	North America / USA / Florida		29794	Human	unknown	unknown	GRA	BA.1	2022/2/28	VOC Omicron GRA (B.1.1.529+BA.*) first detected in Botswana/Hong Kong/South Africa	(NSP5_P132H,Spike_H69del,Spike_T95I,Spike_A67V,Spike_S373P,Spike_Q493R,Spike_N969K,Spike_H655Y,Spike_N856K,N_R203K,Spike_G142D,NSP3_A1892T,Spike_Q954H,NS3_L106F,N_P13L,NSP3_L1266I,Spike_N501Y,N_R32del,M_Q19E,Spike_N440K,NSP4_T492I,NSP6_L105del,Spike_N679K,Spike_N764K,Spike_L212I,NSP6_G107del,Spike_Y505H,NSP6_I189V,Spike_T547K,M_D3G,Spike_D796Y,N_G204R,N_D343G,Spike_T478K,Spike_V143del,M_A63T,Spik…	2022/3/2		TRUE				0.379808015	37	1
3279056	3279745	EPI_ISL_10288472	hCoV-19/England/LSPA-374C25D/2022	betacoronavirus	2022/2/16	Europe / United Kingdom / England		29704	Human	unknown	unknown	GRA	BA.1	2022/2/28	VOC Omicron GRA (B.1.1.529+BA.*) first detected in Botswana/Hong Kong/South Africa	(NSP5_P132H,Spike_H69del,Spike_T95I,Spike_A67V,Spike_S373P,Spike_Q493R,Spike_N969K,Spike_H655Y,Spike_N856K,N_R203K,Spike_G142D,NSP3_A1892T,Spike_Q954H,N_P13L,NSP1_H83del,NSP3_L1266I,Spike_N501Y,N_R32del,NSP2_S138L,M_Q19E,Spike_N440K,NSP4_T492I,NSP6_L105del,Spike_N679K,Spike_N764K,Spike_L212I,NSP6_G107del,Spike_Y505H,NSP1_V84del,NSP3_N1680S,NSP6_I189V,Spike_T547K,M_D3G,Spike_D796Y,N_G204R,Spike_T4…	2022/2/24		TRUE				0.379624954	37	1
2869212	2869809	EPI_ISL_8179642	hCoV-19/USA/GA-CDC-ASC210626029/2021	betacoronavirus	2021/12/15	North America / USA / Georgia		29794	Human	43	Female	GRA	BA.1	2022/2/28	VOC Omicron GRA (B.1.1.529+BA.*) first detected in Botswana/Hong Kong/South Africa	(NSP5_P132H,Spike_H69del,Spike_T95I,Spike_A67V,Spike_S373P,Spike_Q493R,Spike_N969K,Spike_H655Y,Spike_N856K,N_R203K,Spike_G142D,NSP3_A1892T,Spike_Q954H,NS3_L106F,N_P13L,NSP3_L1266I,Spike_N501Y,N_R32del,M_Q19E,Spike_N440K,NSP4_T492I,NSP6_L105del,Spike_N679K,Spike_N764K,Spike_L212I,NSP6_G107del,Spike_Y505H,NSP6_I189V,Spike_T547K,M_D3G,Spike_D796Y,N_G204R,N_D343G,Spike_T478K,Spike_V143del,M_A63T,Spik…	2021/12/29		TRUE			0.002215211	0.379507535	37	1
2226177	2226657	EPI_ISL_11338982	hCoV-19/England/ALDP-3B19862/2022	betacoronavirus	2022/3/16	Europe / United Kingdom / England		29724	Human	unknown	unknown	GRA	BA.2	2022/2/28	VOC Omicron GRA (B.1.1.529+BA.*) first detected in Botswana/Hong Kong/South Africa	(NSP5_P132H,NSP3_G489S,Spike_L24del,NSP4_T327I,Spike_S373P,Spike_Q493R,Spike_N969K,Spike_H655Y,N_R203K,Spike_V213G,Spike_G142D,Spike_A27S,Spike_Q954H,N_P13L,Spike_N501Y,Spike_P25del,N_R32del,NS3_T223I,Spike_T19I,M_Q19E,Spike_N440K,NSP4_T492I,NSP1_L149F,Spike_N679K,Spike_N764K,NSP6_G107del,Spike_Y505H,Spike_D796Y,N_G204R,Spike_T478K,N_S413R,M_A63T,Spike_S371F,Spike_K417N,NSP13_R392C,Spike_T376A,NS…	2022/3/24		TRUE				0.378999428	31	2
2328152	2328672	EPI_ISL_11033575	hCoV-19/USA/NJ-CDC-LC0558542/2022	betacoronavirus	2022/2/25	North America / USA / New Jersey		29654	Human	47	Female	GRA	BA.1.1	2022/2/28	VOC Omicron GRA (B.1.1.529+BA.*) first detected in Botswana/Hong Kong/South Africa	(NSP5_P132H,Spike_H69del,Spike_T95I,Spike_A67V,Spike_S373P,Spike_Q493R,Spike_N969K,Spike_H655Y,Spike_N856K,N_R203K,Spike_G142D,NSP3_A1892T,Spike_Q954H,N_P13L,NSP3_L1266I,Spike_N501Y,N_R32del,M_Q19E,Spike_N440K,NSP4_T492I,NSP6_L105del,Spike_N679K,Spike_N764K,Spike_L212I,NSP6_G107del,Spike_Y505H,NS7a_I88V,Spike_R346K,NSP6_I189V,Spike_T547K,M_D3G,Spike_D796Y,N_G204R,Spike_T478K,Spike_V143del,M_A63T,…	2022/3/15		TRUE				0.37961152	38	1
1727119	1727527	EPI_ISL_10415000	hCoV-19/England/LSPA-37D5453/2022	betacoronavirus	2022/2/20	Europe / United Kingdom / England		29747	Human	unknown	unknown	GRA	BA.1.1	2022/2/28	VOC Omicron GRA (B.1.1.529+BA.*) first detected in Botswana/Hong Kong/South Africa	(NSP5_P132H,Spike_H69del,Spike_T95I,Spike_A67V,Spike_S373P,Spike_Q493R,Spike_N969K,Spike_H655Y,Spike_N856K,N_R203K,Spike_G142D,NSP3_A1892T,Spike_Q954H,N_P13L,NSP3_L1266I,Spike_N501Y,N_R32del,M_Q19E,Spike_N440K,NSP4_T492I,NSP6_L105del,Spike_N679K,Spike_N764K,Spike_L212I,NSP6_G107del,Spike_Y505H,Spike_R346K,NSP6_I189V,Spike_T547K,Spike_D796Y,N_G204R,Spike_T478K,Spike_V143del,M_A63T,NS8_Q72H,Spike_G…	2022/2/27		TRUE				0.379534071	39	1
3476879	3477586	EPI_ISL_9928562	hCoV-19/USA/ME-CDC-ASC210545858/2022	betacoronavirus	2022/1/28	North America / USA / Maine		29792	Human	48	Female	GRA	BA.1	2022/2/28	VOC Omicron GRA (B.1.1.529+BA.*) first detected in Botswana/Hong Kong/South Africa	(NSP5_P132H,Spike_H69del,Spike_T95I,Spike_A67V,Spike_S373P,Spike_Q493R,Spike_N969K,Spike_H655Y,Spike_N856K,N_R203K,Spike_G142D,NSP3_A1892T,Spike_Q954H,NS3_L106F,N_P13L,NSP3_L1266I,Spike_N501Y,N_R32del,M_Q19E,Spike_N440K,NSP4_T492I,NSP6_L105del,Spike_N679K,Spike_N764K,Spike_L212I,NSP6_G107del,Spike_Y505H,NSP3_S370L,NSP6_I189V,Spike_T547K,M_D3G,Spike_D796Y,N_G204R,N_D343G,Spike_T478K,Spike_V143del,…	2022/2/15		TRUE			0.00221536	0.379364866	38	1
2727144	2727705	EPI_ISL_9009366	hCoV-19/Denmark/DCGC-322318/2022	betacoronavirus	2022/1/5	Europe / Denmark / Hovedstaden		29629	Human	unknown	unknown	GRA	BA.1	2022/2/28	VOC Omicron GRA (B.1.1.529+BA.*) first detected in Botswana/Hong Kong/South Africa	(NSP5_P132H,Spike_H69del,Spike_T95I,Spike_A67V,Spike_S373P,Spike_Q493R,Spike_N969K,Spike_H655Y,Spike_N856K,N_R203K,Spike_G142D,NSP3_A1892T,Spike_Q954H,N_P13L,NSP3_L1266I,Spike_N501Y,N_R32del,NSP3_V932A,M_Q19E,Spike_N440K,NSP4_T492I,NSP6_L105del,NSP2_T153M,Spike_N679K,Spike_N764K,Spike_L212I,NSP6_G107del,Spike_Y505H,NSP6_I189V,Spike_T547K,M_D3G,Spike_D796Y,N_G204R,Spike_T478K,Spike_V143del,M_A63T,…	2022/1/24		TRUE			3.38E-05	0.379484929	37	1
3593206	3593970	EPI_ISL_8469237	hCoV-19/USA/NJ-CDC-LC0444824/2021	betacoronavirus	2021/12/21	North America / USA / New Jersey		29687	Human	18	Male	GRA	BA.1.1	2022/2/28	VOC Omicron GRA (B.1.1.529+BA.*) first detected in Botswana/Hong Kong/South Africa	(NSP5_P132H,Spike_H69del,Spike_T95I,Spike_A67V,Spike_S373P,Spike_Q493R,Spike_N969K,Spike_H655Y,Spike_N856K,N_R203K,Spike_G142D,NSP3_A1892T,Spike_Q954H,N_P13L,NSP3_L1266I,Spike_N501Y,N_R32del,M_Q19E,Spike_N440K,NSP4_T492I,NSP6_L105del,Spike_N679K,Spike_N764K,Spike_L212I,NSP6_G107del,Spike_Y505H,Spike_R346K,NSP6_I189V,Spike_T547K,M_D3G,Spike_D796Y,N_G204R,Spike_T478K,Spike_V143del,M_A63T,Spike_G496…	2022/1/7		TRUE				0.379694816	38	1
2393258	2393791	EPI_ISL_11196326	hCoV-19/England/BRBR-3A8115C/2022	betacoronavirus	2022/3/12	Europe / United Kingdom / England		29708	Human	unknown	unknown	GRA	BA.3	2022/2/28	VOC Omicron GRA (B.1.1.529+BA.*) first detected in Botswana/Hong Kong/South Africa	(NSP5_P132H,Spike_H69del,Spike_T95I,NSP6_A88V,Spike_A67V,NSP3_G489S,NSP4_T327I,Spike_S373P,Spike_Q493R,Spike_N969K,Spike_H655Y,N_R203K,Spike_G142D,Spike_Q954H,N_P13L,Spike_N501Y,N_R32del,NS3_T223I,M_Q19E,Spike_N440K,NSP4_T492I,Spike_N679K,Spike_N764K,Spike_L212I,NSP6_G107del,Spike_Y505H,Spike_D796Y,N_G204R,Spike_T478K,N_S413R,Spike_V143del,NSP3_A358N,M_A63T,Spike_S371F,NSP1_M85del,NSP6_S106del,Sp…	2022/3/20		TRUE				0.379089807	33	1
3234805	3235494	EPI_ISL_10083455	hCoV-19/USA/TN-ASC-210588795/2022	betacoronavirus	2022/1/11	North America / USA / Tennessee / Madison		29793	Human	24	Female	GRA	BA.1	2022/2/28	VOC Omicron GRA (B.1.1.529+BA.*) first detected in Botswana/Hong Kong/South Africa	(NSP5_P132H,Spike_H69del,Spike_T95I,Spike_A67V,Spike_S373P,Spike_Q493R,Spike_N969K,Spike_H655Y,Spike_N856K,N_R203K,Spike_G142D,NSP3_A1892T,Spike_Q954H,N_P13L,NSP3_L1266I,N_R32del,M_Q19E,Spike_N440K,NSP4_T492I,NSP6_L105del,Spike_N679K,Spike_N764K,Spike_L212I,NSP6_G107del,NSP6_I189V,Spike_T547K,M_D3G,Spike_D796Y,N_G204R,Spike_T478K,Spike_V143del,M_A63T,Spike_G496S,NSP3_V1069I,Spike_K417N,NSP6_S106d…	2022/2/18		TRUE			0.000402779	0.379537289	34	2
2695584	2696136	EPI_ISL_9764464	hCoV-19/USA/NY-NYGC-6267-VTM1-OATL775/2021	betacoronavirus	2021/12/26	North America / USA / New York		29741	Human	38	Male	GRA	BA.1	2022/2/28	VOC Omicron GRA (B.1.1.529+BA.*) first detected in Botswana/Hong Kong/South Africa	(NSP5_P132H,Spike_H69del,Spike_T95I,Spike_A67V,Spike_S373P,Spike_Q493R,Spike_N969K,Spike_H655Y,Spike_N856K,N_R203K,Spike_G142D,NSP3_A1892T,Spike_Q954H,Spike_A701V,N_P13L,NSP3_L1266I,Spike_N501Y,N_R32del,M_Q19E,Spike_N440K,NSP4_T492I,NSP6_L105del,Spike_N679K,Spike_N764K,Spike_L212I,NSP6_G107del,Spike_Y505H,NSP6_I189V,Spike_T547K,M_D3G,Spike_D796Y,N_G204R,Spike_T478K,Spike_V143del,M_A63T,Spike_G496…	2022/2/10		TRUE				0.379745133	38	1
1378521	1378727	EPI_ISL_8395124	hCoV-19/USA/NC-CDC-ASC210638355/2021	betacoronavirus	2021/12/21	North America / USA / North Carolina		29793	Human	24	Female	GRA	BA.1	2022/2/28	VOC Omicron GRA (B.1.1.529+BA.*) first detected in Botswana/Hong Kong/South Africa	(NSP5_P132H,Spike_H69del,Spike_T95I,Spike_A67V,Spike_S373P,Spike_Q493R,Spike_N969K,Spike_H655Y,Spike_N856K,N_R203K,Spike_G142D,NSP3_A1892T,Spike_Q954H,N_P13L,NSP3_L1266I,Spike_N501Y,N_R32del,M_Q19E,Spike_N440K,NSP4_T492I,NSP6_L105del,Spike_N679K,Spike_N764K,Spike_L212I,NSP6_G107del,Spike_Y505H,NSP6_I189V,Spike_T547K,M_D3G,Spike_D796Y,N_G204R,Spike_T478K,Spike_V143del,M_A63T,Spike_G496S,Spike_K417…	2022/1/5		TRUE				0.379753633	37	1
1670549	1670917	EPI_ISL_9280042	hCoV-19/Scotland/QEUH-33CA561/2022	betacoronavirus	2022/1/22	Europe / United Kingdom / Scotland		29724	Human	unknown	unknown	GRA	BA.2	2022/2/28	VOC Omicron GRA (B.1.1.529+BA.*) first detected in Botswana/Hong Kong/South Africa	(NSP5_P132H,N_R259Q,NSP3_G489S,Spike_L24del,NSP4_T327I,Spike_S373P,Spike_Q493R,Spike_N969K,Spike_H655Y,N_R203K,Spike_V213G,Spike_G142D,Spike_A27S,Spike_Q954H,N_P13L,Spike_N501Y,Spike_P25del,N_R32del,NS3_T223I,Spike_T19I,M_Q19E,Spike_N440K,NSP4_T492I,Spike_N679K,Spike_N764K,NSP6_G107del,Spike_Y505H,Spike_D796Y,N_G204R,Spike_T478K,N_S413R,M_A63T,Spike_S371F,Spike_K417N,NSP13_R392C,Spike_T376A,NSP6_…	2022/1/29		TRUE				0.378986677	31	2
1554028	1554323	EPI_ISL_10871661	hCoV-19/USA/TX-CDC-ASC210752938/2022	betacoronavirus	2022/2/24	North America / USA / Texas		29769	Human	29	Female	GRA	BA.2	2022/2/28	VOC Omicron GRA (B.1.1.529+BA.*) first detected in Botswana/Hong Kong/South Africa	(NSP5_P132H,NSP3_G489S,Spike_L24del,NSP4_T327I,Spike_S373P,Spike_Q493R,Spike_N969K,Spike_H655Y,N_R203K,Spike_V213G,Spike_G142D,Spike_A27S,Spike_Q954H,N_P13L,Spike_N501Y,Spike_P25del,N_R32del,NS3_T223I,Spike_T19I,M_Q19E,Spike_N440K,NSP4_T492I,Spike_N679K,Spike_N764K,NSP6_G107del,Spike_Y505H,Spike_D796Y,N_G204R,Spike_T478K,N_S413R,M_A63T,NSP16_K160R,Spike_S371F,Spike_K417N,NSP13_R392C,Spike_T376A,N…	2022/3/9		TRUE			0.007289462	0.378451543	31	2
2392902	2393435	EPI_ISL_11195457	hCoV-19/England/ALDP-3A35D62/2022	betacoronavirus	2022/3/10	Europe / United Kingdom / England		29706	Human	unknown	unknown	GRA	BA.2	2022/2/28	VOC Omicron GRA (B.1.1.529+BA.*) first detected in Botswana/Hong Kong/South Africa	(NSP5_P132H,NSP3_G489S,Spike_L24del,NSP4_T327I,Spike_S373P,Spike_Q493R,Spike_N969K,Spike_H655Y,N_R203K,Spike_V213G,Spike_G142D,Spike_A27S,Spike_Q954H,N_P13L,Spike_N501Y,Spike_P25del,N_R32del,NS3_T223I,Spike_T19I,M_Q19E,Spike_N440K,NSP4_T492I,Spike_N679K,Spike_N764K,NSP6_G107del,Spike_Y505H,NSP1_V84del,Spike_D796Y,N_G204R,Spike_T478K,N_S413R,M_A63T,Spike_S371F,NSP1_M85del,Spike_K417N,NSP13_R392C,S…	2022/3/20		TRUE				0.379014341	31	2
1834952	1835425	EPI_ISL_10182810	hCoV-19/England/PHEC-5S073Z94/2022	betacoronavirus	2022	Europe / United Kingdom / England		29865	Human	unknown	unknown	GRA	BA.1.1	2022/2/28	VOC Omicron GRA (B.1.1.529+BA.*) first detected in Botswana/Hong Kong/South Africa	(NSP5_P132H,Spike_T95I,Spike_A67V,Spike_K417N,Spike_S373P,Spike_Q493R,Spike_N969K,Spike_H655Y,Spike_N856K,N_R203K,Spike_S371L,NSP3_A1892T,Spike_Q954H,Spike_G339D,N_P13L,Spike_N501Y,NSP14_I42V,Spike_P681H,M_Q19E,Spike_N440K,NSP4_T492I,Spike_S375F,Spike_Q498R,Spike_G446S,Spike_N679K,Spike_N764K,Spike_S477N,Spike_Y505H,NSP3_K38R,Spike_R346K,NSP6_I189V,Spike_T547K,Spike_D796Y,Spike_E484A,N_G204R,Spik…	2022/2/22		TRUE	TRUE			0.379085186	29	1
544621	544708	EPI_ISL_10747102	hCoV-19/Germany/NW-RKI-I-575828/2022	betacoronavirus	2022/2/17	Europe / Germany / North Rhine-Westphalia		29629	Human	unknown	unknown	GRA	BA.1.1	2022/2/28	VOC Omicron GRA (B.1.1.529+BA.*) first detected in Botswana/Hong Kong/South Africa	(NSP5_P132H,Spike_H69del,Spike_T95I,Spike_A67V,NS3_L85F,Spike_S373P,NSP3_I414T,Spike_Q493R,Spike_N969K,Spike_H655Y,Spike_N856K,N_R203K,Spike_G142D,NSP3_A1892T,Spike_Q954H,N_P13L,NSP3_L1266I,Spike_N501Y,N_R32del,M_Q19E,Spike_N440K,NSP4_T492I,NSP6_L105del,Spike_N679K,Spike_N764K,Spike_L212I,NSP6_G107del,Spike_Y505H,Spike_R346K,NSP6_I189V,Spike_T547K,M_D3G,Spike_D796Y,N_G204R,Spike_T478K,NSP14_Q22H,…	2022/3/7		TRUE			0.00519761	0.378931298	38	1
1205332	1205469	EPI_ISL_8296120	hCoV-19/Israel/ICH-741109205/2021	betacoronavirus	2021/12/23	Asia / Israel		29777	Human	unknown	unknown	GRA	BA.1	2022/2/28	VOC Omicron GRA (B.1.1.529+BA.*) first detected in Botswana/Hong Kong/South Africa	(NSP5_P132H,Spike_H69del,Spike_T95I,Spike_A67V,Spike_S373P,Spike_Q493R,Spike_N969K,Spike_H655Y,Spike_N856K,N_R203K,Spike_G142D,NSP3_A1892T,Spike_Q954H,N_P13L,NSP3_L1266I,Spike_N501Y,N_R32del,M_Q19E,Spike_N440K,NSP4_T492I,NSP6_L105del,Spike_N679K,Spike_N764K,Spike_L212I,NSP6_G107del,Spike_Y505H,NSP6_I189V,Spike_T547K,M_D3G,Spike_D796Y,N_G204R,Spike_T478K,Spike_V143del,M_A63T,Spike_G496S,Spike_K417…	2022/1/3		TRUE			3.36E-05	0.379634605	37	1
1857815	1858288	EPI_ISL_10444512	hCoV-19/Bulgaria/22BG-EU_015407_Pl145/2022	betacoronavirus	2022/1/11	Europe / Bulgaria / Gabrovo		29703	Human	11	Female	GRA	BA.1	2022/2/28	VOC Omicron GRA (B.1.1.529+BA.*) first detected in Botswana/Hong Kong/South Africa	(NSP5_P132H,Spike_H69del,Spike_T95I,Spike_A67V,Spike_S373P,Spike_Q493R,Spike_N969K,Spike_H655Y,Spike_N856K,N_R203K,Spike_G142D,NSP3_A1892T,Spike_Q954H,N_P13L,NSP3_L1266I,Spike_N501Y,N_R32del,M_Q19E,Spike_N440K,NSP4_T492I,NSP6_L105del,Spike_N679K,Spike_N764K,Spike_L212I,NSP6_G107del,Spike_Y505H,NSP6_I189V,Spike_T547K,M_D3G,Spike_D796Y,N_G204R,Spike_T478K,Spike_V143del,M_A63T,Spike_G496S,NSP3_V1069…	2022/2/28		TRUE			0.005521328	0.37939673	37	1
2742833	2743394	EPI_ISL_10234215	hCoV-19/USA/SC-CDC-QDX33591583/2022	betacoronavirus	2022/2/5	North America / USA / South Carolina		29747	Human	18	Male	GRA	BA.1	2022/2/28	VOC Omicron GRA (B.1.1.529+BA.*) first detected in Botswana/Hong Kong/South Africa	(NSP5_P132H,Spike_H69del,Spike_T95I,Spike_A67V,Spike_S373P,Spike_Q493R,Spike_N969K,Spike_H655Y,Spike_N856K,N_R203K,Spike_G142D,NSP3_A1892T,Spike_Q954H,NS3_L106F,N_P13L,NSP3_L1266I,Spike_N501Y,N_R32del,M_Q19E,Spike_N440K,NSP4_T492I,NSP6_L105del,Spike_N679K,Spike_N764K,Spike_L212I,NSP6_G107del,Spike_Y505H,NSP6_I189V,Spike_T547K,M_D3G,Spike_D796Y,N_G204R,N_D343G,Spike_T478K,Spike_V143del,M_A63T,Spik…	2022/2/22		TRUE				0.379466837	37	1
2729244	2729805	EPI_ISL_10882537	hCoV-19/England/ALDP-390D3BD/2022	betacoronavirus	2022/3/3	Europe / United Kingdom / England		29747	Human	unknown	unknown	GRA	BA.1.1	2022/2/28	VOC Omicron GRA (B.1.1.529+BA.*) first detected in Botswana/Hong Kong/South Africa	(NSP5_P132H,Spike_H69del,Spike_T95I,Spike_A67V,Spike_S373P,Spike_Q493R,Spike_N969K,Spike_H655Y,Spike_N856K,N_R203K,Spike_G142D,NSP3_A1892T,Spike_Q954H,N_P13L,NSP3_L1266I,Spike_N501Y,N_R32del,M_Q19E,Spike_N440K,NSP4_T492I,NSP6_L105del,Spike_N679K,Spike_N764K,Spike_L212I,NSP6_G107del,Spike_Y505H,Spike_R346K,NSP6_I189V,Spike_T547K,M_D3G,Spike_L822F,Spike_D796Y,N_G204R,Spike_T478K,Spike_V143del,M_A63…	2022/3/10		TRUE			0.004538273	0.379542078	39	1
2300201	2300699	EPI_ISL_10827742	hCoV-19/USA/TX-HMH-MCoV-88366/2022	betacoronavirus	2022/2/1	North America / USA / Texas / Houston		29749	Human	unknown	unknown	GRA	BA.1.1	2022/2/28	VOC Omicron GRA (B.1.1.529+BA.*) first detected in Botswana/Hong Kong/South Africa	(NSP5_P132H,Spike_H69del,Spike_T95I,Spike_A67V,Spike_S373P,Spike_Q493R,Spike_N969K,Spike_H655Y,Spike_N856K,N_R203K,NSP6_P44T,Spike_G142D,NSP3_A1892T,NSP6_I49Y,Spike_Q954H,NSP6_M52Y,NSP6_F42L,N_P13L,NSP3_L1266I,Spike_N501Y,N_R32del,NSP6_A41C,M_Q19E,Spike_N440K,NSP4_T492I,NSP6_L105del,Spike_N679K,Spike_N764K,Spike_L212I,NSP6_G107del,Spike_Y505H,Spike_R346K,NSP6_I189V,Spike_T547K,M_D3G,Spike_D796Y,N…	2022/3/8		TRUE			0.00275658	0.379740435	38	1
1211350	1211488	EPI_ISL_9135313	hCoV-19/England/ALDP-32E8F06/2022	betacoronavirus	2022/1/16	Europe / United Kingdom / England		29747	Human	unknown	unknown	GRA	BA.1	2022/2/28	VOC Omicron GRA (B.1.1.529+BA.*) first detected in Botswana/Hong Kong/South Africa	(NSP5_P132H,Spike_H69del,Spike_T95I,Spike_A67V,Spike_S373P,Spike_Q493R,Spike_N969K,Spike_H655Y,Spike_N856K,N_R203K,Spike_G142D,NSP3_A1892T,Spike_Q954H,Spike_A701V,N_P13L,NSP3_L1266I,Spike_N501Y,N_R32del,NSP12_D153Y,M_Q19E,Spike_N440K,NSP4_T492I,NSP6_L105del,Spike_N679K,Spike_N764K,Spike_L212I,NSP6_G107del,Spike_Y505H,NSP6_I189V,Spike_T547K,M_D3G,Spike_D796Y,N_G204R,Spike_T478K,Spike_V143del,M_A63…	2022/1/26		TRUE				0.379567687	38	1
3270517	3271206	EPI_ISL_10285360	hCoV-19/England/LSPA-376EE51/2022	betacoronavirus	2022/2/17	Europe / United Kingdom / England		29732	Human	unknown	unknown	GRA	BA.1	2022/2/28	VOC Omicron GRA (B.1.1.529+BA.*) first detected in Botswana/Hong Kong/South Africa	(NSP5_P132H,Spike_H69del,Spike_T95I,Spike_A67V,Spike_S373P,Spike_Q493R,Spike_N969K,Spike_H655Y,Spike_N856K,N_R203K,Spike_G142D,NSP3_A1892T,Spike_Q954H,NSP3_S1206L,N_P13L,NSP1_H83del,NSP3_L1266I,Spike_N501Y,N_R32del,M_Q19E,Spike_N440K,NSP4_T492I,NSP6_L105del,Spike_N679K,Spike_N764K,Spike_L212I,NSP6_G107del,Spike_Y505H,NSP1_V84del,NSP6_I189V,Spike_T547K,M_D3G,Spike_D796Y,N_G204R,Spike_T478K,Spike_V…	2022/2/24		TRUE				0.379490112	37	1
1457905	1458125	EPI_ISL_8611136	hCoV-19/Denmark/DCGC-306954/2022	betacoronavirus	2022/1/7	Europe / Denmark / Hovedstaden		29752	Human	unknown	unknown	GRA	BA.1	2022/2/28	VOC Omicron GRA (B.1.1.529+BA.*) first detected in Botswana/Hong Kong/South Africa	(NSP5_P132H,Spike_H69del,Spike_T95I,Spike_A67V,Spike_S373P,Spike_Q493R,Spike_N969K,Spike_H655Y,Spike_N856K,N_R203K,Spike_G142D,NSP3_A1892T,Spike_Q954H,N_P13L,NSP3_L1266I,Spike_N501Y,N_R32del,M_Q19E,NSP4_T492I,NSP6_L105del,Spike_N679K,Spike_N764K,Spike_L212I,NSP6_G107del,Spike_Y505H,NSP6_I189V,Spike_T547K,M_D3G,Spike_D796Y,N_G204R,Spike_T478K,NSP6_L260F,Spike_V143del,M_A63T,Spike_G496S,Spike_K417N…	2022/1/12		TRUE			0.000134445	0.379756622	36	1
2598240	2598789	EPI_ISL_10210047	hCoV-19/Denmark/DCGC-380873/2022	betacoronavirus	2022/2/16	Europe / Denmark / Hovedstaden		29755	Human	unknown	unknown	GRA	BA.2	2022/2/28	VOC Omicron GRA (B.1.1.529+BA.*) first detected in Botswana/Hong Kong/South Africa	(NSP5_P132H,NSP3_G489S,Spike_L24del,NSP4_T327I,Spike_S373P,Spike_Q493R,Spike_N969K,Spike_H655Y,N_R203K,Spike_V213G,Spike_G142D,Spike_A27S,Spike_Q954H,N_P13L,Spike_N501Y,Spike_P25del,N_R32del,NS3_T223I,Spike_T19I,M_Q19E,Spike_N440K,NSP4_T492I,Spike_N679K,Spike_N764K,NSP6_G107del,Spike_Y505H,Spike_D796Y,N_G204R,Spike_T478K,N_S413R,M_A63T,Spike_S371F,Spike_K417N,NSP13_R392C,Spike_T376A,NSP6_S106del,…	2022/2/22		TRUE	TRUE			0.379230381	31	2
1849724	1850197	EPI_ISL_10751014	hCoV-19/England/DHSC-CYYFDEZ/2022	betacoronavirus	2022/2/20	Europe / United Kingdom / England		29691	Human	unknown	unknown	GRA	BA.2	2022/2/28	VOC Omicron GRA (B.1.1.529+BA.*) first detected in Botswana/Hong Kong/South Africa	(NSP5_P132H,NSP3_T504A,NSP3_G489S,Spike_L24del,NSP4_T327I,Spike_S373P,Spike_Q493R,Spike_N969K,Spike_H655Y,N_R203K,Spike_V213G,Spike_G142D,Spike_A27S,Spike_Q954H,N_P13L,Spike_N501Y,Spike_P25del,N_R32del,NS3_T223I,Spike_T19I,M_Q19E,Spike_N440K,NSP4_T492I,Spike_N679K,Spike_N764K,NSP6_G107del,Spike_Y505H,Spike_D796Y,N_G204R,Spike_T478K,N_S413R,M_A63T,Spike_S371F,Spike_K417N,NSP13_R392C,Spike_T376A,NS…	2022/3/7		TRUE			0.00700549	0.378760642	31	2
1803897	1804359	EPI_ISL_9629953	hCoV-19/USA/CT-CDC-ASC210544489/2022	betacoronavirus	2022/1/24	North America / USA / Connecticut		29793	Human	58	Female	GRA	BA.1.1	2022/2/28	VOC Omicron GRA (B.1.1.529+BA.*) first detected in Botswana/Hong Kong/South Africa	(NSP5_P132H,Spike_H69del,Spike_T95I,Spike_A67V,Spike_S373P,Spike_Q493R,Spike_N969K,Spike_H655Y,Spike_N856K,N_R203K,Spike_G142D,NSP3_A1892T,Spike_Q954H,N_P13L,NSP3_L1266I,Spike_N501Y,N_R32del,M_Q19E,Spike_N440K,NSP4_T492I,NSP6_L105del,Spike_N679K,Spike_N764K,Spike_L212I,NSP6_G107del,Spike_Y505H,Spike_R346K,NSP6_I189V,Spike_T547K,M_D3G,Spike_D796Y,N_G204R,Spike_T478K,Spike_V143del,M_A63T,Spike_G496…	2022/2/7		TRUE			0.002215285	0.379385744	38	1
1304198	1304371	EPI_ISL_9439872	hCoV-19/England/ALDP-3478367/2022	betacoronavirus	2022/1/27	Europe / United Kingdom / England		29747	Human	unknown	unknown	GRA	BA.1	2022/2/28	VOC Omicron GRA (B.1.1.529+BA.*) first detected in Botswana/Hong Kong/South Africa	(NSP5_P132H,Spike_H69del,Spike_T95I,Spike_A67V,Spike_S373P,Spike_Q493R,Spike_N969K,Spike_H655Y,Spike_N856K,N_R203K,Spike_G142D,NSP3_A1892T,Spike_Q954H,N_P13L,NSP3_L1266I,Spike_N501Y,N_R32del,M_Q19E,Spike_N440K,NSP4_T492I,NSP6_L105del,Spike_N679K,Spike_N764K,Spike_L212I,NSP6_G107del,Spike_Y505H,NSP6_I189V,Spike_T547K,M_D3G,Spike_D796Y,N_G204R,Spike_T478K,Spike_V143del,M_A63T,Spike_G496S,Spike_K417…	2022/2/3		TRUE				0.379601304	37	1
2788596	2789187	EPI_ISL_9783751	hCoV-19/Denmark/DCGC-360335/2022	betacoronavirus	2022/2/4	Europe / Denmark / Hovedstaden		29764	Human	unknown	unknown	GRA	BA.2	2022/2/28	VOC Omicron GRA (B.1.1.529+BA.*) first detected in Botswana/Hong Kong/South Africa	(NSP5_P132H,NSP3_G489S,NSP4_T327I,Spike_S373P,Spike_Q493R,Spike_N969K,Spike_H655Y,N_R203K,Spike_V213G,Spike_Q954H,N_P13L,Spike_N501Y,N_R32del,NS3_T223I,Spike_T19I,NSP4_T492I,Spike_N679K,Spike_N764K,NSP6_G107del,Spike_Y505H,Spike_D796Y,N_G204R,Spike_T478K,N_S413R,M_A63T,M_Q19Z,Spike_S371F,NS3_H78Y,NSP13_R392C,Spike_K417N,Spike_T376A,NSP6_S106del,Spike_G339D,Spike_R408S,NSP4_L438F,NSP14_I42V,NSP4_L…	2022/2/11		TRUE	TRUE		0.000873656	0.379061008	25	2
2640934	2641484	EPI_ISL_9362383	hCoV-19/Denmark/DCGC-340684/2022	betacoronavirus	2022/1/24	Europe / Denmark / Midtjylland		29755	Human	unknown	unknown	GRA	BA.2	2022/2/28	VOC Omicron GRA (B.1.1.529+BA.*) first detected in Botswana/Hong Kong/South Africa	(NSP5_P132H,NSP3_G489S,Spike_L24del,NSP4_T327I,Spike_S373P,Spike_Q493R,Spike_N969K,Spike_H655Y,N_R203K,Spike_V213G,Spike_G142D,Spike_A27S,Spike_Q954H,N_P13L,Spike_N501Y,Spike_P25del,N_R32del,NS3_T223I,Spike_T19I,M_Q19E,Spike_N440K,NSP4_T492I,Spike_N679K,Spike_N764K,NSP6_G107del,Spike_Y505H,Spike_D796Y,N_G204R,Spike_T478K,N_S413R,NS3_K67N,M_A63T,Spike_S371F,Spike_K417N,NSP13_R392C,Spike_T376A,NSP6…	2022/2/1		TRUE	TRUE		0.004738699	0.379111231	31	2
2749600	2750162	EPI_ISL_10686976	hCoV-19/England/MILK-386A65C/2022	betacoronavirus	2022/2/25	Europe / United Kingdom / England		29724	Human	unknown	unknown	GRA	BA.2	2022/2/28	VOC Omicron GRA (B.1.1.529+BA.*) first detected in Botswana/Hong Kong/South Africa	(NSP5_P132H,NSP3_G489S,Spike_L24del,NSP4_T327I,Spike_S373P,Spike_Q493R,Spike_N969K,Spike_H655Y,N_R203K,Spike_V213G,Spike_G142D,Spike_A27S,Spike_Q954H,N_P13L,Spike_N501Y,Spike_P25del,N_R32del,NS3_T223I,Spike_T19I,M_Q19E,Spike_N440K,NSP4_T492I,Spike_N679K,Spike_N764K,NSP6_G107del,Spike_Y505H,NSP3_T725I,Spike_D796Y,N_G204R,Spike_T478K,N_S413R,NSP1_A90V,M_A63T,Spike_S371F,Spike_K417N,NSP13_R392C,Spik…	2022/3/4		TRUE				0.378919392	31	2
1776698	1777160	EPI_ISL_10422561	hCoV-19/Wales/ALDP-3769788/2022	betacoronavirus	2022/2/16	Europe / United Kingdom / Wales		29724	Human	unknown	unknown	GRA	BA.2	2022/2/28	VOC Omicron GRA (B.1.1.529+BA.*) first detected in Botswana/Hong Kong/South Africa	(NSP5_P132H,NSP3_G489S,Spike_L24del,NSP4_T327I,Spike_S373P,Spike_Q493R,Spike_N969K,Spike_H655Y,N_R203K,Spike_V213G,Spike_G142D,Spike_A27S,Spike_Q954H,N_P13L,Spike_N501Y,Spike_P25del,N_R32del,NS3_T223I,Spike_T19I,M_Q19E,Spike_N440K,NSP4_T492I,Spike_N679K,Spike_N764K,NSP6_G107del,Spike_Y505H,Spike_D796Y,N_G204R,Spike_T478K,N_S413R,M_A63T,Spike_K417N,NSP13_R392C,NSP6_S106del,Spike_S371L,Spike_G339D,…	2022/2/27		TRUE				0.378962245	30	2
455320	455347	EPI_ISL_8745671	hCoV-19/Malaysia/MGI_GS0512/2021	betacoronavirus	2021/12/16	Asia / Malaysia / Sabah		29786	Human	57	Female	GRA	BA.1.1	2022/2/28	VOC Omicron GRA (B.1.1.529+BA.*) first detected in Botswana/Hong Kong/South Africa	(NSP5_P132H,Spike_H69del,Spike_T95I,Spike_A67V,Spike_S373P,Spike_Q493R,Spike_N969K,Spike_H655Y,Spike_N856K,N_R203K,Spike_G142D,NSP3_A1892T,Spike_Q954H,N_P13L,NSP3_L1266I,Spike_N501Y,N_R32del,M_Q19E,Spike_N440K,NSP4_T492I,NSP6_L105del,Spike_N679K,Spike_N764K,Spike_L212I,NSP6_G107del,Spike_Y505H,Spike_R346K,NSP6_I189V,Spike_T547K,M_D3G,Spike_D796Y,N_G204R,Spike_T478K,Spike_V143del,M_A63T,Spike_G496…	2022/1/15		TRUE			0.006278117	0.379202	38	1
2267018	2267503	EPI_ISL_10632423	hCoV-19/England/PHEC-YYN4RAW/2022	betacoronavirus	2022/1/25	Europe / United Kingdom / England		29796	Human	unknown	unknown	GRA	BA.1.1	2022/2/28	VOC Omicron GRA (B.1.1.529+BA.*) first detected in Botswana/Hong Kong/South Africa	(NSP5_P132H,Spike_H69del,Spike_T95I,Spike_A67V,Spike_S373P,Spike_Q493R,Spike_N969K,Spike_H655Y,Spike_N856K,N_R203K,Spike_G142D,NSP3_A1892T,Spike_Q954H,N_P13L,NSP3_L1266I,Spike_N501Y,N_R32del,M_Q19E,Spike_N440K,NSP4_T492I,NSP6_L105del,Spike_N679K,Spike_N764K,Spike_L212I,NSP6_G107del,Spike_Y505H,Spike_R346K,NSP6_I189V,Spike_T547K,M_D3G,Spike_D796Y,N_G204R,Spike_T478K,Spike_V143del,M_A63T,Spike_G496…	2022/3/3		TRUE			3.36E-05	0.379691172	39	1
3214066	3214696	EPI_ISL_9864399	hCoV-19/England/MILK-3604173/2022	betacoronavirus	2022/2/8	Europe / United Kingdom / England		29747	Human	unknown	unknown	GRA	BA.1	2022/2/28	VOC Omicron GRA (B.1.1.529+BA.*) first detected in Botswana/Hong Kong/South Africa	(NSP5_P132H,Spike_H69del,Spike_T95I,Spike_A67V,Spike_S373P,Spike_Q493R,Spike_N969K,Spike_H655Y,Spike_N856K,N_R203K,Spike_G142D,NSP3_A1892T,Spike_Q954H,N_P13L,NSP3_L1266I,Spike_N501Y,N_R32del,M_Q19E,Spike_N440K,NSP4_T492I,NSP6_L105del,Spike_N679K,Spike_N764K,Spike_L212I,NSP6_G107del,Spike_Y505H,NSP6_I189V,Spike_T547K,M_D3G,Spike_D796Y,N_G204R,Spike_T478K,Spike_V143del,M_A63T,Spike_G496S,Spike_K417…	2022/2/14		TRUE				0.379572351	37	1
2480204	2480739	EPI_ISL_9212848	hCoV-19/Germany/SN-RKI-I-460889/2022	betacoronavirus	2022/1/3	Europe / Germany / Saxony		29854	Human	unknown	unknown	GRA	BA.1.1	2022/2/28	VOC Omicron GRA (B.1.1.529+BA.*) first detected in Botswana/Hong Kong/South Africa	(Spike_H69del,Spike_T95I,Spike_A67V,Spike_S373P,Spike_Q493R,Spike_N969K,Spike_H655Y,Spike_N856K,N_R203K,Spike_G142D,NSP3_A1892T,Spike_Q954H,N_P13L,NSP3_L1266I,Spike_N501Y,N_R32del,M_Q19E,Spike_N440K,NSP4_T492I,NSP6_L105del,Spike_N679K,Spike_N764K,Spike_L212I,NSP6_G107del,Spike_Y505H,Spike_R346K,NSP6_I189V,Spike_T547K,Spike_D796Y,N_G204R,Spike_T478K,Spike_V143del,M_A63T,Spike_G496S,NSP6_S106del,Sp…	2022/1/28		TRUE			0.000167482	0.379208684	37	1
1698226	1698631	EPI_ISL_9569442	hCoV-19/Denmark/DCGC-350986/2022	betacoronavirus	2022/1/26	Europe / Denmark / Nordjylland		29752	Human	unknown	unknown	GRA	BA.1	2022/2/28	VOC Omicron GRA (B.1.1.529+BA.*) first detected in Botswana/Hong Kong/South Africa	(NSP5_P132H,Spike_T95I,Spike_A67V,Spike_S373P,Spike_Q493R,Spike_N969K,Spike_H655Y,Spike_N856K,N_R203K,Spike_G142D,NSP3_A1892T,Spike_Q954H,NSP3_I684T,N_P13L,NSP3_L1266I,Spike_N501Y,N_R32del,M_Q19E,Spike_N440K,NSP4_T492I,NSP6_L105del,Spike_N679K,Spike_N764K,NSP6_G107del,Spike_Y505H,NSP6_I189V,Spike_T547K,Spike_D796Y,N_G204R,Spike_T478K,Spike_V143del,M_A63T,NSP12_M196I,Spike_G496S,Spike_K417N,NSP6_S…	2022/2/5		TRUE				0.379764706	32	1
1741506	1741916	EPI_ISL_9582400	hCoV-19/England/MILK-34AF5AD/2022	betacoronavirus	2022/1/29	Europe / United Kingdom / England		29747	Human	unknown	unknown	GRA	BA.1	2022/2/28	VOC Omicron GRA (B.1.1.529+BA.*) first detected in Botswana/Hong Kong/South Africa	(NSP5_P132H,Spike_H69del,Spike_T95I,Spike_A67V,Spike_S373P,Spike_Q493R,Spike_N969K,Spike_H655Y,Spike_N856K,N_R203K,Spike_G142D,NSP3_A1892T,NSP3_T204I,Spike_Q954H,N_P13L,NS3_A110S,NSP3_L1266I,Spike_N501Y,N_R32del,M_Q19E,Spike_N440K,NSP4_T492I,NSP6_L105del,Spike_N679K,Spike_N764K,Spike_L212I,NSP6_G107del,Spike_Y505H,NSP6_I189V,Spike_T547K,M_D3G,Spike_D796Y,N_G204R,Spike_T478K,Spike_V143del,M_A63T,S…	2022/2/6		TRUE			0.002891048	0.379555645	37	1
1792123	1792585	EPI_ISL_10426409	hCoV-19/England/ALDP-36C1A0E/2022	betacoronavirus	2022/2/12	Europe / United Kingdom / England		29738	Human	unknown	unknown	GRA	BA.1	2022/2/28	VOC Omicron GRA (B.1.1.529+BA.*) first detected in Botswana/Hong Kong/South Africa	(NSP5_P132H,NSP3_P679H,Spike_H69del,Spike_T95I,Spike_A67V,Spike_S373P,Spike_Q493R,Spike_N969K,Spike_H655Y,Spike_N856K,N_R203K,Spike_G142D,NSP1_M85V,NSP3_A1892T,Spike_Q954H,N_P13L,NSP1_H83del,NSP3_L1266I,Spike_N501Y,N_R32del,M_Q19E,Spike_N440K,NSP4_T492I,NSP6_L105del,Spike_N679K,Spike_N764K,Spike_L212I,NSP6_G107del,Spike_Y505H,NSP1_V84del,NSP6_I189V,Spike_T547K,M_D3G,Spike_D796Y,N_G204R,Spike_T478…	2022/2/27		TRUE				0.379560816	37	1
1391166	1391372	EPI_ISL_8401224	hCoV-19/Belgium/CHUNamur13901161/2021	betacoronavirus	2021/12/29	Europe / Belgium / Namur	ZIP Code: 5140	29623	Human	13	Male	GRA	BA.1.1	2022/2/28	VOC Omicron GRA (B.1.1.529+BA.*) first detected in Botswana/Hong Kong/South Africa	(NSP5_P132H,Spike_H69del,Spike_T95I,Spike_A67V,Spike_S373P,Spike_Q493R,Spike_N969K,Spike_H655Y,Spike_N856K,N_R203K,Spike_G142D,NSP3_A1892T,Spike_Q954H,N_P13L,NSP3_L1266I,Spike_N501Y,N_R32del,M_Q19E,Spike_N440K,NSP4_T492I,NSP6_L105del,Spike_N679K,Spike_N764K,Spike_L212I,NSP6_G107del,Spike_Y505H,Spike_R346K,NSP6_I189V,Spike_T547K,M_D3G,Spike_D796Y,N_G204R,Spike_T478K,Spike_V143del,M_A63T,Spike_G496…	2022/1/5		TRUE			0.002936907	0.379638407	38	1
1796409	1796871	EPI_ISL_9626263	hCoV-19/Norway/1721/2022	betacoronavirus	2022/1/12	Europe / Norway / Viken		29766	Human	unknown	unknown	GRA	BA.1.1	2022/2/28	VOC Omicron GRA (B.1.1.529+BA.*) first detected in Botswana/Hong Kong/South Africa	(NSP5_P132H,Spike_H69del,Spike_T95I,Spike_A67V,Spike_S373P,Spike_Q493R,Spike_N969K,Spike_H655Y,Spike_N856K,N_R203K,Spike_G142D,NSP3_A1892T,Spike_Q954H,N_P13L,NSP3_L1266I,Spike_N501Y,N_R32del,M_Q19E,Spike_N440K,NSP4_T492I,NSP6_L105del,Spike_N679K,Spike_D427H,Spike_N764K,Spike_L212I,NSP6_G107del,Spike_Y505H,Spike_R346K,NSP6_I189V,Spike_T547K,M_D3G,Spike_D796Y,N_G204R,Spike_T478K,Spike_V143del,M_A63…	2022/2/7		TRUE				0.379594168	39	1
1088731	1088866	EPI_ISL_8516013	hCoV-19/USA/CO-CDPHE-2102510676/2021	betacoronavirus	2021/12/20	North America / USA / Colorado		29743	Human	unknown	unknown	GRA	BA.1.1	2022/2/28	VOC Omicron GRA (B.1.1.529+BA.*) first detected in Botswana/Hong Kong/South Africa	(NSP5_P132H,Spike_H69del,Spike_T95I,Spike_A67V,Spike_S373P,Spike_Q493R,Spike_N969K,Spike_H655Y,Spike_N856K,N_R203K,Spike_G142D,NSP3_A1892T,Spike_Q954H,N_P13L,NSP3_L1266I,Spike_N501Y,N_R32del,M_Q19E,Spike_N440K,NSP4_T492I,NSP6_L105del,Spike_N679K,Spike_N764K,Spike_L212I,NSP6_G107del,Spike_Y505H,Spike_R346K,NSP6_I189V,Spike_T547K,M_D3G,Spike_D796Y,N_G204R,Spike_T478K,Spike_V143del,M_A63T,Spike_G496…	2022/1/9		TRUE			0.009481222	0.379824174	37	1
1875064	1875537	EPI_ISL_10932864	hCoV-19/England/LSPA-391EEE5/2022	betacoronavirus	2022/3/3	Europe / United Kingdom / England		29724	Human	unknown	unknown	GRA	BA.2	2022/2/28	VOC Omicron GRA (B.1.1.529+BA.*) first detected in Botswana/Hong Kong/South Africa	(NSP5_P132H,NSP3_G489S,Spike_L24del,NSP4_T327I,Spike_S373P,Spike_Q493R,Spike_N969K,Spike_H655Y,N_R203K,Spike_V213G,Spike_G142D,Spike_A27S,Spike_Q954H,N_P13L,Spike_N501Y,Spike_P25del,N_R32del,NS3_T223I,Spike_T19I,M_Q19E,Spike_N440K,NSP4_T492I,Spike_N679K,Spike_N764K,NSP6_G107del,Spike_Y505H,Spike_D796Y,N_G204R,Spike_T478K,N_S413R,M_A63T,NS8_F41S,Spike_S371F,Spike_K417N,NSP13_R392C,Spike_T376A,NSP6…	2022/3/11		TRUE				0.378986677	31	2
3195430	3196043	EPI_ISL_9718619	hCoV-19/Germany/HE-RKI-I-502867/2022	betacoronavirus	2022/1/24	Europe / Germany / Hesse		29652	Human	unknown	unknown	GRA	BA.1	2022/2/28	VOC Omicron GRA (B.1.1.529+BA.*) first detected in Botswana/Hong Kong/South Africa	(NSP5_P132H,Spike_H69del,Spike_A67V,Spike_S373P,Spike_Q493R,Spike_N969K,Spike_H655Y,Spike_N856K,N_R203K,Spike_G142D,NSP3_A1892T,Spike_Q954H,N_P13L,NSP3_L1266I,Spike_N501Y,N_R32del,M_Q19E,Spike_N440K,NSP4_T492I,NSP6_L105del,Spike_N679K,Spike_N764K,Spike_L212I,NSP6_G107del,Spike_Y505H,NSP6_I189V,Spike_T547K,M_D3G,Spike_D796Y,N_G204R,Spike_T478K,Spike_V143del,M_A63T,Spike_G496S,NSP3_T181I,Spike_K417…	2022/2/10		TRUE			0.000134898	0.379283594	35	1
2289860	2290347	EPI_ISL_10673598	hCoV-19/England/PHEP-YYRKDYF/2022	betacoronavirus	2022	Europe / United Kingdom / England		29729	Human	unknown	unknown	GRA	BA.2	2022/2/28	VOC Omicron GRA (B.1.1.529+BA.*) first detected in Botswana/Hong Kong/South Africa	(NSP5_P132H,NSP3_G489S,Spike_L24del,NSP4_T327I,Spike_S373P,Spike_Q493R,Spike_N969K,Spike_H655Y,N_R203K,Spike_V213G,Spike_G142D,Spike_A27S,Spike_Q954H,N_P13L,Spike_N501Y,Spike_P25del,N_R32del,NS3_T223I,Spike_T19I,M_Q19E,Spike_N440K,NSP4_T492I,Spike_N679K,Spike_N764K,NSP6_G107del,Spike_Y505H,NSP3_T725I,Spike_D796Y,N_G204R,Spike_T478K,N_S413R,M_A63T,Spike_S371F,Spike_K417N,NSP13_R392C,Spike_T376A,NS…	2022/3/4		TRUE			0.018231357	0.379107137	31	2
1775749	1776211	EPI_ISL_9996860	hCoV-19/England/LSPA-3655DBB/2022	betacoronavirus	2022/2/8	Europe / United Kingdom / England		29747	Human	unknown	unknown	GRA	BA.1	2022/2/28	VOC Omicron GRA (B.1.1.529+BA.*) first detected in Botswana/Hong Kong/South Africa	(NSP5_P132H,Spike_H69del,Spike_T95I,Spike_A67V,Spike_S373P,Spike_Q493R,Spike_N969K,Spike_H655Y,Spike_N856K,N_R203K,Spike_G142D,NSP3_A1892T,Spike_Q954H,N_P13L,NSP3_L1266I,Spike_N501Y,N_R32del,M_Q19E,Spike_N440K,NSP4_T492I,NSP6_L105del,Spike_N679K,Spike_N764K,Spike_L212I,NSP6_G107del,Spike_Y505H,NSP6_I189V,Spike_T547K,M_D3G,Spike_D796Y,N_G204R,Spike_T478K,Spike_V143del,M_A63T,Spike_G496S,Spike_K417…	2022/2/17		TRUE			0.002891145	0.379602158	37	1
1627640	1627966	EPI_ISL_8996505	hCoV-19/England/LSPA-32AB28E/2022	betacoronavirus	2022/1/14	Europe / United Kingdom / England		29747	Human	unknown	unknown	GRA	BA.1	2022/2/28	VOC Omicron GRA (B.1.1.529+BA.*) first detected in Botswana/Hong Kong/South Africa	(NSP5_P132H,Spike_H69del,Spike_T95I,Spike_A67V,Spike_S373P,Spike_Q493R,Spike_N969K,Spike_H655Y,Spike_N856K,N_R203K,Spike_G142D,NSP3_A1892T,Spike_Q954H,NSP14_E490D,N_P13L,NSP3_L1266I,Spike_N501Y,N_R32del,M_Q19E,Spike_N440K,NSP4_T492I,NSP6_L105del,Spike_N679K,Spike_N764K,Spike_L212I,NSP6_G107del,Spike_Y505H,NSP6_I189V,Spike_T547K,M_D3G,Spike_D796Y,N_G204R,Spike_T478K,Spike_V143del,M_A63T,Spike_G496…	2022/1/23		TRUE				0.379513212	37	1
1731739	1732147	EPI_ISL_10810995	hCoV-19/Denmark/DCGC-408485/2022	betacoronavirus	2022/2/27	Europe / Denmark / Hovedstaden		29764	Human	unknown	unknown	GRA	BA.2	2022/2/28	VOC Omicron GRA (B.1.1.529+BA.*) first detected in Botswana/Hong Kong/South Africa	(NSP5_P132H,NSP3_G489S,NSP4_T327I,Spike_S373P,Spike_Q493R,Spike_N969K,Spike_H655Y,N_R203K,Spike_V213G,Spike_G142D,Spike_Q954H,N_P13L,Spike_N501Y,N_R32del,NS3_T223I,Spike_T19I,M_Q19E,Spike_N440K,NSP4_T492I,Spike_N679K,Spike_N764K,NSP6_G107del,Spike_Y505H,Spike_D796Y,N_G204R,Spike_T478K,N_S413R,M_A63T,Spike_S371F,NS3_H78Y,NSP13_R392C,Spike_K417N,Spike_T376A,NSP6_S106del,Spike_G339D,Spike_R408S,NSP4…	2022/3/8		TRUE	TRUE		0.000873597	0.378968254	27	2
1776485	1776947	EPI_ISL_9997026	hCoV-19/England/MILK-364D949/2022	betacoronavirus	2022/2/10	Europe / United Kingdom / England		29747	Human	unknown	unknown	GRA	BA.1.1	2022/2/28	VOC Omicron GRA (B.1.1.529+BA.*) first detected in Botswana/Hong Kong/South Africa	(NSP5_P132H,Spike_H69del,Spike_T95I,Spike_A67V,Spike_S373P,Spike_Q493R,Spike_N969K,Spike_H655Y,Spike_N856K,N_R203K,Spike_G142D,NSP3_A1892T,Spike_Q954H,N_P13L,NSP3_L1266I,Spike_N501Y,N_R32del,M_Q19E,Spike_N440K,NSP4_T492I,NSP6_L105del,Spike_N679K,Spike_N764K,NSP14_P412S,Spike_L212I,NSP6_G107del,Spike_Y505H,Spike_R346K,NSP6_I189V,Spike_T547K,M_D3G,NSP4_A446V,Spike_D796Y,N_G204R,Spike_T478K,Spike_V1…	2022/2/17		TRUE				0.379513212	38	1
3265457	3266146	EPI_ISL_9904570	hCoV-19/Denmark/DCGC-366752/2022	betacoronavirus	2022/2/8	Europe / Denmark / Hovedstaden		29755	Human	unknown	unknown	GRA	BA.2	2022/2/28	VOC Omicron GRA (B.1.1.529+BA.*) first detected in Botswana/Hong Kong/South Africa	(NSP5_P132H,NSP3_G489S,Spike_L24del,NSP4_T327I,Spike_S373P,Spike_Q493R,Spike_N969K,Spike_H655Y,N_R203K,Spike_V213G,Spike_G142D,Spike_A27S,Spike_Q954H,N_P13L,Spike_N501Y,Spike_P25del,N_R32del,NS3_T223I,Spike_T19I,M_Q19E,Spike_N440K,NSP4_T492I,Spike_N679K,Spike_N764K,NSP6_G107del,Spike_Y505H,Spike_D796Y,N_G204R,Spike_T478K,N_S413R,M_A63T,Spike_S371F,NS3_H78Y,Spike_K417N,NSP13_R392C,Spike_T376A,NSP6…	2022/2/15		TRUE	TRUE		0.001310704	0.379290618	31	2
1105596	1105732	EPI_ISL_11279858	hCoV-19/England/MILK-3AD2839/2022	betacoronavirus	2022/3/15	Europe / United Kingdom / England		29724	Human	unknown	unknown	GRA	BA.2	2022/2/28	VOC Omicron GRA (B.1.1.529+BA.*) first detected in Botswana/Hong Kong/South Africa	(NSP5_P132H,NSP3_G489S,Spike_L24del,NSP4_T327I,Spike_S373P,Spike_Q493R,Spike_N969K,Spike_H655Y,N_R203K,Spike_V213G,Spike_G142D,Spike_A27S,Spike_Q954H,N_P13L,Spike_N501Y,Spike_P25del,N_R32del,NS3_T223I,Spike_T19I,M_Q19E,Spike_N440K,NSP4_T492I,Spike_N679K,Spike_N764K,NSP6_G107del,Spike_Y505H,Spike_D796Y,N_G204R,Spike_T478K,N_S413R,M_A63T,Spike_S371F,Spike_K417N,NSP13_R392C,Spike_T376A,NSP6_S106del,…	2022/3/22		TRUE				0.37902032	31	2
2253917	2254401	EPI_ISL_10971398	hCoV-19/England/MILK-397AFB7/2022	betacoronavirus	2022/3/4	Europe / United Kingdom / England		29724	Human	unknown	unknown	GRA	BA.2	2022/2/28	VOC Omicron GRA (B.1.1.529+BA.*) first detected in Botswana/Hong Kong/South Africa	(NSP5_P132H,NSP3_G489S,Spike_L24del,NSP4_T327I,Spike_S373P,Spike_Q493R,Spike_N969K,Spike_H655Y,N_R203K,Spike_V213G,Spike_G142D,Spike_A27S,Spike_Q954H,N_P13L,Spike_N501Y,Spike_P25del,N_R32del,NS3_T223I,Spike_T19I,M_Q19E,Spike_N440K,NSP4_T492I,Spike_N679K,Spike_N764K,NSP6_G107del,Spike_Y505H,Spike_D796Y,N_G204R,Spike_T478K,N_S413R,M_A63T,N_A336V,Spike_S371F,Spike_K417N,NSP13_R392C,Spike_T376A,NSP6_…	2022/3/13		TRUE			0.002085857	0.378666307	32	2
3186833	3187444	EPI_ISL_9219369	hCoV-19/Germany/HH-RKI-I-466261/2022	betacoronavirus	2022/1/5	Europe / Germany / Hamburg		29858	Human	unknown	unknown	GRA	BA.1.1	2022/2/28	VOC Omicron GRA (B.1.1.529+BA.*) first detected in Botswana/Hong Kong/South Africa	(Spike_H69del,Spike_T95I,NSP3_T819I,Spike_A67V,Spike_S373P,Spike_Q493R,Spike_N969K,Spike_H655Y,Spike_N856K,N_R203K,Spike_G142D,NSP3_A1892T,Spike_Q954H,N_P13L,NSP3_L1266I,Spike_N501Y,N_R32del,M_Q19E,Spike_N440K,NSP4_T492I,NSP6_L105del,Spike_N679K,Spike_L212I,NSP6_G107del,Spike_Y505H,Spike_R346K,NSP6_I189V,Spike_T547K,Spike_D796Y,N_G204R,Spike_T478K,Spike_V143del,M_A63T,Spike_G496S,NSP6_S106del,Spi…	2022/1/28		TRUE			0.000234443	0.379250276	36	1
3518939	3519653	EPI_ISL_10325830	hCoV-19/USA/VA-CDC-LC0540491/2022	betacoronavirus	2022/2/11	North America / USA / Virginia		29750	Human	75	Female	GRA	BA.1.1	2022/2/28	VOC Omicron GRA (B.1.1.529+BA.*) first detected in Botswana/Hong Kong/South Africa	(NSP5_P132H,Spike_H69del,Spike_T95I,Spike_A67V,Spike_S373P,Spike_Q493R,Spike_N969K,Spike_H655Y,Spike_N856K,N_R203K,Spike_G142D,NSP3_A1892T,Spike_Q954H,N_P13L,NSP3_L1266I,Spike_N501Y,N_R32del,M_Q19E,Spike_N440K,NSP4_T492I,NSP6_L105del,Spike_N679K,Spike_N764K,Spike_L212I,NSP6_G107del,Spike_Y505H,NSP3_T422A,Spike_R346K,NSP6_I189V,Spike_T547K,M_D3G,NSP2_I514V,Spike_D796Y,N_G204R,Spike_T478K,Spike_V14…	2022/2/24		TRUE				0.379697479	38	1
2661729	2662281	EPI_ISL_9758852	hCoV-19/USA/CA-HLX-STM-FNTRV5R98/2022	betacoronavirus	2022/1/4	North America / USA / California		29871	Human	unknown	unknown	GRA	BA.1	2022/2/28	VOC Omicron GRA (B.1.1.529+BA.*) first detected in Botswana/Hong Kong/South Africa	(NSP5_P132H,Spike_H69del,NSP3_D1208Y,Spike_T95I,Spike_A67V,Spike_S373P,Spike_Q493R,Spike_N969K,Spike_H655Y,Spike_N856K,N_R203K,Spike_G142D,NSP3_A1892T,Spike_Q954H,N_P13L,NSP3_L1266I,Spike_N501Y,N_R32del,M_Q19E,Spike_N440K,NSP4_T492I,NSP6_L105del,Spike_N679K,Spike_N764K,Spike_L212I,NSP6_G107del,Spike_Y505H,NSP1_L173F,NSP6_I189V,Spike_T547K,M_D3G,Spike_D796Y,N_G204R,Spike_T478K,Spike_V143del,M_A63T…	2022/2/10		TRUE				0.379230692	37	1
1749590	1750036	EPI_ISL_9353589	hCoV-19/Italy/LAZ-AMC-220117921-DS/2022	betacoronavirus	2022/1/17	Europe / Italy / Lazio		29858	Human	unknown	unknown	GRA	BA.1.1	2022/2/28	VOC Omicron GRA (B.1.1.529+BA.*) first detected in Botswana/Hong Kong/South Africa	(NSP5_P132H,Spike_H69del,Spike_T95I,Spike_A67V,Spike_S373P,Spike_Q493R,Spike_N969K,Spike_H655Y,Spike_N856K,N_R203K,Spike_G142D,NSP3_A1892T,Spike_Q954H,N_P13L,NSP3_L1266I,Spike_N501Y,N_R32del,M_Q19E,NSP4_T492I,NSP6_L105del,Spike_N679K,Spike_N764K,Spike_L212I,NSP6_G107del,Spike_Y505H,Spike_R346K,NSP6_I189V,Spike_T547K,M_D3G,Spike_D796Y,N_G204R,Spike_T478K,Spike_V143del,M_A63T,Spike_G496S,Spike_K417…	2022/2/1		TRUE			0.000334919	0.379187885	37	1
1801645	1802107	EPI_ISL_9618891	hCoV-19/England/LSPA-34D5AEB/2022	betacoronavirus	2022/1/28	Europe / United Kingdom / England		29747	Human	unknown	unknown	GRA	BA.1.1	2022/2/28	VOC Omicron GRA (B.1.1.529+BA.*) first detected in Botswana/Hong Kong/South Africa	(NSP5_P132H,Spike_H69del,Spike_T95I,Spike_A67V,Spike_S373P,Spike_Q493R,Spike_N969K,Spike_H655Y,Spike_N856K,N_R203K,Spike_G142D,NSP3_A1892T,Spike_Q954H,N_P13L,NSP3_L1266I,Spike_N501Y,N_R32del,M_Q19E,Spike_N440K,NSP4_T492I,NSP6_L105del,Spike_N679K,Spike_N764K,Spike_L212I,NSP13_P445S,NSP6_G107del,Spike_Y505H,Spike_R346K,NSP6_I189V,Spike_T547K,M_D3G,Spike_D796Y,N_G204R,Spike_T478K,Spike_V143del,NSP12…	2022/2/7		TRUE				0.379567687	38	1
3215630	3216260	EPI_ISL_9865144	hCoV-19/England/LSPA-35F96DD/2022	betacoronavirus	2022/2/3	Europe / United Kingdom / England		29724	Human	unknown	unknown	GRA	BA.2	2022/2/28	VOC Omicron GRA (B.1.1.529+BA.*) first detected in Botswana/Hong Kong/South Africa	(NSP5_P132H,NSP3_G489S,Spike_L24del,NSP4_T327I,Spike_S373P,Spike_Q493R,Spike_N969K,Spike_H655Y,N_R203K,Spike_V213G,Spike_G142D,Spike_A27S,Spike_Q954H,N_P13L,Spike_N501Y,Spike_P25del,N_R32del,NS3_T223I,Spike_T19I,M_Q19E,Spike_N440K,NSP4_T492I,Spike_N679K,Spike_N764K,NSP6_G107del,Spike_Y505H,NSP14_T131I,Spike_D796Y,N_G204R,Spike_T478K,N_S413R,M_A63T,Spike_S371F,Spike_K417N,NSP13_R392C,Spike_T376A,N…	2022/2/14		TRUE				0.37902032	31	2
1310993	1311166	EPI_ISL_9440556	hCoV-19/England/MILK-346DF43/2022	betacoronavirus	2022/1/27	Europe / United Kingdom / England		29747	Human	unknown	unknown	GRA	BA.1	2022/2/28	VOC Omicron GRA (B.1.1.529+BA.*) first detected in Botswana/Hong Kong/South Africa	(NSP5_P132H,Spike_H69del,Spike_T95I,Spike_A67V,Spike_S373P,Spike_Q493R,Spike_N969K,Spike_H655Y,Spike_N856K,N_R203K,Spike_G142D,NSP3_A1892T,Spike_Q954H,N_P13L,NSP3_L1266I,Spike_N501Y,N_R32del,M_Q19E,Spike_N440K,NSP4_T492I,NSP6_L105del,Spike_N679K,Spike_N764K,Spike_L212I,NSP6_G107del,Spike_Y505H,NSP6_I189V,Spike_T547K,M_D3G,Spike_D796Y,N_G204R,Spike_T478K,Spike_V143del,M_A63T,Spike_G496S,Spike_K417…	2022/2/3		TRUE				0.379602542	37	1
1916136	1916612	EPI_ISL_10544594	hCoV-19/USA/TN-ASC-210588279/2022	betacoronavirus	2022/1/9	North America / USA / Tennessee / Kingsport		29793	Human	20	Female	GRA	BA.1.1	2022/2/28	VOC Omicron GRA (B.1.1.529+BA.*) first detected in Botswana/Hong Kong/South Africa	(NSP5_P132H,Spike_H69del,Spike_T95I,Spike_A67V,Spike_S373P,Spike_Q493R,Spike_N969K,Spike_H655Y,Spike_N856K,N_R203K,Spike_G142D,NSP3_A1892T,Spike_Q954H,N_P13L,NSP3_L1266I,Spike_N501Y,N_R32del,M_Q19E,Spike_N440K,NSP4_T492I,NSP6_L105del,Spike_N679K,Spike_N764K,Spike_L212I,NSP6_G107del,Spike_Y505H,NSP2_T412I,Spike_R346K,NSP6_I189V,Spike_T547K,M_D3G,Spike_D796Y,N_G204R,Spike_T478K,Spike_V143del,M_A63T…	2022/3/1		TRUE				0.379552244	37	1
1751490	1751951	EPI_ISL_10418383	hCoV-19/England/QEUH-37C3CC9/2022	betacoronavirus	2022/2/19	Europe / United Kingdom / England		29724	Human	unknown	unknown	GRA	BA.2	2022/2/28	VOC Omicron GRA (B.1.1.529+BA.*) first detected in Botswana/Hong Kong/South Africa	(NSP5_P132H,NSP3_G489S,Spike_L24del,NSP4_T327I,Spike_S373P,Spike_Q493R,Spike_N969K,Spike_H655Y,N_R203K,Spike_V213G,Spike_G142D,Spike_A27S,Spike_Q954H,N_P13L,Spike_N501Y,Spike_P25del,N_R32del,NS3_T223I,Spike_T19I,M_Q19E,Spike_N440K,NSP4_T492I,Spike_N679K,Spike_N764K,NSP6_G107del,Spike_Y505H,Spike_D796Y,N_G204R,Spike_T478K,N_S413R,M_A63T,Spike_S371F,NS3_H78Y,Spike_K417N,NSP13_R392C,Spike_T376A,NSP6…	2022/2/27		TRUE				0.378999428	31	2
2047343	2047819	EPI_ISL_11138209	hCoV-19/USA/UT-UPHL-220315635235/2022	betacoronavirus	2022/2/14	North America / USA / Utah		29781	Human	unknown	unknown	GRA	BA.1.1	2022/2/28	VOC Omicron GRA (B.1.1.529+BA.*) first detected in Botswana/Hong Kong/South Africa	(NSP5_P132H,Spike_H69del,Spike_T95I,Spike_A67V,Spike_S373P,Spike_Q493R,Spike_N969K,Spike_H655Y,Spike_N856K,N_R203K,Spike_G142D,NSP3_A1892T,Spike_Q954H,N_P13L,NSP3_L1266I,Spike_N501Y,N_R32del,M_Q19E,NSP4_T492I,NSP6_L105del,Spike_N679K,Spike_N764K,Spike_L212I,NSP6_G107del,Spike_Y505H,Spike_R346K,NSP6_I189V,Spike_T547K,M_D3G,Spike_D796Y,N_G204R,Spike_T478K,Spike_V143del,M_A63T,Spike_G496S,NSP3_D271Y…	2022/3/17		TRUE				0.379537289	35	1
3203137	3203752	EPI_ISL_10265524	hCoV-19/Wales/PHWC-PERZO6/2022	betacoronavirus	2022/2/1	Europe / United Kingdom / Wales		29823	Human	unknown	unknown	GRA	BA.1	2022/2/28	VOC Omicron GRA (B.1.1.529+BA.*) first detected in Botswana/Hong Kong/South Africa	(NSP5_P132H,Spike_H69del,Spike_T95I,Spike_A67V,Spike_S373P,Spike_Q493R,Spike_N969K,Spike_H655Y,Spike_N856K,N_R203K,Spike_G142D,NSP3_A1892T,Spike_Q954H,N_P13L,NSP3_L1266I,Spike_N501Y,N_R32del,M_Q19E,Spike_N440K,NSP4_T492I,NSP6_L105del,Spike_N679K,Spike_N764K,Spike_L212I,NSP6_G107del,Spike_Y505H,NSP6_I189V,Spike_T547K,M_D3G,Spike_D796Y,N_G204R,Spike_T478K,Spike_V143del,M_A63T,Spike_G496S,Spike_K417…	2022/2/23		TRUE			0.016633132	0.378563634	37	1
1635973	1636309	EPI_ISL_10402873	hCoV-19/Spain/MD-HULP-060560907/2022	betacoronavirus	2022/2/17	Europe / Spain / Madrid		29799	Human	11	Male	GRA	BA.1	2022/2/28	VOC Omicron GRA (B.1.1.529+BA.*) first detected in Botswana/Hong Kong/South Africa	(NSP5_P132H,Spike_H69del,Spike_T95I,Spike_A67V,Spike_S373P,Spike_Q493R,Spike_N969K,Spike_H655Y,Spike_N856K,N_R203K,Spike_G142D,NSP3_A1892T,Spike_Q954H,N_P13L,NSP3_L1266I,Spike_N501Y,N_R32del,M_Q19E,Spike_N440K,NSP4_T492I,NSP6_L105del,Spike_N679K,Spike_N764K,Spike_L212I,NSP6_G107del,Spike_Y505H,NSP6_I189V,Spike_T547K,M_D3G,Spike_D796Y,N_G204R,Spike_T478K,Spike_V143del,M_A63T,Spike_G496S,Spike_K417…	2022/2/26		TRUE				0.379610054	37	1
2253128	2253612	EPI_ISL_10584028	hCoV-19/Wales/PHWC-PEPDGI/2022	betacoronavirus	2022/2/9	Europe / United Kingdom / Wales		29843	Human	unknown	unknown	GRA	BA.1.1	2022/2/28	VOC Omicron GRA (B.1.1.529+BA.*) first detected in Botswana/Hong Kong/South Africa	(NSP5_P132H,Spike_H69del,Spike_T95I,Spike_A67V,Spike_S373P,NSP3_G1849D,Spike_Q493R,Spike_N969K,Spike_H655Y,Spike_N856K,N_R203K,Spike_G142D,NSP3_A1892T,Spike_Q954H,N_P13L,NSP3_L1266I,Spike_N501Y,M_Q19E,Spike_N440K,NSP4_T492I,NSP6_L105del,Spike_N679K,Spike_N764K,Spike_L212I,NSP6_G107del,Spike_Y505H,Spike_R346K,NSP6_I189V,Spike_T547K,M_D3G,Spike_D796Y,N_G204R,Spike_T478K,Spike_V143del,M_A63T,Spike_G…	2022/3/2		TRUE			0.000871255	0.379091763	38	1
3484571	3485282	EPI_ISL_10093868	hCoV-19/Denmark/DCGC-374876/2022	betacoronavirus	2022/2/11	Europe / Denmark / Syddanmark		29764	Human	unknown	unknown	GRA	BA.2	2022/2/28	VOC Omicron GRA (B.1.1.529+BA.*) first detected in Botswana/Hong Kong/South Africa	(NSP5_P132H,NSP3_G489S,NSP4_T327I,Spike_S373P,Spike_Q493R,Spike_N969K,Spike_H655Y,N_R203K,Spike_V213G,Spike_G142D,Spike_Q954H,N_P13L,Spike_N501Y,N_R32del,NS3_T223I,Spike_T19I,M_Q19E,NSP4_T492I,Spike_N679K,Spike_N764K,NSP6_G107del,Spike_Y505H,Spike_D796Y,N_G204R,Spike_T478K,N_S413R,M_A63T,Spike_S371F,NSP13_R392C,Spike_K417N,Spike_T376A,NSP6_S106del,Spike_G339D,Spike_R408S,NSP4_L438F,NSP14_I42V,NSP…	2022/2/19		TRUE	TRUE		0.008601572	0.379312682	26	2
495495	495523	EPI_ISL_9069009	hCoV-19/England/ALDP-32C67BB/2022	betacoronavirus	2022/1/16	Europe / United Kingdom / England		29747	Human	unknown	unknown	GRA	BA.1.1	2022/2/28	VOC Omicron GRA (B.1.1.529+BA.*) first detected in Botswana/Hong Kong/South Africa	(NSP5_P132H,Spike_H69del,Spike_T95I,Spike_A67V,Spike_S373P,Spike_Q493R,Spike_N969K,Spike_H655Y,Spike_N856K,N_R203K,Spike_G142D,NSP3_A1892T,Spike_Q954H,N_P13L,NSP3_L1266I,Spike_N501Y,N_R32del,M_Q19E,Spike_N440K,NSP4_T492I,NSP6_L105del,Spike_N679K,Spike_N764K,Spike_L212I,NSP6_G107del,Spike_Y505H,Spike_R346K,NSP6_I189V,Spike_T547K,M_D3G,Spike_D796Y,N_G204R,Spike_T478K,Spike_V143del,M_A63T,Spike_G496…	2022/1/25		TRUE				0.379668538	38	1
2460467	2461002	EPI_ISL_10196456	hCoV-19/Scotland/QEUH-36F7A0F/2022	betacoronavirus	2022/2/13	Europe / United Kingdom / Scotland		29732	Human	unknown	unknown	GRA	BA.1.1	2022/2/28	VOC Omicron GRA (B.1.1.529+BA.*) first detected in Botswana/Hong Kong/South Africa	(NSP5_P132H,Spike_H69del,Spike_T95I,Spike_A67V,Spike_S373P,Spike_Q493R,Spike_N969K,Spike_H655Y,Spike_N856K,N_R203K,Spike_G142D,NSP3_A1892T,Spike_Q954H,N_P13L,NSP4_F17L,NSP1_H83del,NSP3_L1266I,Spike_N501Y,N_R32del,M_Q19E,Spike_N440K,NSP4_T492I,NSP6_L105del,Spike_N679K,Spike_N764K,Spike_L212I,NSP6_G107del,Spike_Y505H,NSP1_V84del,Spike_R346K,NSP6_I189V,Spike_T547K,M_D3G,Spike_D796Y,N_G204R,Spike_T47…	2022/2/22		TRUE			0.000538141	0.379627137	38	1
2710199	2710757	EPI_ISL_10692576	hCoV-19/Japan/PG-195026/2022	betacoronavirus	2022/2/1	Asia / Japan / Fukui		29752	Human	unknown	unknown	GRA	BA.1.1	2022/2/28	VOC Omicron GRA (B.1.1.529+BA.*) first detected in Botswana/Hong Kong/South Africa	(NSP5_P132H,Spike_H69del,Spike_T95I,Spike_A67V,Spike_S373P,Spike_Q493R,Spike_N969K,Spike_H655Y,Spike_N856K,N_R203K,Spike_G142D,NSP3_A1892T,Spike_Q954H,N_P13L,NSP3_L1266I,Spike_N501Y,N_R32del,M_Q19E,Spike_N440K,NSP4_T492I,NSP6_L105del,Spike_N679K,Spike_N764K,Spike_L212I,NSP6_G107del,Spike_Y505H,Spike_R346K,NSP6_I189V,Spike_T547K,M_D3G,Spike_D88E,Spike_D796Y,N_G204R,Spike_T478K,NSP5_T169S,Spike_V14…	2022/3/4		TRUE				0.379705566	39	1
1785318	1785780	EPI_ISL_10002368	hCoV-19/Scotland/QEUH-36448AF/2022	betacoronavirus	2022/2/9	Europe / United Kingdom / Scotland		29747	Human	unknown	unknown	GRA	BA.1.1	2022/2/28	VOC Omicron GRA (B.1.1.529+BA.*) first detected in Botswana/Hong Kong/South Africa	(NSP5_P132H,Spike_H69del,Spike_T95I,Spike_A67V,Spike_S373P,Spike_Q493R,Spike_N969K,Spike_H655Y,Spike_N856K,N_R203K,Spike_G142D,NSP16_G77E,NSP3_A1892T,Spike_Q954H,N_P13L,NSP3_L1266I,Spike_N501Y,N_R32del,N_E290G,M_Q19E,Spike_N440K,NSP4_T492I,NSP6_L105del,Spike_N679K,Spike_N764K,Spike_L212I,NSP6_G107del,Spike_Y505H,Spike_R346K,NSP6_I189V,Spike_T547K,M_D3G,Spike_D796Y,N_G204R,Spike_T478K,NSP14_L174F,…	2022/2/17		TRUE				0.37943322	39	1
1841351	1841824	EPI_ISL_10756091	hCoV-19/England/NORT-YNNY3QF/2022	betacoronavirus	2022	Europe / United Kingdom / England		29747	Human	unknown	unknown	GRA	BA.1.1	2022/2/28	VOC Omicron GRA (B.1.1.529+BA.*) first detected in Botswana/Hong Kong/South Africa	(NSP5_P132H,Spike_H69del,Spike_T95I,Spike_A67V,Spike_S373P,Spike_Q493R,Spike_N969K,Spike_H655Y,Spike_N856K,N_R203K,Spike_G142D,NSP3_A1892T,Spike_Q954H,N_P13L,NSP3_L1266I,NSP4_T109M,Spike_N501Y,N_R32del,M_Q19E,Spike_N440K,NSP4_T492I,NSP6_L105del,Spike_N679K,Spike_N764K,Spike_L212I,NSP6_G107del,Spike_Y505H,Spike_R346K,NSP6_I189V,Spike_T547K,M_D3G,Spike_D796Y,N_G204R,Spike_T478K,Spike_V143del,M_A63T…	2022/3/7		TRUE				0.379567687	38	1
2207293	2207773	EPI_ISL_10787883	hCoV-19/Canada/BC-BCCDC-359318/2022	betacoronavirus	2022/2/6	North America / Canada / British Columbia		29684	Human	80 - 89	Female	GRA	BA.1.1	2022/2/28	VOC Omicron GRA (B.1.1.529+BA.*) first detected in Botswana/Hong Kong/South Africa	(NSP5_P132H,Spike_H69del,Spike_T95I,Spike_A67V,Spike_S373P,Spike_Q493R,Spike_N969K,Spike_H655Y,Spike_N856K,N_R203K,Spike_G142D,NSP3_A1892T,Spike_Q954H,N_P13L,NSP3_L1266I,Spike_N501Y,N_R32del,M_Q19E,Spike_N440K,NSP4_T492I,NSP6_L105del,Spike_N679K,Spike_N764K,Spike_L212I,NSP6_G107del,Spike_Y505H,NSP3_E134K,Spike_R346K,NSP6_I189V,Spike_T547K,M_D3G,NSP3_G145I,Spike_D796Y,N_G204R,Spike_T478K,Spike_V14…	2022/3/7		TRUE				0.379463684	38	1
3499060	3499773	EPI_ISL_10319833	hCoV-19/Denmark/DCGC-386729/2022	betacoronavirus	2022/2/19	Europe / Denmark / Hovedstaden		29776	Human	unknown	unknown	GRA	BA.2	2022/2/28	VOC Omicron GRA (B.1.1.529+BA.*) first detected in Botswana/Hong Kong/South Africa	(NSP5_P132H,NSP12_G671S,NSP3_G489S,Spike_L24del,NSP4_T327I,Spike_S373P,Spike_Q493R,Spike_N969K,Spike_H655Y,N_R203K,Spike_V213G,Spike_A27S,Spike_Q954H,N_P13L,Spike_N501Y,Spike_P25del,N_R32del,NS3_T223I,Spike_T19I,NSP4_T492I,Spike_N679K,Spike_N764K,NSP6_G107del,Spike_Y505H,Spike_R346K,Spike_D796Y,N_G204R,Spike_T478K,N_S413R,M_A63T,M_Q19Z,Spike_S371F,NSP13_R392C,Spike_T376A,NSP6_S106del,Spike_G339D,…	2022/2/24		TRUE				0.37899298	29	1
1692374	1692779	EPI_ISL_9292489	hCoV-19/England/MILK-33DC1D1/2022	betacoronavirus	2022/1/23	Europe / United Kingdom / England		29747	Human	unknown	unknown	GRA	BA.1.1	2022/2/28	VOC Omicron GRA (B.1.1.529+BA.*) first detected in Botswana/Hong Kong/South Africa	(NSP5_P132H,Spike_H69del,Spike_T95I,Spike_A67V,Spike_S373P,Spike_Q493R,Spike_N969K,Spike_H655Y,Spike_N856K,N_R203K,Spike_G142D,NSP3_A1892T,Spike_Q954H,N_P13L,NSP3_L1266I,Spike_N501Y,N_R32del,M_Q19E,Spike_N440K,NSP4_T492I,NSP6_L105del,Spike_N679K,Spike_N764K,Spike_L212I,NSP6_G107del,Spike_Y505H,Spike_R346K,NSP6_I189V,Spike_T547K,M_D3G,Spike_D796Y,N_G204R,Spike_T478K,Spike_V143del,M_A63T,Spike_G496…	2022/1/30		TRUE				0.37954683	39	1
1234539	1234678	EPI_ISL_9140384	hCoV-19/USA/CA-CDC-STM-Q82P63RJX/2022	betacoronavirus	2022/1/13	North America / USA / California		29873	Human	48	Female	GRA	BA.1.1	2022/2/28	VOC Omicron GRA (B.1.1.529+BA.*) first detected in Botswana/Hong Kong/South Africa	(NSP5_P132H,Spike_H69del,Spike_T95I,Spike_A67V,Spike_S373P,Spike_Q493R,Spike_N969K,Spike_H655Y,Spike_N856K,N_R203K,Spike_G142D,NSP3_A1892T,Spike_Q954H,N_P13L,NSP3_L1266I,Spike_N501Y,N_R32del,M_Q19E,Spike_N440K,NSP4_T492I,NSP6_L105del,Spike_N679K,Spike_N764K,Spike_L212I,NSP6_G107del,Spike_Y505H,Spike_R346K,NSP6_I189V,Spike_T547K,M_D3G,Spike_D796Y,N_G204R,Spike_T478K,Spike_V143del,M_A63T,Spike_G496…	2022/1/26		TRUE				0.379171827	38	1
3308116	3308806	EPI_ISL_8460466	hCoV-19/Netherlands/ZH-RIVM-78905/2021	betacoronavirus	2021/12/17	Europe / Netherlands / Zuid-Holland		29752	Human	39	unknown	GRA	BA.1.1	2022/2/28	VOC Omicron GRA (B.1.1.529+BA.*) first detected in Botswana/Hong Kong/South Africa	(NSP5_P132H,Spike_H69del,Spike_T95I,Spike_A67V,Spike_S373P,Spike_Q493R,Spike_N969K,Spike_H655Y,Spike_N856K,N_R203K,Spike_G142D,NSP3_A1892T,Spike_Q954H,N_P13L,NSP3_L1266I,Spike_N501Y,N_R32del,M_Q19E,Spike_N440K,NSP4_T492I,NSP6_L105del,Spike_N679K,Spike_N764K,Spike_L212I,NSP6_G107del,Spike_Y505H,NSP14_T131I,NS3_T12I,NSP6_I189V,Spike_T547K,M_D3G,Spike_D796Y,N_G204R,Spike_T478K,Spike_R346N,Spike_V143…	2022/1/7		TRUE				0.379604732	38	1
2309865	2310374	EPI_ISL_10854523	hCoV-19/England/HSLL-38ED615/2022	betacoronavirus	2022/3/2	Europe / United Kingdom / England		29747	Human	unknown	unknown	GRA	BA.1.1	2022/2/28	VOC Omicron GRA (B.1.1.529+BA.*) first detected in Botswana/Hong Kong/South Africa	(NSP5_P132H,Spike_H69del,Spike_T95I,Spike_A67V,Spike_S373P,Spike_Q493R,Spike_N969K,Spike_H655Y,Spike_N856K,N_R203K,Spike_G142D,NSP3_A1892T,NS7a_C35R,Spike_Q954H,N_P13L,NSP3_L1266I,Spike_N501Y,N_R32del,M_Q19E,Spike_N440K,NSP4_T492I,NSP1_R124C,NSP6_L105del,Spike_N679K,Spike_N764K,Spike_L212I,NSP6_G107del,Spike_Y505H,Spike_R346K,NSP6_I189V,Spike_T547K,M_D3G,Spike_D796Y,N_G204R,Spike_T478K,Spike_V143…	2022/3/9		TRUE				0.379500454	39	1
2385945	2386477	EPI_ISL_11178495	hCoV-19/USA/TN-CDC-ASC210733094/2022	betacoronavirus	2022/3/8	North America / USA / Tennessee		29786	Human	61	Male	GRA	BA.1.1	2022/2/28	VOC Omicron GRA (B.1.1.529+BA.*) first detected in Botswana/Hong Kong/South Africa	(NSP5_P132H,Spike_H69del,Spike_T95I,Spike_A67V,Spike_S373P,Spike_Q493R,Spike_N969K,Spike_H655Y,Spike_N856K,N_R203K,Spike_G142D,NSP3_A1892T,Spike_Q954H,N_P13L,NSP3_L1266I,Spike_N501Y,N_R32del,M_Q19E,Spike_N440K,NSP4_T492I,NSP6_L105del,Spike_N679K,Spike_N764K,Spike_L212I,NSP6_G107del,Spike_Y505H,Spike_R346K,NSP6_I189V,Spike_T547K,M_D3G,Spike_D796Y,N_G204R,Spike_T478K,Spike_V143del,M_A63T,Spike_G496…	2022/3/19		TRUE			0.001577923	0.37953529	38	1
3251164	3251853	EPI_ISL_9888886	hCoV-19/Scotland/QEUH-3624571/2022	betacoronavirus	2022/2/9	Europe / United Kingdom / Scotland		29747	Human	unknown	unknown	GRA	BA.1	2022/2/28	VOC Omicron GRA (B.1.1.529+BA.*) first detected in Botswana/Hong Kong/South Africa	(NSP5_P132H,Spike_H69del,Spike_T95I,Spike_A67V,Spike_S373P,Spike_Q493R,Spike_N969K,Spike_H655Y,Spike_N856K,N_R203K,Spike_G142D,NSP3_A1892T,Spike_Q954H,Spike_A701V,N_P13L,NSP3_L1266I,Spike_N501Y,N_R32del,M_Q19E,Spike_N440K,NSP4_T492I,NSP6_L105del,Spike_N679K,Spike_N764K,Spike_L212I,NSP6_G107del,Spike_Y505H,NSP6_I189V,Spike_T547K,M_D3G,Spike_D796Y,N_G204R,Spike_T478K,Spike_V143del,M_A63T,Spike_F643…	2022/2/15		TRUE				0.379610639	39	1
3513376	3514089	EPI_ISL_10324173	hCoV-19/France/BRE-CHUP-8600816555/2022	betacoronavirus	2022/2/4	Europe / France / Bretagne / Acigne		29833	Human	75	Female	GRA	BA.1	2022/2/28	VOC Omicron GRA (B.1.1.529+BA.*) first detected in Botswana/Hong Kong/South Africa	(NSP5_P132H,Spike_H69del,Spike_T95I,Spike_A67V,Spike_S373P,Spike_Q493R,Spike_N969K,Spike_H655Y,Spike_N856K,N_R203K,Spike_G142D,NSP3_A1892T,Spike_Q954H,NS3_D155Y,N_P13L,NSP3_L1266I,Spike_N501Y,N_R32del,M_Q19E,Spike_N440K,NSP4_T492I,NSP6_L105del,Spike_N679K,Spike_N764K,Spike_L212I,NSP6_G107del,Spike_Y505H,NSP6_I189V,Spike_T547K,M_D3G,Spike_D796Y,N_G204R,Spike_T478K,Spike_V143del,M_A63T,Spike_G496S,…	2022/2/24		TRUE			0.001139678	0.379274472	37	1
1718100	1718506	EPI_ISL_9305496	hCoV-19/Brazil/SP-IB_147264/2022	betacoronavirus	2022/1/5	South America / Brazil / Sao Paulo		29821	Human	32	Female	GRA	BA.1	2022/2/28	VOC Omicron GRA (B.1.1.529+BA.*) first detected in Botswana/Hong Kong/South Africa	(NSP5_P132H,Spike_H69del,Spike_T95I,Spike_A67V,Spike_S373P,Spike_Q493R,Spike_N969K,Spike_H655Y,Spike_N856K,N_R203K,Spike_G142D,NSP3_A1892T,Spike_Q954H,N_P13L,NSP3_L1266I,Spike_N501Y,N_R32del,M_Q19E,Spike_N440K,NSP4_T492I,NSP6_L105del,Spike_N679K,Spike_N764K,Spike_L212I,NSP6_G107del,Spike_Y505H,NSP6_I189V,Spike_T547K,M_D3G,Spike_D796Y,N_G204R,Spike_T478K,Spike_V143del,M_A63T,Spike_G496S,Spike_K417…	2022/1/31		TRUE				0.379765937	37	1
1793452	1793914	EPI_ISL_10006354	hCoV-19/Germany/RP-RKI-I-517882/2022	betacoronavirus	2022/1/29	Europe / Germany / Rhineland-Palatinate		29753	Human	unknown	unknown	GRA	BA.2	2022/2/28	VOC Omicron GRA (B.1.1.529+BA.*) first detected in Botswana/Hong Kong/South Africa	(NSP5_P132H,NSP3_R810C,NSP3_G489S,Spike_L24del,NSP4_T327I,Spike_S373P,Spike_Q493R,Spike_N969K,Spike_H655Y,N_R203K,Spike_V213G,Spike_G142D,Spike_A27S,Spike_Q954H,N_P13L,Spike_N501Y,Spike_P25del,N_R32del,NS3_T223I,Spike_T19I,M_Q19E,Spike_N440K,NSP4_T492I,Spike_N679K,Spike_N764K,NSP6_G107del,Spike_Y505H,Spike_D796Y,N_G204R,Spike_T478K,N_S413R,M_A63T,Spike_S371F,Spike_K417N,NSP13_R392C,Spike_T376A,NS…	2022/2/17		TRUE			0.000873861	0.37898207	31	2
566071	566158	EPI_ISL_9060392	hCoV-19/USA/WA-S16336/2022	betacoronavirus	2022/1/3	North America / USA / Washington / King County		29790	Human	unknown	unknown	GRA	BA.1	2022/2/28	VOC Omicron GRA (B.1.1.529+BA.*) first detected in Botswana/Hong Kong/South Africa	(NSP5_P132H,Spike_H69del,Spike_T95I,Spike_A67V,Spike_S373P,Spike_Q493R,Spike_N969K,Spike_H655Y,Spike_N856K,N_R203K,Spike_G142D,NSP3_A1892T,Spike_Q954H,N_P13L,NSP3_L1266I,Spike_N501Y,N_R32del,M_Q19E,Spike_N440K,NSP4_T492I,NSP6_L105del,Spike_N679K,Spike_N764K,Spike_L212I,NSP6_G107del,Spike_Y505H,NSP6_I189V,Spike_T547K,M_D3G,Spike_D796Y,N_G204R,Spike_T478K,Spike_V143del,M_A63T,Spike_G496S,Spike_K417…	2022/1/25		TRUE				0.379804626	37	1
2332965	2333486	EPI_ISL_11397249	hCoV-19/England/ALDP-3B52E7A/2022	betacoronavirus	2022/3/15	Europe / United Kingdom / England		29724	Human	unknown	unknown	GRA	BA.2	2022/2/28	VOC Omicron GRA (B.1.1.529+BA.*) first detected in Botswana/Hong Kong/South Africa	(NSP5_P132H,NSP3_G489S,Spike_L24del,NSP4_T327I,Spike_S373P,Spike_Q493R,Spike_N969K,Spike_H655Y,N_R203K,Spike_V213G,Spike_G142D,Spike_A27S,Spike_Q954H,N_P13L,Spike_N501Y,Spike_P25del,N_R32del,NS3_T223I,Spike_T19I,M_Q19E,Spike_N440K,NSP4_T492I,Spike_N679K,Spike_N764K,NSP6_G107del,Spike_Y505H,NSP2_T412I,Spike_D796Y,N_G204R,Spike_T478K,N_S413R,M_A63T,Spike_S371F,NSP2_L113I,Spike_K417N,NSP13_R392C,Spi…	2022/3/25		TRUE				0.378919392	31	2
2390455	2390988	EPI_ISL_11189871	hCoV-19/England/MILK-3A2CF0E/2022	betacoronavirus	2022/3/10	Europe / United Kingdom / England		29715	Human	unknown	unknown	GRA	BA.2	2022/2/28	VOC Omicron GRA (B.1.1.529+BA.*) first detected in Botswana/Hong Kong/South Africa	(NSP5_P132H,NSP3_G489S,Spike_L24del,NSP4_T327I,Spike_S373P,Spike_Q493R,Spike_N969K,Spike_H655Y,N_R203K,Spike_V213G,Spike_G142D,NSP1_M85V,Spike_A27S,Spike_Q954H,N_P13L,NSP1_H83del,Spike_N501Y,Spike_P25del,N_R32del,NS3_T223I,Spike_T19I,M_Q19E,Spike_N440K,NSP4_T492I,Spike_N679K,Spike_N764K,NSP6_G107del,Spike_Y505H,NSP1_V84del,Spike_D796Y,N_G204R,Spike_T478K,N_S413R,M_A63T,Spike_S371F,Spike_K417N,NSP…	2022/3/19		TRUE				0.37901326	31	2
125355	125371	EPI_ISL_10338212	hCoV-19/England/QEUH-37860C6/2022	betacoronavirus	2022/2/17	Europe / United Kingdom / England		29724	Human	unknown	unknown	GRA	BA.2	2022/2/28	VOC Omicron GRA (B.1.1.529+BA.*) first detected in Botswana/Hong Kong/South Africa	(NSP5_P132H,NSP3_G489S,Spike_L24del,NSP4_T327I,Spike_S373P,Spike_Q493R,Spike_N969K,Spike_H655Y,N_R203K,Spike_V213G,Spike_G142D,Spike_A27S,Spike_Q954H,N_P13L,Spike_N501Y,Spike_P25del,N_R32del,NS3_T223I,Spike_T19I,M_Q19E,Spike_N440K,NSP4_T492I,Spike_N679K,Spike_N764K,NSP6_G107del,Spike_Y505H,NSP3_T725I,Spike_D796Y,N_G204R,Spike_T478K,N_S413R,M_A63T,Spike_S371F,Spike_K417N,NSP13_R392C,Spike_T376A,NS…	2022/2/25		TRUE				0.378919392	31	2
1764306	1764767	EPI_ISL_9385420	hCoV-19/Scotland/QEUH-33F357E/2022	betacoronavirus	2022/1/23	Europe / United Kingdom / Scotland		29747	Human	unknown	unknown	GRA	BA.1.1	2022/2/28	VOC Omicron GRA (B.1.1.529+BA.*) first detected in Botswana/Hong Kong/South Africa	(NSP5_P132H,Spike_H69del,Spike_T95I,Spike_A67V,Spike_S373P,Spike_Q493R,Spike_N969K,Spike_H655Y,Spike_N856K,N_R203K,Spike_G142D,NSP3_A1892T,Spike_Q954H,N_P13L,NSP3_L1266I,Spike_N501Y,N_R32del,M_Q19E,Spike_N440K,NSP4_T492I,NSP6_L105del,Spike_N679K,Spike_N764K,Spike_L212I,NSP6_G107del,Spike_Y505H,Spike_R346K,NSP6_I189V,Spike_T547K,M_D3G,Spike_D796Y,N_G204R,Spike_T478K,Spike_V143del,M_A63T,Spike_G496…	2022/2/1		TRUE			0.005210609	0.379460665	38	1
2602502	2603051	EPI_ISL_10693437	hCoV-19/Scotland/QEUH-3871CAB/2022	betacoronavirus	2022/2/25	Europe / United Kingdom / Scotland		29724	Human	unknown	unknown	GRA	BA.2	2022/2/28	VOC Omicron GRA (B.1.1.529+BA.*) first detected in Botswana/Hong Kong/South Africa	(NSP5_P132H,NSP3_G489S,Spike_L24del,NSP4_T327I,Spike_S373P,Spike_Q493R,Spike_N969K,Spike_H655Y,N_R203K,Spike_V213G,Spike_G142D,Spike_A27S,Spike_Q954H,N_P13L,Spike_N501Y,Spike_P25del,N_R32del,NS3_T223I,Spike_T19I,M_Q19E,Spike_N440K,NSP4_T492I,NSP3_H682Y,Spike_N679K,Spike_N764K,NSP6_G107del,Spike_Y505H,Spike_D796Y,N_G204R,Spike_T478K,N_S413R,M_A63T,Spike_S371F,Spike_K417N,NSP13_R392C,Spike_T376A,NS…	2022/3/4		TRUE				0.378986677	31	2
2768209	2768797	EPI_ISL_10063825	hCoV-19/Denmark/DCGC-372216/2022	betacoronavirus	2022/2/12	Europe / Denmark / Hovedstaden		29755	Human	unknown	unknown	GRA	BA.2	2022/2/28	VOC Omicron GRA (B.1.1.529+BA.*) first detected in Botswana/Hong Kong/South Africa	(NSP5_P132H,NSP3_G489S,Spike_L24del,NSP4_T327I,Spike_S373P,Spike_Q493R,Spike_N969K,Spike_H655Y,N_R203K,Spike_V213G,Spike_G142D,Spike_A27S,Spike_Q954H,N_P13L,Spike_N501Y,Spike_P25del,N_R32del,NS3_T223I,Spike_T19I,M_Q19E,NSP3_G255V,Spike_N440K,NSP4_T492I,Spike_N679K,Spike_N764K,NSP6_G107del,Spike_Y505H,Spike_D796Y,N_G204R,Spike_T478K,N_S413R,M_A63T,Spike_S371F,NS3_H78Y,Spike_K417N,NSP13_R392C,Spike…	2022/2/18		TRUE	TRUE		0.008032263	0.379251931	31	2
1378499	1378705	EPI_ISL_8395102	hCoV-19/USA/SD-CDC-ASC210638090/2021	betacoronavirus	2021/12/21	North America / USA / South Dakota		29754	Human	37	Male	GRA	BA.1	2022/2/28	VOC Omicron GRA (B.1.1.529+BA.*) first detected in Botswana/Hong Kong/South Africa	(NSP5_P132H,Spike_H69del,Spike_T95I,NSP3_T183I,Spike_A67V,Spike_S373P,Spike_Q493R,Spike_N969K,Spike_H655Y,Spike_N856K,N_R203K,Spike_G142D,NSP3_A1892T,Spike_Q954H,N_P13L,NSP3_L1266I,Spike_N501Y,N_R32del,M_Q19E,Spike_N440K,NSP4_T492I,NSP6_L105del,Spike_N679K,Spike_N764K,Spike_L212I,NSP6_G107del,Spike_Y505H,NSP6_I189V,Spike_T547K,M_D3G,Spike_D796Y,N_G204R,Spike_T478K,Spike_V143del,M_A63T,Spike_G496S…	2022/1/5		TRUE				0.379411172	37	1
1762490	1762951	EPI_ISL_10802042	hCoV-19/England/DHSC-CYDZ3SH/2022	betacoronavirus	2022/2/21	Europe / United Kingdom / England		29769	Human	unknown	unknown	GRA	BA.1.1	2022/2/28	VOC Omicron GRA (B.1.1.529+BA.*) first detected in Botswana/Hong Kong/South Africa	(NSP5_P132H,Spike_H69del,Spike_T95I,Spike_A67V,Spike_S373P,Spike_Q493R,Spike_N969K,Spike_H655Y,Spike_N856K,N_R203K,Spike_G142D,NSP3_A1892T,Spike_Q954H,N_P13L,NSP3_L1266I,Spike_N501Y,N_R32del,M_Q19E,Spike_N440K,NSP4_T492I,NSP6_L105del,Spike_N679K,Spike_N764K,Spike_L212I,NSP6_G107del,Spike_Y505H,Spike_R346K,NSP6_I189V,Spike_T547K,M_D3G,Spike_D796Y,N_G204R,Spike_T478K,Spike_V143del,M_A63T,Spike_G496…	2022/3/8		TRUE			0.001410864	0.379486662	38	1
2264190	2264675	EPI_ISL_10628312	hCoV-19/England/DHSC-CYN6HAE/2022	betacoronavirus	2022/2/16	Europe / United Kingdom / England		29769	Human	unknown	unknown	GRA	BA.1.1	2022/2/28	VOC Omicron GRA (B.1.1.529+BA.*) first detected in Botswana/Hong Kong/South Africa	(NSP5_P132H,Spike_H69del,Spike_T95I,Spike_A67V,Spike_S373P,Spike_Q493R,Spike_N969K,Spike_H655Y,Spike_N856K,N_R203K,Spike_G142D,NSP3_A1892T,Spike_Q954H,N_P13L,NSP3_L1266I,Spike_N501Y,N_R32del,M_Q19E,Spike_N440K,NSP4_T492I,NSP6_L105del,Spike_N679K,Spike_N764K,Spike_L212I,NSP6_G107del,Spike_Y505H,Spike_R346K,NSP6_I189V,Spike_T547K,M_D3G,Spike_D796Y,N_G204R,Spike_T478K,Spike_V143del,M_A63T,Spike_G496…	2022/3/3		TRUE			0.001377272	0.379642088	38	1
2350078	2350600	EPI_ISL_11416586	hCoV-19/England/ALDP-3B84B0F/2022	betacoronavirus	2022/3/19	Europe / United Kingdom / England		29709	Human	unknown	unknown	GRA	BA.2	2022/2/28	VOC Omicron GRA (B.1.1.529+BA.*) first detected in Botswana/Hong Kong/South Africa	(NSP5_P132H,NSP3_G489S,Spike_L24del,NSP4_T327I,Spike_S373P,Spike_Q493R,Spike_N969K,Spike_H655Y,N_R203K,Spike_V213G,Spike_G142D,Spike_A27S,Spike_Q954H,N_P13L,NSP1_H83del,Spike_N501Y,Spike_P25del,N_R32del,NS3_T223I,Spike_T19I,M_Q19E,Spike_N440K,NSP4_T492I,Spike_N679K,Spike_N764K,NSP6_G107del,Spike_Y505H,NSP1_V84del,Spike_D796Y,N_G204R,Spike_T478K,N_S413R,M_A63T,NSP3_D1674G,Spike_S371F,NSP1_M85del,S…	2022/3/26		TRUE				0.379009728	31	2
1729299	1729707	EPI_ISL_10810592	hCoV-19/Denmark/DCGC-408184/2022	betacoronavirus	2022/3/2	Europe / Denmark / Syddanmark		29755	Human	unknown	unknown	GRA	BA.2	2022/2/28	VOC Omicron GRA (B.1.1.529+BA.*) first detected in Botswana/Hong Kong/South Africa	(NSP5_P132H,NSP3_G489S,Spike_L24del,NSP4_T327I,Spike_S373P,Spike_Q493R,Spike_N969K,Spike_H655Y,N_R203K,Spike_V213G,Spike_G142D,Spike_A27S,Spike_Q954H,N_P13L,Spike_N501Y,Spike_P25del,N_R32del,NS3_T223I,Spike_T19I,M_Q19E,Spike_N440K,NSP4_T492I,Spike_N679K,Spike_N764K,NSP6_G107del,Spike_Y505H,Spike_D796Y,N_G204R,Spike_T478K,N_S413R,M_A63T,NSP16_K160R,Spike_S371F,Spike_K417N,NSP13_R392C,Spike_T376A,N…	2022/3/8		TRUE	TRUE		0.000873803	0.379091123	31	2
1882331	1882805	EPI_ISL_10920497	hCoV-19/Germany/NW-RKI-I-606100/2022	betacoronavirus	2022/3/1	Europe / Germany / North Rhine-Westphalia		29729	Human	unknown	unknown	GRA	BA.2	2022/2/28	VOC Omicron GRA (B.1.1.529+BA.*) first detected in Botswana/Hong Kong/South Africa	(NSP5_P132H,NSP3_G489S,Spike_L24del,NSP4_T327I,Spike_S373P,Spike_Q493R,Spike_N969K,Spike_H655Y,N_R203K,Spike_V213G,Spike_G142D,Spike_A27S,Spike_Q954H,N_P13L,Spike_N501Y,Spike_P25del,N_R32del,NS3_T223I,Spike_T19I,M_Q19E,Spike_N440K,NSP4_T492I,Spike_N679K,Spike_N764K,NSP6_G107del,Spike_Y505H,Spike_D796Y,N_G204R,Spike_T478K,N_S413R,M_A63T,Spike_S371F,Spike_K417N,NSP13_R392C,Spike_T376A,NSP6_S106del,…	2022/3/11		TRUE			0.017121329	0.379192334	31	2
2350538	2351060	EPI_ISL_11417474	hCoV-19/England/MILK-3B806C6/2022	betacoronavirus	2022/3/19	Europe / United Kingdom / England		29709	Human	unknown	unknown	GRA	BA.2	2022/2/28	VOC Omicron GRA (B.1.1.529+BA.*) first detected in Botswana/Hong Kong/South Africa	(NSP5_P132H,NSP3_G489S,Spike_L24del,NSP4_T327I,Spike_S373P,Spike_Q493R,Spike_N969K,Spike_H655Y,N_R203K,Spike_V213G,Spike_G142D,Spike_A27S,Spike_Q954H,N_P13L,NSP1_H83del,Spike_N501Y,Spike_P25del,N_R32del,NS3_T223I,Spike_T19I,M_Q19E,Spike_N440K,NSP4_T492I,Spike_N679K,Spike_N764K,NSP6_G107del,Spike_Y505H,NSP1_V84del,Spike_D796Y,N_G204R,Spike_T478K,N_S413R,M_A63T,Spike_S371F,Spike_K417N,NSP13_R392C,S…	2022/3/26		TRUE				0.379043388	31	2
1236228	1236393	EPI_ISL_9127867	hCoV-19/Denmark/DCGC-330828/2022	betacoronavirus	2022/1/16	Europe / Denmark / Midtjylland		29746	Human	unknown	unknown	GRA	BA.1	2022/2/28	VOC Omicron GRA (B.1.1.529+BA.*) first detected in Botswana/Hong Kong/South Africa	(NSP5_P132H,Spike_H69del,Spike_T95I,Spike_A67V,Spike_S373P,Spike_Q493R,Spike_N969K,Spike_H655Y,Spike_N856K,N_R203K,Spike_G142D,NSP3_A1892T,Spike_Q954H,N_P13L,NSP3_L1266I,Spike_N501Y,N_R32del,M_Q19E,Spike_N440K,NSP4_T492I,NSP6_L105del,Spike_N679K,Spike_N764K,NSP6_G107del,NSP13_S468L,Spike_Y505H,NSP6_I189V,Spike_T547K,Spike_D796Y,N_G204R,Spike_T478K,Spike_V143del,M_A63T,Spike_G496S,Spike_K417N,NSP6…	2022/1/26		TRUE				0.379492352	36	1
2321615	2322135	EPI_ISL_11364866	hCoV-19/Canada/BC-BCCDC-364022/2022	betacoronavirus	2022/2/10	North America / Canada / British Columbia		29684	Human	40 - 49	Female	GRA	BA.1	2022/2/28	VOC Omicron GRA (B.1.1.529+BA.*) first detected in Botswana/Hong Kong/South Africa	(NSP5_P132H,Spike_H69del,Spike_T95I,Spike_A67V,Spike_S373P,Spike_Q493R,Spike_N969K,Spike_H655Y,Spike_N856K,N_R203K,Spike_G142D,NSP3_A1892T,Spike_Q954H,N_P13L,NSP3_L1266I,Spike_N501Y,N_R32del,M_Q19E,Spike_N440K,NSP4_T492I,NSP6_L105del,Spike_N679K,Spike_N764K,Spike_L212I,NSP6_G107del,Spike_Y505H,NSP6_I189V,Spike_T547K,M_D3G,Spike_D796Y,N_G204R,Spike_T478K,Spike_V143del,M_A63T,NSP16_I157T,Spike_G496…	2022/3/25		TRUE				0.379598437	37	1
2332972	2333493	EPI_ISL_11041300	hCoV-19/Scotland/QEUH-3991A13/2022	betacoronavirus	2022/3/7	Europe / United Kingdom / Scotland		29724	Human	unknown	unknown	GRA	BA.2	2022/2/28	VOC Omicron GRA (B.1.1.529+BA.*) first detected in Botswana/Hong Kong/South Africa	(NSP5_P132H,NSP3_G489S,Spike_L24del,NSP4_T327I,Spike_S373P,Spike_Q493R,Spike_N969K,Spike_H655Y,N_R203K,Spike_V213G,Spike_G142D,Spike_A27S,Spike_Q954H,Spike_A701V,N_P13L,Spike_N501Y,Spike_P25del,N_R32del,NS3_T223I,Spike_T19I,M_Q19E,Spike_N440K,NSP4_T492I,Spike_N679K,Spike_N764K,NSP6_G107del,Spike_Y505H,Spike_D796Y,N_G204R,Spike_T478K,N_S413R,M_A63T,Spike_S371F,Spike_K417N,NSP13_R392C,Spike_T376A,N…	2022/3/15		TRUE				0.378986677	32	2
3020319	3020922	EPI_ISL_9826749	hCoV-19/England/MILK-3598667/2022	betacoronavirus	2022/2/5	Europe / United Kingdom / England		29747	Human	unknown	unknown	GRA	BA.1	2022/2/28	VOC Omicron GRA (B.1.1.529+BA.*) first detected in Botswana/Hong Kong/South Africa	(NSP5_P132H,Spike_H69del,Spike_T95I,Spike_A67V,Spike_S373P,Spike_Q493R,Spike_N969K,Spike_H655Y,Spike_N856K,N_R203K,Spike_G142D,NSP3_A1892T,Spike_Q954H,Spike_A701V,N_P13L,NSP3_L1266I,Spike_N501Y,N_R32del,M_Q19E,Spike_N440K,NSP4_T492I,NSP6_L105del,Spike_N679K,Spike_N764K,Spike_L212I,NSP6_G107del,Spike_Y505H,NSP6_I189V,Spike_T547K,M_D3G,Spike_D796Y,N_G204R,Spike_T478K,Spike_V143del,M_A63T,Spike_G496…	2022/2/12		TRUE	TRUE		0.000437019	0.379531849	38	1
3508842	3509555	EPI_ISL_10098410	hCoV-19/France/ARA-HCL722000244901/2022	betacoronavirus	2022/1/24	Europe / France / Auvergne-Rhone-Alpes		29747	Human	46	Male	GRA	BA.1.1	2022/2/28	VOC Omicron GRA (B.1.1.529+BA.*) first detected in Botswana/Hong Kong/South Africa	(NSP5_P132H,Spike_H69del,Spike_T95I,Spike_A67V,Spike_S373P,Spike_Q493R,Spike_N969K,Spike_H655Y,Spike_N856K,N_R203K,Spike_G142D,NSP3_A1892T,Spike_Q954H,N_P13L,NSP3_L1266I,Spike_N501Y,N_R32del,M_Q19E,Spike_N440K,NSP4_T492I,NSP6_L105del,NSP3_A85V,Spike_N679K,Spike_N764K,Spike_L212I,NSP6_G107del,Spike_Y505H,Spike_R346K,NSP10_Y126C,NSP6_I189V,Spike_T547K,M_D3G,Spike_D796Y,N_G204R,Spike_T478K,Spike_V14…	2022/2/19		TRUE				0.379601304	38	1
1496955	1497185	EPI_ISL_10751941	hCoV-19/Germany/BY-RKI-I-577779/2022	betacoronavirus	2022/2/18	Europe / Germany / Bavaria		29729	Human	unknown	unknown	GRA	BA.2	2022/2/28	VOC Omicron GRA (B.1.1.529+BA.*) first detected in Botswana/Hong Kong/South Africa	(NSP5_P132H,NSP3_G489S,Spike_L24del,NSP4_T327I,Spike_S373P,Spike_Q493R,Spike_N969K,Spike_H655Y,N_R203K,Spike_V213G,Spike_G142D,Spike_A27S,Spike_Q954H,N_P13L,Spike_N501Y,Spike_P25del,N_R32del,NS3_T223I,Spike_T19I,M_Q19E,Spike_N440K,NSP4_T492I,Spike_N679K,Spike_N764K,NSP6_G107del,Spike_Y505H,Spike_D796Y,N_G204R,Spike_T478K,N_S413R,M_A63T,Spike_S371F,Spike_K417N,NSP13_R392C,Spike_T376A,NSP6_S106del,…	2022/3/7		TRUE			0.001984594	0.379137176	31	2
2800839	2801431	EPI_ISL_7979465	hCoV-19/USA/TX-HMH-MCoV-69074/2021	betacoronavirus	2021/12/12	North America / USA / Texas / Houston County		29795	Human	unknown	unknown	GRA	BA.1	2022/2/28	VOC Omicron GRA (B.1.1.529+BA.*) first detected in Botswana/Hong Kong/South Africa	(NSP5_P132H,Spike_H69del,Spike_T95I,Spike_A67V,Spike_S373P,Spike_Q493R,Spike_N969K,Spike_H655Y,Spike_N856K,N_R203K,NSP2_G339S,Spike_G142D,NSP3_A1892T,Spike_Q954H,NS3_L106F,N_P13L,NSP3_L1266I,Spike_N501Y,N_R32del,M_Q19E,NSP4_T492I,NSP6_L105del,Spike_N679K,Spike_N764K,Spike_L212I,NSP6_G107del,Spike_Y505H,NSP6_I189V,Spike_T547K,M_D3G,Spike_D796Y,N_G204R,N_D343G,Spike_T478K,Spike_V143del,Spike_G496S,…	2021/12/22		TRUE				0.379753633	35	1
2309468	2309977	EPI_ISL_10853414	hCoV-19/Scotland/QEUH-38D0949/2022	betacoronavirus	2022/3/1	Europe / United Kingdom / Scotland		29724	Human	unknown	unknown	GRA	BA.2	2022/2/28	VOC Omicron GRA (B.1.1.529+BA.*) first detected in Botswana/Hong Kong/South Africa	(NSP5_P132H,NSP3_G489S,Spike_L24del,NSP4_T327I,Spike_S373P,Spike_Q493R,Spike_N969K,Spike_H655Y,N_R203K,Spike_V213G,Spike_G142D,Spike_A27S,Spike_Q954H,N_P13L,Spike_N501Y,Spike_P25del,N_R32del,NS3_T223I,Spike_T19I,M_Q19E,Spike_N440K,NSP4_T492I,Spike_N679K,Spike_N764K,NSP6_G107del,Spike_Y505H,Spike_D796Y,N_G204R,Spike_T478K,N_S413R,M_A63T,Spike_S371F,Spike_K417N,NSP13_R392C,Spike_T376A,NSP6_S106del,…	2022/3/9		TRUE				0.378957639	31	2
1463384	1463604	EPI_ISL_8632906	hCoV-19/USA/IL-CDC-ASC210569850/2021	betacoronavirus	2021/12/27	North America / USA / Illinois		29793	Human	31	Female	GRA	BA.1	2022/2/28	VOC Omicron GRA (B.1.1.529+BA.*) first detected in Botswana/Hong Kong/South Africa	(NSP5_P132H,Spike_H69del,Spike_T95I,Spike_A67V,Spike_S373P,Spike_Q493R,Spike_N969K,Spike_H655Y,Spike_N856K,N_R203K,Spike_G142D,NSP3_A1892T,Spike_Q954H,N_P13L,NSP3_L1266I,Spike_N501Y,N_R32del,M_Q19E,Spike_N440K,NSP4_T492I,NSP6_L105del,Spike_N679K,Spike_N764K,NSP3_N1337S,Spike_L212I,NSP6_G107del,Spike_Y505H,NSP6_I189V,Spike_T547K,M_D3G,Spike_D796Y,N_G204R,Spike_T478K,Spike_V143del,M_A63T,Spike_G496…	2022/1/12		TRUE				0.379753633	38	1
1603055	1603352	EPI_ISL_8971712	hCoV-19/England/MILK-3294543/2022	betacoronavirus	2022/1/14	Europe / United Kingdom / England		29747	Human	unknown	unknown	GRA	BA.1	2022/2/28	VOC Omicron GRA (B.1.1.529+BA.*) first detected in Botswana/Hong Kong/South Africa	(NSP5_P132H,Spike_H69del,Spike_T95I,Spike_A67V,Spike_S373P,Spike_Q493R,Spike_N969K,Spike_H655Y,Spike_N856K,N_R203K,Spike_G142D,NSP3_A1892T,Spike_Q954H,N_P13L,NSP3_L1266I,Spike_N501Y,N_R32del,M_Q19E,Spike_N440K,NSP4_T492I,NSP6_L105del,Spike_N679K,Spike_N764K,Spike_L212I,NSP6_G107del,Spike_Y505H,NSP6_I189V,Spike_T547K,M_D3G,Spike_D796Y,N_G204R,Spike_T478K,Spike_V143del,M_A63T,Spike_G496S,NSP6_L37F,…	2022/1/22		TRUE				0.379567687	37	1
3363674	3364364	EPI_ISL_10296617	hCoV-19/Germany/HE-RKI-I-558864/2022	betacoronavirus	2022/2/9	Europe / Germany / Hesse		29663	Human	unknown	unknown	GRA	BA.1.1	2022/2/28	VOC Omicron GRA (B.1.1.529+BA.*) first detected in Botswana/Hong Kong/South Africa	(NSP5_P132H,Spike_H69del,Spike_A67V,Spike_S373P,Spike_Q493R,Spike_N969K,Spike_H655Y,Spike_N856K,N_R203K,Spike_G142D,NSP3_A1892T,Spike_Q954H,N_P13L,NSP3_L1266I,Spike_N501Y,N_R32del,M_Q19E,Spike_N440K,NSP4_T492I,NSP6_L105del,NSP13_H164Y,Spike_N679K,Spike_N764K,Spike_L212I,NSP6_G107del,Spike_Y505H,Spike_R346K,NSP6_I189V,Spike_T547K,M_D3G,Spike_D796Y,N_G204R,Spike_T478K,Spike_V143del,M_A63T,Spike_G49…	2022/2/24		TRUE			0.00033712	0.379253364	37	1
1190688	1190825	EPI_ISL_8770436	hCoV-19/Singapore/491/2022	betacoronavirus	2022/1/11	Asia / Singapore	Travel history: India	29823	Human	9	Male	GRA	BA.1.1	2022/2/28	VOC Omicron GRA (B.1.1.529+BA.*) first detected in Botswana/Hong Kong/South Africa	(NSP5_P132H,Spike_H69del,Spike_T95I,Spike_A67V,Spike_S373P,Spike_Q493R,Spike_N969K,Spike_H655Y,Spike_N856K,N_R203K,Spike_G142D,Spike_Q954H,N_P13L,NSP3_L1266I,Spike_N501Y,N_R32del,M_Q19E,Spike_N440K,NSP4_T492I,NSP6_L105del,Spike_N679K,Spike_N764K,NSP6_G107del,Spike_Y505H,Spike_R346K,NSP6_I189V,Spike_T547K,M_D3G,Spike_D796Y,N_G204R,Spike_T478K,Spike_V143del,M_A63T,Spike_G496S,Spike_K417N,NSP6_S106d…	2022/1/17		TRUE			0.000737735	0.379442263	36	1
1834789	1835262	EPI_ISL_10181920	hCoV-19/England/PHEC-5R0A9ZAE/2022	betacoronavirus	2022	Europe / United Kingdom / England		29765	Human	unknown	unknown	GRA	BA.2	2022/2/28	VOC Omicron GRA (B.1.1.529+BA.*) first detected in Botswana/Hong Kong/South Africa	(NSP5_P132H,NSP3_G489S,Spike_L24del,NSP4_T327I,Spike_S373P,Spike_Q493R,Spike_N969K,Spike_H655Y,N_R203K,Spike_V213G,Spike_G142D,Spike_A27S,Spike_Q954H,N_P13L,Spike_N501Y,Spike_P25del,N_R32del,NS3_T223I,Spike_T19I,M_Q19E,Spike_N440K,NSP4_T492I,Spike_N679K,Spike_N764K,NSP6_G107del,Spike_Y505H,Spike_D796Y,N_G204R,Spike_T478K,N_S413R,M_A63T,Spike_S371F,Spike_K417N,NSP13_R392C,Spike_T376A,NSP6_S106del,…	2022/2/22		TRUE				0.378968587	31	2
527686	527739	EPI_ISL_9049862	hCoV-19/USA/WA-CDC-LC0471360/2022	betacoronavirus	2022/1/4	North America / USA / Washington		29717	Human	47	Female	GRA	BA.1.1	2022/2/28	VOC Omicron GRA (B.1.1.529+BA.*) first detected in Botswana/Hong Kong/South Africa	(NSP5_P132H,Spike_H69del,Spike_T95I,Spike_A67V,Spike_S373P,Spike_Q493R,Spike_N969K,Spike_H655Y,Spike_N856K,N_R203K,Spike_G142D,NSP3_A1892T,Spike_Q954H,N_P13L,NSP3_L1266I,Spike_N501Y,N_R32del,M_Q19E,Spike_N440K,NSP4_T492I,NSP6_L105del,Spike_N679K,Spike_N764K,Spike_L212I,NSP6_G107del,Spike_Y505H,Spike_R346K,NSP6_I189V,Spike_T547K,M_D3G,Spike_D796Y,N_G204R,Spike_T478K,Spike_V143del,M_A63T,Spike_G496…	2022/1/25		TRUE				0.379580711	38	1
1499532	1499762	EPI_ISL_9475934	hCoV-19/Brazil/SP-IB_149233/2022	betacoronavirus	2022/1/28	South America / Brazil / Sao Paulo		29810	Human	unknown	unknown	GRA	BA.1	2022/2/28	VOC Omicron GRA (B.1.1.529+BA.*) first detected in Botswana/Hong Kong/South Africa	(NSP5_P132H,Spike_H69del,Spike_T95I,Spike_A67V,Spike_S373P,Spike_Q493R,Spike_N969K,Spike_H655Y,Spike_N856K,N_R203K,Spike_G142D,NSP3_A1892T,Spike_Q954H,N_P13L,NSP3_L1266I,Spike_N501Y,N_R32del,NSP9_T34I,M_Q19E,Spike_N440K,NSP4_T492I,NSP6_L105del,Spike_N679K,Spike_N764K,Spike_L212I,NSP6_G107del,Spike_Y505H,NSP6_I189V,Spike_T547K,M_D3G,Spike_D796Y,N_G204R,Spike_T478K,Spike_V143del,M_A63T,Spike_G496S,…	2022/2/3		TRUE				0.379704797	37	1
1761796	1762257	EPI_ISL_9593009	hCoV-19/Thailand/DMSc-06987/2022	betacoronavirus	2022/1/13	Asia / Thailand / Bangkok		29794	Human	32	Female	GRA	BA.1.1	2022/2/28	VOC Omicron GRA (B.1.1.529+BA.*) first detected in Botswana/Hong Kong/South Africa	(NSP5_P132H,Spike_H69del,Spike_T95I,Spike_A67V,Spike_S373P,Spike_Q493R,Spike_N969K,Spike_H655Y,Spike_N856K,N_R203K,Spike_G142D,NSP3_A1892T,Spike_Q954H,N_P13L,NSP3_L1266I,Spike_N501Y,N_R32del,M_Q19E,Spike_N440K,NSP4_T492I,NSP6_L105del,Spike_N679K,Spike_N764K,Spike_L212I,NSP6_G107del,Spike_Y505H,Spike_R346K,NSP6_I189V,Spike_T547K,M_D3G,Spike_D796Y,N_G204R,Spike_T478K,Spike_V143del,M_A63T,Spike_G496…	2022/2/6		TRUE				0.379606632	38	1
2228811	2229291	EPI_ISL_10968188	hCoV-19/France/CVL-IPP13279/2022	betacoronavirus	2022/2/21	Europe / France / Centre-Val de Loire / Vierzon		29752	Human	82	Female	GRA	BA.1	2022/2/28	VOC Omicron GRA (B.1.1.529+BA.*) first detected in Botswana/Hong Kong/South Africa	(NSP5_P132H,Spike_H69del,Spike_T95I,Spike_A67V,Spike_S373P,Spike_Q493R,Spike_N969K,Spike_H655Y,Spike_N856K,N_R203K,Spike_G142D,NSP3_A1892T,Spike_Q954H,NS3_D155Y,N_P13L,NSP3_L1266I,Spike_N501Y,N_R32del,M_Q19E,Spike_N440K,NSP4_T492I,NSP6_L105del,Spike_N679K,Spike_N764K,Spike_L212I,NSP6_G107del,Spike_Y505H,NSP6_I189V,Spike_T547K,M_D3G,Spike_D796Y,N_G204R,Spike_T478K,Spike_V143del,M_A63T,Spike_G496S,…	2022/3/12		TRUE				0.379638344	37	1
1812704	1813167	EPI_ISL_10121235	hCoV-19/England/ALDP-36EF448/2022	betacoronavirus	2022/2/14	Europe / United Kingdom / England		29747	Human	unknown	unknown	GRA	BA.1	2022/2/28	VOC Omicron GRA (B.1.1.529+BA.*) first detected in Botswana/Hong Kong/South Africa	(NSP5_P132H,Spike_H69del,Spike_T95I,Spike_A67V,Spike_S373P,Spike_Q493R,Spike_N969K,Spike_H655Y,Spike_N856K,N_R203K,Spike_G142D,NSP3_A1892T,Spike_Q954H,Spike_A701V,N_P13L,NSP3_L1266I,Spike_N501Y,N_R32del,M_Q19E,Spike_N440K,NSP4_T492I,NSP6_L105del,Spike_N679K,Spike_N764K,Spike_L212I,NSP6_G107del,Spike_Y505H,NSP6_I189V,Spike_T547K,M_D3G,Spike_D796Y,N_G204R,Spike_T478K,Spike_V143del,M_A63T,Spike_G496…	2022/2/21		TRUE				0.379567687	38	1
3260113	3260802	EPI_ISL_9898057	hCoV-19/Denmark/DCGC-364594/2022	betacoronavirus	2022/2/8	Europe / Denmark / Hovedstaden		29764	Human	unknown	unknown	GRA	BA.2	2022/2/28	VOC Omicron GRA (B.1.1.529+BA.*) first detected in Botswana/Hong Kong/South Africa	(NSP5_P132H,NSP3_G489S,Spike_L24del,NSP4_T327I,Spike_S373P,Spike_Q493R,Spike_N969K,Spike_H655Y,N_R203K,Spike_V213G,Spike_A27S,Spike_Q954H,N_P13L,Spike_N501Y,Spike_P25del,N_R32del,NS3_T223I,Spike_T19I,Spike_N440K,NSP4_T492I,Spike_N679K,Spike_N764K,NSP6_G107del,Spike_Y505H,Spike_D796Y,N_G204R,Spike_T478K,N_S413R,M_A63T,M_Q19Z,NSP4_S81G,Spike_S371F,Spike_K417N,NSP13_R392C,Spike_T376A,NSP6_S106del,Sp…	2022/2/15		TRUE	TRUE			0.37928833	30	2
1825933	1826406	EPI_ISL_9636544	hCoV-19/New Zealand/22CH0796/2022	betacoronavirus	2022/1/28	Oceania / New Zealand / Counties Manukau		29698	Human	unknown	Male	GRA	BA.1.1	2022/2/28	VOC Omicron GRA (B.1.1.529+BA.*) first detected in Botswana/Hong Kong/South Africa	(NSP5_P132H,Spike_H69del,Spike_T95I,Spike_A67V,Spike_S373P,Spike_Q493R,Spike_N969K,Spike_H655Y,Spike_N856K,N_R203K,Spike_G142D,NSP3_A1892T,Spike_Q954H,NSP3_L1266I,Spike_N501Y,M_Q19E,Spike_N440K,NSP4_T492I,NSP6_L105del,NSP14_R289H,Spike_N679K,Spike_N764K,Spike_L212I,NSP6_G107del,Spike_Y505H,Spike_R346K,NSP6_I189V,Spike_T547K,M_D3G,Spike_D796Y,N_G204R,Spike_T478K,Spike_V143del,M_A63T,Spike_G496S,Sp…	2022/2/8		TRUE			0.027476598	0.378436396	37	1
2758803	2759391	EPI_ISL_9767921	hCoV-19/Australia/VIC38942/2022	betacoronavirus	2022/1/13	Oceania / Australia / Victoria		28813	Human	67	Male	GRA	BA.1.1	2022/2/28	VOC Omicron GRA (B.1.1.529+BA.*) first detected in Botswana/Hong Kong/South Africa	(NSP5_P132H,Spike_H69del,Spike_S256L,Spike_T95I,Spike_A67V,Spike_S373P,Spike_Q493R,Spike_N969K,Spike_H655Y,Spike_N856K,Spike_G142D,NSP3_A1892T,Spike_Q954H,N_P13L,NSP3_L1266I,Spike_N501Y,N_R32del,M_Q19E,Spike_N440K,NSP4_T492I,NSP6_L105del,Spike_N679K,Spike_N764K,Spike_L212I,NSP6_G107del,Spike_Y505H,NSP6_I189V,Spike_T547K,M_D3G,Spike_D796Y,Spike_T478K,Spike_V143del,M_A63T,Spike_G496S,NSP3_V1069I,Sp…	2022/2/10					0.007670149	0.377133464	38	1
1694892	1695297	EPI_ISL_10740278	hCoV-19/Singapore/2304/2022	betacoronavirus	2022/2/26	Asia / Singapore	Others: Local case	29828	Human	unknown	Male	GRA	BA.2	2022/2/28	VOC Omicron GRA (B.1.1.529+BA.*) first detected in Botswana/Hong Kong/South Africa	(NSP5_P132H,NSP3_P1200S,NSP3_G489S,Spike_L24del,NSP4_T327I,Spike_S373P,Spike_Q493R,Spike_N969K,Spike_H655Y,N_R203K,Spike_V213G,Spike_A27S,Spike_Q954H,N_P13L,Spike_N501Y,Spike_P25del,N_R32del,NS3_T223I,Spike_T19I,M_Q19E,Spike_N440K,NSP4_T492I,Spike_N679K,Spike_N764K,NSP6_G107del,Spike_Y505H,Spike_D796Y,N_G204R,Spike_T478K,N_S413R,M_A63T,Spike_S371F,Spike_K417N,NSP13_R392C,Spike_T376A,NSP6_S106del,…	2022/3/7		TRUE			0.000737611	0.378908871	30	1
1811791	1812254	EPI_ISL_10431637	hCoV-19/USA/MA-CDCBI-CRSP_YJOE5JQWTJM275P6/2022	betacoronavirus	2022/2/15	North America / USA / Massachusetts		29829	Human	unknown	unknown	GRA	BA.1.1	2022/2/28	VOC Omicron GRA (B.1.1.529+BA.*) first detected in Botswana/Hong Kong/South Africa	(NSP5_P132H,Spike_H69del,Spike_T95I,Spike_A67V,Spike_S373P,Spike_Q493R,Spike_N969K,Spike_H655Y,Spike_N856K,N_R203K,Spike_G142D,NSP3_A1892T,Spike_Q954H,N_P13L,NSP3_L1266I,Spike_N501Y,N_R32del,M_Q19E,Spike_N440K,NSP4_T492I,NSP6_L105del,Spike_N679K,Spike_N764K,Spike_L212I,NSP6_G107del,Spike_Y505H,Spike_R346K,NSP6_I189V,Spike_T547K,M_D3G,Spike_D796Y,N_G204R,Spike_T478K,Spike_V143del,M_A63T,Spike_G496…	2022/2/28		TRUE			0.007241275	0.379292878	38	1
1445087	1445298	EPI_ISL_9469543	hCoV-19/USA/UT-CDC-LC0500425/2022	betacoronavirus	2022/1/14	North America / USA / Utah		29686	Human	30	Female	GRA	BA.1.1	2022/2/28	VOC Omicron GRA (B.1.1.529+BA.*) first detected in Botswana/Hong Kong/South Africa	(NSP5_P132H,NSP15_P262L,Spike_H69del,Spike_T95I,Spike_A67V,Spike_S373P,Spike_Q493R,Spike_N969K,Spike_H655Y,Spike_N856K,N_R203K,Spike_G142D,NSP3_A1892T,Spike_Q954H,N_P13L,NSP3_L1266I,Spike_N501Y,N_R32del,M_Q19E,Spike_N440K,NSP4_T492I,NSP6_L105del,Spike_N679K,Spike_N764K,Spike_L212I,NSP6_G107del,Spike_Y505H,Spike_R346K,NSP6_I189V,Spike_T547K,M_D3G,Spike_D796Y,N_G204R,Spike_T478K,Spike_V143del,M_A63…	2022/2/3		TRUE			0.006972984	0.380067166	38	1
2357876	2358405	EPI_ISL_11094890	hCoV-19/England/ALDP-39BAF9D/2022	betacoronavirus	2022/3/7	Europe / United Kingdom / England		29698	Human	unknown	unknown	GRA	BA.2	2022/2/28	VOC Omicron GRA (B.1.1.529+BA.*) first detected in Botswana/Hong Kong/South Africa	(NSP5_P132H,NSP3_G489S,Spike_L24del,NSP4_T327I,Spike_S373P,Spike_Q493R,Spike_N969K,Spike_H655Y,N_R203K,Spike_V213G,Spike_G142D,Spike_A27S,Spike_Q954H,N_P13L,Spike_N501Y,Spike_P25del,N_R32del,NS3_T223I,Spike_T19I,M_Q19E,Spike_N440K,NSP4_T492I,Spike_N679K,Spike_N764K,NSP6_G107del,Spike_Y505H,Spike_D796Y,N_G204R,Spike_T478K,N_S413R,M_A63T,Spike_S371F,NS3_H78Y,Spike_K417N,NSP13_R392C,Spike_T376A,NSP6…	2022/3/16		TRUE			0.007106052	0.378807408	31	2
2386779	2387311	EPI_ISL_11179693	hCoV-19/USA/WA-CDC-UW22030391267/2022	betacoronavirus	2022/3/3	North America / USA / Washington		29505	Human	unknown	unknown	GRA	BA.2	2022/2/28	VOC Omicron GRA (B.1.1.529+BA.*) first detected in Botswana/Hong Kong/South Africa	(NSP5_P132H,NSP3_G489S,Spike_L24del,NSP4_T327I,Spike_S373P,Spike_Q493R,Spike_N969K,Spike_H655Y,N_R203K,Spike_V213G,Spike_G142D,Spike_A27S,Spike_Q954H,N_P13L,Spike_N501Y,Spike_P25del,N_R32del,NS3_T223I,Spike_T19I,M_Q19E,Spike_N440K,NSP4_T492I,Spike_N679K,NSP6_G107del,Spike_Y505H,Spike_D796Y,N_G204R,Spike_T478K,N_S413R,Spike_S371F,Spike_K417N,NSP13_R392C,Spike_T376A,NSP10_A32V,NSP6_S106del,Spike_G3…	2022/3/19		TRUE			0.012201322	0.377972208	29	2
1600678	1600975	EPI_ISL_8968389	hCoV-19/England/QEUH-3293B51/2022	betacoronavirus	2022/1/13	Europe / United Kingdom / England		29747	Human	unknown	unknown	GRA	BA.1	2022/2/28	VOC Omicron GRA (B.1.1.529+BA.*) first detected in Botswana/Hong Kong/South Africa	(NSP5_P132H,Spike_H69del,Spike_T95I,Spike_A67V,Spike_S373P,Spike_Q493R,Spike_N969K,Spike_H655Y,Spike_N856K,N_R203K,Spike_G142D,NSP3_A1892T,Spike_Q954H,N_P13L,NSP3_L1266I,Spike_N501Y,N_R32del,M_Q19E,Spike_N440K,NSP4_T492I,NSP6_L105del,Spike_N679K,Spike_N764K,Spike_L212I,NSP6_G107del,Spike_Y505H,NSP6_I189V,Spike_T547K,M_D3G,Spike_D796Y,N_G204R,Spike_T478K,Spike_V143del,M_A63T,Spike_G496S,Spike_K417…	2022/1/22		TRUE				0.379614066	37	1
1625986	1626312	EPI_ISL_8993956	hCoV-19/England/ALDP-32E6937/2022	betacoronavirus	2022/1/15	Europe / United Kingdom / England		29747	Human	unknown	unknown	GRA	BA.1	2022/2/28	VOC Omicron GRA (B.1.1.529+BA.*) first detected in Botswana/Hong Kong/South Africa	(NSP5_P132H,Spike_H69del,Spike_T95I,Spike_A67V,Spike_S373P,Spike_Q493R,Spike_N969K,Spike_H655Y,Spike_N856K,N_R203K,Spike_G142D,NSP3_A1892T,Spike_Q954H,Spike_A701V,N_P13L,NSP3_L1266I,Spike_N501Y,N_R32del,M_Q19E,Spike_N440K,NSP4_T492I,NSP6_L105del,Spike_N679K,Spike_N764K,Spike_L212I,NSP6_G107del,Spike_Y505H,NSP6_I189V,Spike_T547K,Spike_N1192S,M_D3G,Spike_D796Y,N_G204R,Spike_T478K,Spike_V143del,M_A6…	2022/1/23		TRUE			0.010119008	0.37928341	39	1
1535300	1535592	EPI_ISL_8891832	hCoV-19/Switzerland/GE-HUG-36739036/2022	betacoronavirus	2022/1/11	Europe / Switzerland / Geneva		29765	Human	unknown	unknown	GRA	BA.1	2022/2/28	VOC Omicron GRA (B.1.1.529+BA.*) first detected in Botswana/Hong Kong/South Africa	(NSP5_P132H,Spike_H69del,Spike_T95I,Spike_A67V,Spike_S373P,Spike_Q493R,Spike_N969K,Spike_H655Y,Spike_N856K,N_R203K,Spike_G142D,NSP3_A1892T,Spike_Q954H,N_P13L,NSP3_L1266I,Spike_N501Y,N_R32del,M_Q19E,Spike_N440K,NSP4_T492I,NSP6_L105del,Spike_N679K,Spike_N764K,Spike_L212I,NSP6_G107del,Spike_Y505H,NSP6_I189V,Spike_T547K,M_D3G,Spike_D796Y,N_G204R,Spike_T478K,Spike_V143del,M_A63T,Spike_G496S,Spike_G639…	2022/1/20		TRUE			0.00067193	0.379593209	38	1
3514971	3515684	EPI_ISL_9958117	hCoV-19/Slovenia/123585/2022	betacoronavirus	2022/1/26	Europe / Slovenia		29785	Human	21	Male	GRA	BA.1.1	2022/2/28	VOC Omicron GRA (B.1.1.529+BA.*) first detected in Botswana/Hong Kong/South Africa	(NSP5_P132H,Spike_T95I,Spike_A67V,Spike_S373P,Spike_Q493R,Spike_N969K,Spike_H655Y,Spike_N856K,N_R203K,Spike_G142D,NSP3_A1892T,Spike_Q954H,N_P13L,NSP3_L1266I,Spike_N501Y,M_Q19E,Spike_N440K,NSP4_T492I,Spike_N679K,Spike_N764K,Spike_L212I,Spike_Y505H,Spike_R346K,NSP6_I189V,Spike_T547K,M_D3G,Spike_D796Y,N_G204R,Spike_T478K,Spike_V143del,M_A63T,Spike_G496S,Spike_K417N,Spike_S371L,Spike_G339D,NSP3_S1265…	2022/2/16		TRUE			0.000369313	0.379525761	36	1
1451188	1451408	EPI_ISL_9171213	hCoV-19/England/ALDP-336210D/2022	betacoronavirus	2022/1/18	Europe / United Kingdom / England		29747	Human	unknown	unknown	GRA	BA.1	2022/2/28	VOC Omicron GRA (B.1.1.529+BA.*) first detected in Botswana/Hong Kong/South Africa	(NSP5_P132H,Spike_H69del,Spike_T95I,Spike_A67V,Spike_S373P,Spike_Q493R,Spike_N969K,Spike_H655Y,Spike_N856K,N_R203K,Spike_G142D,NSP3_A1892T,Spike_Q954H,NS3_L106F,N_P13L,NSP3_L1266I,Spike_N501Y,N_R32del,Spike_V213C,M_Q19E,Spike_N440K,NSP4_T492I,NSP6_L105del,Spike_N679K,Spike_N764K,Spike_N211I,NSP6_G107del,Spike_Y505H,NSP2_L24F,NSP6_I189V,Spike_T547K,M_D3G,Spike_D796Y,N_G204R,N_D343G,Spike_T478K,Spi…	2022/1/27		TRUE				0.379601304	40	1
1763756	1764217	EPI_ISL_10112242	hCoV-19/England/MILK-36A4BD1/2022	betacoronavirus	2022/2/13	Europe / United Kingdom / England		29747	Human	unknown	unknown	GRA	BA.1.1	2022/2/28	VOC Omicron GRA (B.1.1.529+BA.*) first detected in Botswana/Hong Kong/South Africa	(NSP5_P132H,Spike_H69del,Spike_T95I,Spike_A67V,NSP3_P1228S,Spike_S373P,Spike_Q493R,Spike_N969K,Spike_H655Y,Spike_N856K,N_R203K,Spike_G142D,NSP3_A1892T,Spike_Q954H,N_P13L,NSP3_L1266I,Spike_N501Y,N_R32del,M_Q19E,Spike_N440K,NSP4_T492I,NSP6_L105del,Spike_N679K,Spike_N764K,Spike_L212I,NSP6_G107del,Spike_Y505H,Spike_R346K,NSP6_I189V,Spike_T547K,M_D3G,Spike_D796Y,N_G204R,Spike_T478K,Spike_V143del,M_A63…	2022/2/20		TRUE				0.379479594	39	1
1771256	1771717	EPI_ISL_9374539	hCoV-19/England/ALDP-343E619/2022	betacoronavirus	2022/1/25	Europe / United Kingdom / England		29747	Human	unknown	unknown	GRA	BA.1.1	2022/2/28	VOC Omicron GRA (B.1.1.529+BA.*) first detected in Botswana/Hong Kong/South Africa	(NSP5_P132H,Spike_H69del,Spike_T95I,Spike_A67V,Spike_S373P,Spike_Q493R,Spike_N969K,Spike_H655Y,Spike_N856K,N_R203K,Spike_G142D,NSP3_A1892T,Spike_Q954H,N_P13L,NSP3_L1266I,Spike_N501Y,N_R32del,M_Q19E,Spike_N440K,NSP4_T492I,NSP6_L105del,Spike_N679K,Spike_N764K,Spike_L212I,NSP6_G107del,Spike_Y505H,Spike_R346K,NSP6_I189V,Spike_T547K,M_D3G,Spike_D796Y,N_G204R,Spike_T478K,Spike_V143del,M_A63T,Spike_G496…	2022/2/1		TRUE				0.379513212	38	1
2194304	2194784	EPI_ISL_10562663	hCoV-19/USA/FL-CDC-LC0541393/2022	betacoronavirus	2022/2/16	North America / USA / Florida		29778	Human	56	Male	GRA	BA.1.1	2022/2/28	VOC Omicron GRA (B.1.1.529+BA.*) first detected in Botswana/Hong Kong/South Africa	(NSP5_P132H,Spike_H69del,Spike_T95I,Spike_A67V,Spike_S373P,Spike_Q493R,Spike_N969K,Spike_H655Y,Spike_N856K,N_R203K,Spike_G142D,NSP3_A1892T,Spike_Q954H,N_P13L,NSP3_L1266I,Spike_N501Y,N_R32del,M_Q19E,Spike_N440K,NSP4_T492I,NSP6_L105del,Spike_N679K,Spike_N764K,Spike_L212I,NSP6_G107del,Spike_Y505H,Spike_R346K,NSP6_I189V,Spike_T547K,M_D3G,Spike_D796Y,N_G204R,Spike_T478K,Spike_V143del,M_A63T,Spike_G496…	2022/3/2		TRUE				0.379609107	38	1
1541001	1541293	EPI_ISL_9206503	hCoV-19/Canada/SK-RRPL-321925/2022	betacoronavirus	2022/1/2	North America / Canada / Saskatchewan		29693	Human	11	Male	GRA	BA.1	2022/2/28	VOC Omicron GRA (B.1.1.529+BA.*) first detected in Botswana/Hong Kong/South Africa	(NSP5_P132H,Spike_H69del,Spike_T95I,Spike_A67V,Spike_S373P,Spike_Q493R,Spike_N969K,Spike_H655Y,Spike_N856K,N_R203K,Spike_G142D,NSP3_A1892T,Spike_Q954H,Spike_A701V,NSP3_L1266I,Spike_N501Y,M_Q19E,Spike_N440K,NSP4_T492I,NSP6_L105del,Spike_N679K,Spike_N764K,Spike_L212I,NSP6_G107del,Spike_Y505H,NSP6_I189V,Spike_T547K,M_D3G,Spike_D796Y,N_G204R,Spike_T478K,Spike_V143del,M_A63T,Spike_G496S,NSP3_V1069I,Sp…	2022/1/28		TRUE			0.027582258	0.378471982	38	1
1845989	1846462	EPI_ISL_10433927	hCoV-19/Sweden/SUS0009975/2022	betacoronavirus	2022/2/15	Europe / Sweden / Skane		29840	Human	42	Female	GRA	BA.2	2022/2/28	VOC Omicron GRA (B.1.1.529+BA.*) first detected in Botswana/Hong Kong/South Africa	(NSP5_P132H,NSP3_G489S,Spike_L24del,NSP4_T327I,Spike_S373P,Spike_Q493R,Spike_N969K,Spike_H655Y,N_R203K,Spike_V213G,Spike_G142D,Spike_A27S,Spike_Q954H,N_P13L,Spike_N501Y,Spike_P25del,N_R32del,NS3_T223I,Spike_T19I,M_Q19E,Spike_N440K,NSP4_T492I,Spike_N679K,Spike_N764K,NSP6_G107del,Spike_Y505H,Spike_D796Y,N_G204R,Spike_T478K,N_S413R,M_A63T,Spike_S371F,NS3_H78Y,Spike_K417N,NSP13_R392C,Spike_T376A,NSP6…	2022/2/28		TRUE			0.009852877	0.378642748	31	2
3703333	3704105	EPI_ISL_11273416	hCoV-19/Denmark/DCGC-434102/2022	betacoronavirus	2022/3/14	Europe / Denmark / Syddanmark		29758	Human	unknown	unknown	GRA	BA.2	2022/2/28	VOC Omicron GRA (B.1.1.529+BA.*) first detected in Botswana/Hong Kong/South Africa	(NSP5_P132H,Spike_H69del,NSP3_G489S,Spike_L24del,NSP4_T327I,Spike_S373P,Spike_Q493R,Spike_N969K,Spike_H655Y,N_R203K,Spike_V213G,Spike_G142D,Spike_A27S,Spike_Q954H,N_P13L,Spike_N501Y,Spike_P25del,NS3_T223I,Spike_T19I,M_Q19E,Spike_N440K,NSP4_T492I,Spike_N679K,Spike_N764K,NSP6_G107del,Spike_Y505H,Spike_D796Y,N_G204R,Spike_T478K,N_S413R,M_A63T,Spike_S371F,Spike_K417N,NSP13_R392C,Spike_T376A,NSP6_S106…	2022/3/22		TRUE	TRUE			0.379360172	33	2
474429	474457	EPI_ISL_9036408	hCoV-19/USA/AZ-CDC-LC0470040/2021	betacoronavirus	2021/12/29	North America / USA / Arizona		29621	Human	64	Male	GRA	BA.1.1	2022/2/28	VOC Omicron GRA (B.1.1.529+BA.*) first detected in Botswana/Hong Kong/South Africa	(NSP5_P132H,Spike_H69del,Spike_T95I,Spike_A67V,Spike_S373P,Spike_Q493R,Spike_N969K,Spike_H655Y,Spike_N856K,N_R203K,Spike_G142D,NSP3_A1892T,Spike_Q954H,N_P13L,NSP3_L1266I,Spike_N501Y,N_R32del,M_Q19E,Spike_N440K,NSP4_T492I,NSP6_L105del,Spike_N679K,Spike_N764K,Spike_L212I,NSP6_G107del,Spike_Y505H,Spike_R346K,NSP6_I189V,Spike_T547K,M_D3G,Spike_D796Y,N_G204R,Spike_T478K,Spike_V143del,M_A63T,Spike_G496…	2022/1/24		TRUE				0.379561797	38	1
1815017	1815489	EPI_ISL_10939326	hCoV-19/Germany/SL-SU-30137672/2022	betacoronavirus	2022/3/2	Europe / Germany / Saarland		29642	Human	28	unknown	GRA	BA.2	2022/2/28	VOC Omicron GRA (B.1.1.529+BA.*) first detected in Botswana/Hong Kong/South Africa	(NSP5_P132H,NSP3_G489S,Spike_L24del,NSP4_T327I,Spike_S373P,Spike_Q493R,Spike_N969K,Spike_H655Y,N_R203K,Spike_V213G,Spike_G142D,Spike_A27S,Spike_Q954H,N_P13L,Spike_N501Y,Spike_P25del,N_R32del,NS3_T223I,Spike_T19I,M_Q19E,Spike_N440K,NSP4_T492I,Spike_N679K,Spike_N764K,NSP6_G107del,Spike_Y505H,Spike_D796Y,N_G204R,Spike_T478K,N_S413R,M_A63T,Spike_S371F,Spike_K417N,NSP13_R392C,Spike_T376A,NSP6_S106del,…	2022/3/11		TRUE	TRUE		0.006241144	0.378449944	30	2
2389721	2390254	EPI_ISL_11187567	hCoV-19/England/MILK-3A590BA/2022	betacoronavirus	2022/3/12	Europe / United Kingdom / England		29715	Human	unknown	unknown	GRA	BA.2	2022/2/28	VOC Omicron GRA (B.1.1.529+BA.*) first detected in Botswana/Hong Kong/South Africa	(NSP5_P132H,NSP3_G489S,Spike_L24del,NSP4_T327I,Spike_S373P,Spike_Q493R,Spike_N969K,Spike_H655Y,N_R203K,Spike_V213G,Spike_G142D,NSP1_M85V,Spike_A27S,Spike_Q954H,N_P13L,NSP1_H83del,Spike_N501Y,Spike_P25del,N_R32del,NS3_T223I,Spike_T19I,M_Q19E,Spike_N440K,NSP4_T492I,Spike_N679K,Spike_N764K,NSP6_G107del,Spike_Y505H,NSP1_V84del,Spike_D796Y,N_G204R,Spike_T478K,N_S413R,M_A63T,NSP16_K160R,Spike_S371F,Spi…	2022/3/19		TRUE				0.379101464	31	2
1835139	1835612	EPI_ISL_10760501	hCoV-19/Germany/ST-RKI-I-581533/2022	betacoronavirus	2022/2/21	Europe / Germany / Saxony-Anhalt		29726	Human	unknown	unknown	GRA	BA.2	2022/2/28	VOC Omicron GRA (B.1.1.529+BA.*) first detected in Botswana/Hong Kong/South Africa	(NSP5_P132H,NSP3_G489S,Spike_L24del,NSP4_T327I,Spike_S373P,Spike_Q493R,Spike_N969K,Spike_H655Y,N_R203K,Spike_V213G,Spike_G142D,Spike_A27S,Spike_Q954H,N_P13L,Spike_N501Y,Spike_P25del,N_R32del,NS3_T223I,Spike_T19I,M_Q19E,Spike_N440K,NS3_S253P,NSP4_T492I,Spike_N679K,Spike_N764K,NSP6_G107del,Spike_Y505H,NSP3_T725I,Spike_D796Y,N_G204R,Spike_T478K,N_S413R,M_A63T,Spike_S371F,Spike_K417N,NSP13_R392C,NSP1…	2022/3/7		TRUE	TRUE		0.007535491	0.378482815	31	2
2359195	2359724	EPI_ISL_11089805	hCoV-19/England/LSPA-39EE1A9/2022	betacoronavirus	2022/3/8	Europe / United Kingdom / England		29724	Human	unknown	unknown	GRA	BA.2	2022/2/28	VOC Omicron GRA (B.1.1.529+BA.*) first detected in Botswana/Hong Kong/South Africa	(NSP5_P132H,NSP3_G489S,Spike_L24del,NSP4_T327I,Spike_S373P,Spike_Q493R,Spike_N969K,Spike_H655Y,N_R203K,Spike_V213G,Spike_G142D,Spike_A27S,Spike_Q954H,N_P13L,Spike_N501Y,Spike_P25del,N_R32del,NS3_T223I,Spike_T19I,M_Q19E,Spike_N440K,NSP4_T492I,Spike_N679K,Spike_N764K,NSP6_G107del,Spike_Y505H,Spike_D796Y,N_G204R,Spike_T478K,N_S413R,M_A63T,Spike_S371F,Spike_K417N,NSP13_R392C,Spike_T376A,NSP6_S106del,…	2022/3/16		TRUE			0.000302786	0.378966852	32	2
1782864	1783326	EPI_ISL_10791308	hCoV-19/USA/CO-CDC-MMB14360174/2022	betacoronavirus	2022/2/14	North America / USA / Colorado		29770	Human	38	Female	GRA	BA.1.1	2022/2/28	VOC Omicron GRA (B.1.1.529+BA.*) first detected in Botswana/Hong Kong/South Africa	(NSP5_P132H,Spike_H69del,Spike_T95I,Spike_A67V,Spike_S373P,Spike_Q493R,Spike_N969K,Spike_H655Y,Spike_N856K,N_R203K,Spike_G142D,NSP3_A1892T,Spike_Q954H,N_P13L,NSP3_L1266I,Spike_N501Y,N_R32del,M_Q19E,Spike_N440K,NSP4_T492I,NSP6_L105del,Spike_N679K,Spike_N764K,Spike_L212I,NSP6_G107del,Spike_Y505H,Spike_R346K,NSP6_I189V,Spike_T547K,M_D3G,Spike_D796Y,N_G204R,Spike_T478K,Spike_V143del,M_A63T,Spike_G496…	2022/3/7		TRUE				0.379677528	38	1
2560799	2561335	EPI_ISL_9219936	hCoV-19/Germany/SN-RKI-I-466670/2022	betacoronavirus	2022/1/4	Europe / Germany / Saxony		29852	Human	unknown	unknown	GRA	BA.1.1	2022/2/28	VOC Omicron GRA (B.1.1.529+BA.*) first detected in Botswana/Hong Kong/South Africa	(Spike_H69del,Spike_T95I,Spike_A67V,Spike_S373P,Spike_Q493R,Spike_N969K,Spike_H655Y,Spike_N856K,N_R203K,Spike_G142D,NSP3_A1892T,Spike_Q954H,N_P13L,NSP3_L1266I,Spike_N501Y,N_R32del,M_Q19E,Spike_N440K,NSP4_T492I,NSP6_L105del,Spike_N679K,Spike_L212I,NSP6_G107del,Spike_Y505H,Spike_R346K,NSP6_I189V,Spike_T547K,Spike_D796Y,N_G204R,Spike_T478K,Spike_V143del,M_A63T,Spike_G496S,NSP6_S106del,Spike_S371L,Sp…	2022/1/28		TRUE			0.006699719	0.379603399	36	1
2760944	2761532	EPI_ISL_10061259	hCoV-19/Denmark/DCGC-370959/2022	betacoronavirus	2022/2/10	Europe / Denmark / Syddanmark		29796	Human	unknown	unknown	GRA	BA.2	2022/2/28	VOC Omicron GRA (B.1.1.529+BA.*) first detected in Botswana/Hong Kong/South Africa	(NSP5_P132H,NSP3_A58V,NSP3_G489S,Spike_L24del,NSP4_T327I,Spike_S373P,Spike_Q493R,Spike_N969K,Spike_H655Y,N_R203K,Spike_V213G,Spike_G142D,Spike_A27S,Spike_Q954H,N_P13L,Spike_N501Y,Spike_P25del,N_R32del,NS3_T223I,Spike_T19I,Spike_N440K,NSP4_T492I,NSP3_S1913G,Spike_N679K,Spike_N764K,NSP6_G107del,Spike_Y505H,Spike_D796Y,N_G204R,Spike_T478K,N_S413R,M_A63T,M_Q19Z,Spike_S371F,NS3_H78Y,Spike_K417N,NSP13_…	2022/2/18		TRUE	TRUE		0.000872688	0.379043908	31	2
3179196	3179807	EPI_ISL_9843674	hCoV-19/Indonesia/JK-NIHRD-MI.22.13787/2022	betacoronavirus	2022/2/1	Asia / Indonesia / Jakarta	Other: Jakarta Timur	29762	Human	46	Female	GRA	BA.2	2022/2/28	VOC Omicron GRA (B.1.1.529+BA.*) first detected in Botswana/Hong Kong/South Africa	(NSP5_P132H,NSP3_G489S,Spike_L24del,NSP4_T327I,Spike_S373P,Spike_Q493R,Spike_N969K,Spike_H655Y,N_R203K,Spike_V213G,Spike_G142D,Spike_A27S,Spike_Q954H,N_P13L,Spike_N501Y,Spike_P25del,N_R32del,NS3_T223I,Spike_T19I,M_Q19E,NSP4_T492I,Spike_N679K,Spike_N764K,NSP6_G107del,Spike_Y505H,Spike_D796Y,N_G204R,Spike_T478K,N_S413R,M_A63T,Spike_S371F,Spike_K417N,NSP13_R392C,Spike_T376A,NSP6_S106del,Spike_G339D,…	2022/2/13		TRUE				0.378973187	30	2
1891967	1892441	EPI_ISL_11321378	hCoV-19/Israel/SMC-7047082/2022	betacoronavirus	2022/2/16	Asia / Israel		29747	Human	72	Male	GRA	BA.1	2022/2/28	VOC Omicron GRA (B.1.1.529+BA.*) first detected in Botswana/Hong Kong/South Africa	(NSP5_P132H,Spike_H69del,Spike_T95I,Spike_A67V,Spike_S373P,Spike_Q493R,Spike_N969K,Spike_H655Y,Spike_N856K,N_R203K,Spike_G142D,NSP3_A1892T,Spike_Q954H,Spike_A701V,N_P13L,NSP3_L1266I,Spike_N501Y,N_R32del,M_Q19E,Spike_N440K,NSP4_T492I,NSP6_L105del,Spike_N679K,Spike_N764K,Spike_L212I,NSP6_G107del,Spike_Y505H,NSP6_I189V,Spike_T547K,M_D3G,Spike_D796Y,N_G204R,Spike_T478K,Spike_V143del,M_A63T,Spike_G496…	2022/3/23		TRUE			0.002084244	0.379450901	37	1
1405351	1405557	EPI_ISL_8822078	hCoV-19/England/NEWC-32016E4/2022	betacoronavirus	2022/1/9	Europe / United Kingdom / England		29747	Human	unknown	unknown	GRA	BA.1	2022/2/28	VOC Omicron GRA (B.1.1.529+BA.*) first detected in Botswana/Hong Kong/South Africa	(NSP5_P132H,Spike_H69del,Spike_T95I,Spike_A67V,Spike_S373P,Spike_Q493R,Spike_N969K,Spike_H655Y,Spike_N856K,N_R203K,Spike_G142D,NSP3_A1892T,Spike_Q954H,Spike_A701V,N_P13L,NSP3_L1266I,Spike_N501Y,N_R32del,M_Q19E,Spike_N440K,NSP4_T492I,NSP6_L105del,Spike_N679K,Spike_N764K,Spike_L212I,NSP6_G107del,Spike_Y505H,NSP6_I189V,Spike_T547K,M_D3G,Spike_D796Y,N_G204R,Spike_T478K,Spike_V143del,M_A63T,Spike_G496…	2022/1/18		TRUE			0.002924665	0.379501011	38	1
2603770	2604319	EPI_ISL_10694774	hCoV-19/Japan/PG-199899/2022	betacoronavirus	2022/2/2	Asia / Japan / Fukuoka		29751	Human	unknown	unknown	GRA	BA.1.1	2022/2/28	VOC Omicron GRA (B.1.1.529+BA.*) first detected in Botswana/Hong Kong/South Africa	(NSP5_P132H,Spike_H69del,Spike_T95I,Spike_A67V,Spike_S373P,Spike_Q493R,Spike_N969K,Spike_H655Y,Spike_N856K,N_R203K,Spike_G142D,NSP3_A1892T,Spike_Q954H,N_P13L,NSP3_L1266I,Spike_N501Y,N_R32del,M_Q19E,Spike_N440K,NSP4_T492I,NSP6_L105del,Spike_N679K,Spike_N764K,Spike_L212I,NSP6_G107del,Spike_Y505H,Spike_R346K,NSP6_I189V,Spike_T547K,M_D3G,Spike_D796Y,N_G204R,Spike_T478K,NSP5_T169S,Spike_V143del,M_A63T…	2022/3/4		TRUE				0.37958388	38	1
1599925	1600222	EPI_ISL_8967855	hCoV-19/Scotland/QEUH-3290BAF/2022	betacoronavirus	2022/1/14	Europe / United Kingdom / Scotland		29747	Human	unknown	unknown	GRA	BA.1	2022/2/28	VOC Omicron GRA (B.1.1.529+BA.*) first detected in Botswana/Hong Kong/South Africa	(NSP5_P132H,Spike_H69del,Spike_T95I,Spike_A67V,Spike_S373P,Spike_Q493R,Spike_N969K,Spike_H655Y,Spike_N856K,N_R203K,Spike_G142D,NSP3_A1892T,Spike_Q954H,N_P13L,NSP3_L1266I,Spike_N501Y,N_R32del,M_Q19E,Spike_N440K,NSP4_T492I,NSP6_L105del,Spike_N679K,Spike_N764K,Spike_L212I,NSP6_G107del,Spike_Y505H,NSP6_I189V,Spike_T547K,M_D3G,Spike_D796Y,N_G204R,Spike_T478K,Spike_V143del,M_A63T,Spike_G496S,Spike_K417…	2022/1/22		TRUE				0.379634921	37	1
1227320	1227458	EPI_ISL_8307206	hCoV-19/France/ARA-CFD210074393701/2021	betacoronavirus	2021/12/27	Europe / France / Auvergne-Rhone-Alpes / Neschers		29785	Human	47	Female	GRA	BA.1	2022/2/28	VOC Omicron GRA (B.1.1.529+BA.*) first detected in Botswana/Hong Kong/South Africa	(NSP5_P132H,Spike_H69del,Spike_T95I,Spike_A67V,Spike_N969K,Spike_H655Y,Spike_N856K,N_R203K,Spike_G142D,NSP3_A1892T,Spike_Q954H,NS3_D155Y,N_P13L,NSP3_L1266I,Spike_N501Y,N_R32del,M_Q19E,Spike_N440K,NSP4_T492I,NSP6_L105del,Spike_N679K,Spike_N764K,NSP6_G107del,Spike_Y505H,NSP6_I189V,Spike_T547K,M_D3G,Spike_D796Y,N_G204R,Spike_T478K,Spike_V143del,M_A63T,Spike_G496S,Spike_K417N,NSP6_S106del,Spike_G339D…	2022/1/3		TRUE			0.000134296	0.379537289	29	1
3522811	3523528	EPI_ISL_10326491	hCoV-19/USA/IL-CDC-LC0539420/2022	betacoronavirus	2022/2/13	North America / USA / Illinois		29562	Human	21	Male	GRA	BA.1.1	2022/2/28	VOC Omicron GRA (B.1.1.529+BA.*) first detected in Botswana/Hong Kong/South Africa	(NSP5_P132H,Spike_H69del,Spike_T95I,Spike_A67V,Spike_S373P,Spike_Q493R,Spike_N969K,Spike_H655Y,Spike_N856K,N_R203K,Spike_G142D,NSP3_A1892T,Spike_Q954H,N_P13L,NSP3_L1266I,Spike_N501Y,N_R32del,M_Q19E,Spike_N440K,NSP4_T492I,NSP6_L105del,Spike_N679K,Spike_N764K,Spike_L212I,NSP6_G107del,Spike_Y505H,Spike_R346K,NSP6_I189V,Spike_T547K,M_D3G,Spike_D796Y,N_G204R,Spike_T478K,Spike_V143del,M_A63T,Spike_G496…	2022/2/24		TRUE			0.001894324	0.379448248	38	1
1839483	1839956	EPI_ISL_10185655	hCoV-19/Wales/PHWC-PEBB9H/2022	betacoronavirus	2022/1/31	Europe / United Kingdom / Wales		29809	Human	unknown	unknown	GRA	BA.1.1	2022/2/28	VOC Omicron GRA (B.1.1.529+BA.*) first detected in Botswana/Hong Kong/South Africa	(NSP5_P132H,Spike_H69del,Spike_T95I,Spike_A67V,Spike_S373P,Spike_Q493R,Spike_N969K,Spike_H655Y,Spike_N856K,N_R203K,Spike_G142D,NSP3_A1892T,Spike_Q954H,N_P13L,NSP3_L1266I,Spike_N501Y,N_R32del,Spike_N440K,NSP4_T492I,NSP6_L105del,Spike_N679K,Spike_N764K,Spike_L212I,NSP6_G107del,Spike_Y505H,Spike_R346K,NSP6_I189V,Spike_T547K,M_D3G,Spike_D796Y,N_G204R,Spike_T478K,Spike_V143del,M_A63T,M_Q19Z,Spike_G496…	2022/2/22		TRUE				0.379642366	38	1
380207	380229	EPI_ISL_11281302	hCoV-19/England/ALDP-3ACDAA4/2022	betacoronavirus	2022/3/14	Europe / United Kingdom / England		29724	Human	unknown	unknown	GRA	BA.2	2022/2/28	VOC Omicron GRA (B.1.1.529+BA.*) first detected in Botswana/Hong Kong/South Africa	(NSP5_P132H,Spike_L24del,NSP4_T327I,Spike_S373P,Spike_Q493R,Spike_N969K,Spike_H655Y,N_R203K,Spike_V213G,Spike_G142D,Spike_A27S,Spike_Q954H,N_P13L,Spike_N501Y,Spike_P25del,N_R32del,NS3_T223I,Spike_T19I,M_Q19E,Spike_N440K,NSP4_T492I,NSP4_T62I,Spike_N679K,Spike_N764K,NSP6_G107del,Spike_Y505H,Spike_D796Y,N_G204R,Spike_T478K,N_S413R,M_A63T,Spike_S371F,Spike_K417N,NSP13_R392C,Spike_T376A,NSP6_S106del,S…	2022/3/22		TRUE			0.009150855	0.378853728	31	2
1478016	1478240	EPI_ISL_8648276	hCoV-19/Israel/CVL-23842/2022	betacoronavirus	2022/1/2	Asia / Israel		29869	Human	unknown	unknown	GRA	BA.1	2022/2/28	VOC Omicron GRA (B.1.1.529+BA.*) first detected in Botswana/Hong Kong/South Africa	(NSP5_P132H,Spike_H69del,Spike_T95I,Spike_A67V,Spike_S373P,Spike_Q493R,Spike_N969K,Spike_H655Y,Spike_N856K,N_R203K,Spike_G142D,NS3_T270I,NSP3_A1892T,Spike_Q954H,Spike_A701V,N_P13L,NSP3_L1266I,Spike_N501Y,N_R32del,M_Q19E,Spike_N440K,NSP4_T492I,NSP6_L105del,Spike_N679K,Spike_N764K,Spike_L212I,NSP6_G107del,Spike_Y505H,NSP6_I189V,Spike_T547K,Spike_D796Y,N_G204R,Spike_T478K,Spike_V143del,M_A63T,Spike_…	2022/1/13		TRUE			0.000468729	0.379145173	39	1
1724316	1724724	EPI_ISL_9317693	hCoV-19/England/MILK-33F45F5/2022	betacoronavirus	2022/1/24	Europe / United Kingdom / England		29747	Human	unknown	unknown	GRA	BA.1.1	2022/2/28	VOC Omicron GRA (B.1.1.529+BA.*) first detected in Botswana/Hong Kong/South Africa	(NSP5_P132H,Spike_H69del,Spike_T95I,Spike_A67V,Spike_S373P,Spike_Q493R,Spike_N969K,Spike_H655Y,Spike_N856K,N_R203K,Spike_G142D,NSP3_A1892T,Spike_Q954H,N_P13L,NSP3_L1266I,Spike_N501Y,N_R32del,M_Q19E,Spike_N440K,NSP4_T492I,NSP6_L105del,Spike_N679K,Spike_N764K,Spike_L212I,NSP6_G107del,Spike_Y505H,Spike_R346K,NSP6_I189V,Spike_T547K,M_D3G,Spike_D796Y,N_G204R,Spike_T478K,Spike_V143del,M_A63T,Spike_G496…	2022/1/31		TRUE			0.002891534	0.379585919	38	1
3196404	3197017	EPI_ISL_9720329	hCoV-19/Germany/BE-RKI-I-504606/2022	betacoronavirus	2022/1/26	Europe / Germany / Berlin		29743	Human	unknown	unknown	GRA	BA.1	2022/2/28	VOC Omicron GRA (B.1.1.529+BA.*) first detected in Botswana/Hong Kong/South Africa	(NSP5_P132H,Spike_H69del,Spike_T95I,Spike_A67V,Spike_S373P,Spike_Q493R,Spike_N969K,Spike_H655Y,Spike_N856K,N_R203K,Spike_G142D,NSP3_A1892T,Spike_Q954H,Spike_A701V,NSP3_L1266I,Spike_N501Y,N_R32del,NSP2_R222C,M_Q19E,Spike_N440K,N_P13F,NSP4_T492I,NSP6_L105del,Spike_N679K,Spike_N764K,Spike_L212I,NSP6_G107del,Spike_Y505H,NSP6_I189V,Spike_T547K,M_D3G,Spike_D796Y,N_G204R,Spike_T478K,Spike_V143del,M_A63T…	2022/2/10		TRUE			0.000100864	0.379556153	37	1
2332042	2332563	EPI_ISL_11396512	hCoV-19/England/ALDP-3B3D534/2022	betacoronavirus	2022/3/17	Europe / United Kingdom / England		29724	Human	unknown	unknown	GRA	BA.2	2022/2/28	VOC Omicron GRA (B.1.1.529+BA.*) first detected in Botswana/Hong Kong/South Africa	(NSP5_P132H,NSP3_G489S,Spike_L24del,NSP4_T327I,Spike_S373P,Spike_Q493R,Spike_N969K,Spike_H655Y,N_R203K,Spike_V213G,Spike_G142D,Spike_A27S,Spike_Q954H,N_P13L,Spike_N501Y,Spike_P25del,N_R32del,NS3_T223I,Spike_T19I,M_Q19E,Spike_N440K,NSP4_T492I,Spike_N679K,Spike_N764K,NSP6_G107del,Spike_Y505H,Spike_D796Y,N_G204R,Spike_T478K,N_S413R,M_A63T,Spike_S371F,Spike_K417N,NSP13_R392C,Spike_T376A,NSP6_S106del,…	2022/3/25		TRUE			0.011001211	0.378950233	31	2
3512486	3513199	EPI_ISL_10100683	hCoV-19/France/NAQ-HCL722000630101/2022	betacoronavirus	2022/2/7	Europe / France / Nouvelle-Aquitaine / Vienne		29747	Human	40	Female	GRA	BA.1.1	2022/2/28	VOC Omicron GRA (B.1.1.529+BA.*) first detected in Botswana/Hong Kong/South Africa	(NSP5_P132H,Spike_H69del,Spike_T95I,Spike_A67V,Spike_S373P,Spike_Q493R,Spike_N969K,Spike_H655Y,Spike_N856K,N_R203K,Spike_G142D,NSP3_A1892T,Spike_Q954H,N_P13L,NSP3_L1266I,Spike_N501Y,N_R32del,M_Q19E,Spike_N440K,NSP4_T492I,NSP6_L105del,Spike_N679K,Spike_N764K,Spike_L212I,NSP6_G107del,Spike_Y505H,Spike_R346K,NSP6_I189V,Spike_T547K,M_D3G,Spike_D796Y,N_G204R,Spike_T478K,Spike_V143del,M_A63T,NSP3_S1134…	2022/2/19		TRUE				0.379534071	39	1
427891	427918	EPI_ISL_9020054	hCoV-19/England/MILK-32F68A0/2022	betacoronavirus	2022/1/17	Europe / United Kingdom / England		29747	Human	unknown	unknown	GRA	BA.1	2022/2/28	VOC Omicron GRA (B.1.1.529+BA.*) first detected in Botswana/Hong Kong/South Africa	(NSP5_P132H,Spike_H69del,Spike_T95I,Spike_A67V,Spike_S373P,Spike_Q493R,Spike_N969K,Spike_H655Y,Spike_N856K,N_R203K,Spike_G142D,NSP3_A1892T,Spike_Q954H,NS3_L106F,N_P13L,NSP3_L1266I,Spike_N501Y,N_R32del,M_Q19E,Spike_N440K,NSP4_T492I,NSP6_L105del,NSP16_T35I,Spike_N679K,Spike_N764K,Spike_L212I,NSP6_G107del,Spike_Y505H,NSP6_I189V,Spike_T547K,M_D3G,Spike_D796Y,N_G204R,N_D343G,Spike_T478K,Spike_V143del,…	2022/1/24		TRUE				0.379668538	38	1
3241349	3242038	EPI_ISL_10899975	hCoV-19/Canada/SK-NML-367771/2022	betacoronavirus	2022/2/18	North America / Canada / Saskatchewan		29661	Human	72	Female	GRA	BA.2	2022/2/28	VOC Omicron GRA (B.1.1.529+BA.*) first detected in Botswana/Hong Kong/South Africa	(NSP5_P132H,NSP3_G489S,Spike_L24del,NSP4_T327I,Spike_S373P,Spike_Q493R,Spike_N969K,Spike_H655Y,N_R203K,Spike_V213G,Spike_G142D,Spike_A27S,Spike_Q954H,N_P13L,Spike_N501Y,Spike_P25del,N_R32del,NS3_T223I,M_Q19E,Spike_N440K,NSP4_T492I,Spike_N679K,Spike_N764K,NSP6_G107del,Spike_Y505H,Spike_D796Y,N_G204R,Spike_T478K,N_S413R,M_A63T,Spike_S371F,N_A359S,Spike_K417N,NSP13_R392C,Spike_T376A,NSP6_S106del,NS3…	2022/3/10		TRUE			0.000101143	0.378852249	31	2
2247471	2247955	EPI_ISL_10580572	hCoV-19/Sweden/1595718964/2022	betacoronavirus	2022/2/6	Europe / Sweden / Vastra Gotaland County / Skovde		29785	Human	8	Female	GRA	BA.1	2022/2/28	VOC Omicron GRA (B.1.1.529+BA.*) first detected in Botswana/Hong Kong/South Africa	(NSP5_P132H,Spike_H69del,Spike_T95I,Spike_A67V,Spike_S373P,Spike_Q493R,Spike_N969K,Spike_H655Y,Spike_N856K,N_R203K,Spike_G142D,NSP3_A1892T,Spike_Q954H,Spike_A701V,N_P13L,NSP3_L1266I,Spike_N501Y,N_R32del,M_Q19E,Spike_N440K,NSP4_T492I,NSP6_L105del,Spike_N679K,Spike_N764K,Spike_L212I,NSP6_G107del,Spike_Y505H,NSP6_I189V,Spike_T547K,M_D3G,Spike_D796Y,N_G204R,Spike_T478K,Spike_V143del,M_A63T,Spike_G496…	2022/3/2		TRUE			0.003424543	0.379712293	38	1
1742528	1742938	EPI_ISL_9583113	hCoV-19/England/MILK-34ACC9C/2022	betacoronavirus	2022/1/30	Europe / United Kingdom / England		29747	Human	unknown	unknown	GRA	BA.1.1	2022/2/28	VOC Omicron GRA (B.1.1.529+BA.*) first detected in Botswana/Hong Kong/South Africa	(NSP5_P132H,Spike_H69del,Spike_T95I,NSP2_G517R,Spike_A67V,Spike_S373P,Spike_Q493R,Spike_N969K,Spike_H655Y,Spike_N856K,N_R203K,Spike_G142D,NSP3_A1892T,Spike_Q954H,N_P13L,NSP3_L1266I,Spike_N501Y,N_R32del,M_Q19E,Spike_N440K,NSP4_T492I,NSP6_L105del,NSP10_T51I,Spike_N679K,Spike_N764K,Spike_L212I,NSP6_G107del,Spike_Y505H,Spike_R346K,NSP6_I189V,Spike_T547K,M_D3G,Spike_D796Y,N_G204R,Spike_T478K,Spike_V14…	2022/2/6		TRUE				0.379479594	38	1
2806181	2806773	EPI_ISL_10242369	hCoV-19/England/LSPA-37515B6/2022	betacoronavirus	2022/2/17	Europe / United Kingdom / England		29724	Human	unknown	unknown	GRA	BA.2	2022/2/28	VOC Omicron GRA (B.1.1.529+BA.*) first detected in Botswana/Hong Kong/South Africa	(NSP5_P132H,NSP3_G489S,Spike_L24del,NSP4_T327I,Spike_S373P,Spike_Q493R,Spike_N969K,Spike_H655Y,N_R203K,Spike_V213G,Spike_G142D,Spike_A27S,Spike_Q954H,N_P13L,Spike_N501Y,Spike_P25del,N_R32del,NS3_T223I,Spike_T19I,M_Q19E,Spike_N440K,NSP4_T492I,Spike_N679K,Spike_N764K,NSP3_A1803V,NSP6_G107del,Spike_Y505H,Spike_D796Y,N_G204R,Spike_T478K,N_S413R,M_A63T,NSP3_P278S,Spike_S371F,Spike_K417N,NSP13_R392C,Sp…	2022/2/23		TRUE			0.002893285	0.378837978	31	2
3236062	3236751	EPI_ISL_10888689	hCoV-19/Wales/PHWC-PESNOQ/2022	betacoronavirus	2022/2/16	Europe / United Kingdom / Wales		29842	Human	unknown	unknown	GRA	BA.1.1	2022/2/28	VOC Omicron GRA (B.1.1.529+BA.*) first detected in Botswana/Hong Kong/South Africa	(NSP5_P132H,Spike_H69del,Spike_T95I,Spike_A67V,N_F363L,Spike_S373P,Spike_Q493R,Spike_N969K,Spike_H655Y,Spike_N856K,N_R203K,Spike_G142D,NSP3_A1892T,Spike_Q954H,N_P13L,NSP3_L1266I,Spike_N501Y,N_R32del,M_Q19E,Spike_N440K,NSP4_T492I,NSP6_L105del,Spike_N679K,Spike_N764K,Spike_L212I,NSP6_G107del,Spike_Y505H,Spike_R346K,NSP6_I189V,Spike_T547K,M_D3G,Spike_D796Y,N_G204R,Spike_T478K,Spike_V143del,M_A63T,Sp…	2022/3/10		TRUE			0.008076137	0.378783784	39	1
1877217	1877690	EPI_ISL_10923580	hCoV-19/South Korea/KDCA31516/2022	betacoronavirus	2022/2/15	Asia / South Korea		29752	Human	32	Male	GRA	BA.1.1	2022/2/28	VOC Omicron GRA (B.1.1.529+BA.*) first detected in Botswana/Hong Kong/South Africa	(NSP5_P132H,Spike_H69del,Spike_T95I,Spike_A67V,Spike_S373P,Spike_Q493R,Spike_N969K,Spike_H655Y,Spike_N856K,N_R203K,Spike_G142D,NSP3_A1892T,Spike_Q954H,N_P13L,NSP3_L1266I,Spike_N501Y,N_R32del,M_Q19E,Spike_N440K,NSP4_T492I,NSP6_L105del,NSP10_A104V,Spike_N679K,Spike_N764K,Spike_L212I,NSP6_G107del,Spike_Y505H,Spike_R346K,NSP6_I189V,Spike_T547K,Spike_D796Y,N_G204R,Spike_T478K,Spike_V143del,M_A63T,Spik…	2022/3/11		TRUE			3.36E-05	0.379684716	37	1
1892779	1893253	EPI_ISL_10507412	hCoV-19/Denmark/DCGC-392620/2022	betacoronavirus	2022/2/20	Europe / Denmark / Hovedstaden		29748	Human	unknown	unknown	GRA	BA.2	2022/2/28	VOC Omicron GRA (B.1.1.529+BA.*) first detected in Botswana/Hong Kong/South Africa	(NSP5_P132H,NSP3_G489S,Spike_L24del,NSP4_T327I,Spike_S373P,Spike_Q493R,Spike_N969K,Spike_H655Y,N_R203K,Spike_V213G,Spike_G142D,Spike_A27S,Spike_Q954H,N_P13L,Spike_N501Y,Spike_P25del,N_R32del,NS3_T223I,Spike_T19I,M_Q19E,Spike_N440K,NSP4_T492I,Spike_N679K,Spike_N764K,NSP6_G107del,Spike_Y505H,Spike_D796Y,N_G204R,Spike_T478K,N_S413R,NS3_K67N,M_A63T,Spike_S371F,Spike_K417N,NSP13_R392C,Spike_T376A,NSP6…	2022/3/1		TRUE				0.37915154	31	2
1669217	1669584	EPI_ISL_9277553	hCoV-19/England/ALDP-33BA388/2022	betacoronavirus	2022/1/21	Europe / United Kingdom / England		29747	Human	unknown	unknown	GRA	BA.1	2022/2/28	VOC Omicron GRA (B.1.1.529+BA.*) first detected in Botswana/Hong Kong/South Africa	(NSP5_P132H,Spike_H69del,Spike_T95I,Spike_A67V,Spike_S373P,Spike_Q493R,Spike_N969K,Spike_H655Y,Spike_N856K,N_R203K,Spike_G142D,NSP3_A1892T,Spike_Q954H,N_P13L,NSP3_L1266I,Spike_N501Y,N_R32del,M_Q19E,Spike_N440K,NSP4_T492I,NSP6_L105del,Spike_N679K,Spike_N764K,Spike_L212I,NSP6_G107del,Spike_Y505H,NSP6_I189V,Spike_T547K,M_D3G,Spike_D796Y,N_G204R,Spike_T478K,Spike_V143del,M_A63T,Spike_G496S,Spike_K417…	2022/1/29		TRUE			0.00806804	0.379469278	37	1
1807896	1808359	EPI_ISL_10016837	hCoV-19/Turkey/HSGM-G958/2022	betacoronavirus	2022/2/8	Europe / Turkey		29777	Human	unknown	unknown	GRA	BA.1	2022/2/28	VOC Omicron GRA (B.1.1.529+BA.*) first detected in Botswana/Hong Kong/South Africa	(NSP5_P132H,Spike_H69del,Spike_T95I,Spike_A67V,Spike_S373P,Spike_Q493R,Spike_N969K,Spike_H655Y,Spike_N856K,N_R203K,Spike_G142D,NSP3_A1892T,Spike_Q954H,N_P13L,NSP3_L1266I,Spike_N501Y,N_R32del,M_Q19E,Spike_N440K,NSP4_T492I,NSP6_L105del,Spike_N679K,Spike_N764K,Spike_L212I,NSP6_G107del,Spike_Y505H,NSP6_I189V,Spike_T547K,M_D3G,Spike_D796Y,N_G204R,Spike_T478K,NSP2_I514T,Spike_V143del,M_A63T,Spike_G496S…	2022/2/17		TRUE				0.379655439	35	1
2283755	2284242	EPI_ISL_10663067	hCoV-19/Japan/PG-195812/2022	betacoronavirus	2022/1/23	Asia / Japan / Aichi		29751	Human	unknown	unknown	GRA	BA.1.1	2022/2/28	VOC Omicron GRA (B.1.1.529+BA.*) first detected in Botswana/Hong Kong/South Africa	(NSP5_P132H,Spike_H69del,Spike_T95I,Spike_A67V,Spike_S373P,Spike_Q493R,Spike_N969K,Spike_H655Y,Spike_N856K,N_R203K,Spike_G142D,NSP3_A1892T,Spike_Q954H,N_P13L,NSP3_L1266I,Spike_N501Y,N_R32del,M_Q19E,Spike_N440K,NSP4_T492I,NSP6_L105del,Spike_N679K,Spike_N764K,Spike_L212I,NSP6_G107del,Spike_Y505H,Spike_R346K,NSP6_I189V,Spike_T547K,M_D3G,Spike_D796Y,N_G204R,Spike_T478K,NSP5_T169S,Spike_V143del,M_A63T…	2022/3/4		TRUE				0.379617492	38	1
2289602	2290089	EPI_ISL_10990679	hCoV-19/England/LSPA-39AD856/2022	betacoronavirus	2022/3/8	Europe / United Kingdom / England		29723	Human	unknown	unknown	GRA	BA.2	2022/2/28	VOC Omicron GRA (B.1.1.529+BA.*) first detected in Botswana/Hong Kong/South Africa	(NSP5_P132H,NSP3_G489S,Spike_L24del,NSP4_T327I,Spike_S373P,Spike_Q493R,Spike_N969K,Spike_H655Y,N_R203K,NSP14_R391G,Spike_V213G,Spike_G142D,Spike_A27S,Spike_Q954H,N_P13L,Spike_N501Y,Spike_P25del,N_R32del,NS3_T223I,Spike_T19I,M_Q19E,Spike_N440K,NSP4_T492I,NSP4_A58T,Spike_N679K,Spike_N764K,NSP6_G107del,Spike_Y505H,Spike_D796Y,N_G204R,Spike_T478K,N_S413R,M_A63T,Spike_S371F,NSP8_T187I,NSP14_Y392C,Spik…	2022/3/14		TRUE				0.378898496	32	2
2578624	2579161	EPI_ISL_9726144	hCoV-19/England/MILK-355A995/2022	betacoronavirus	2022/2/3	Europe / United Kingdom / England		29747	Human	unknown	unknown	GRA	BA.1.1	2022/2/28	VOC Omicron GRA (B.1.1.529+BA.*) first detected in Botswana/Hong Kong/South Africa	(NSP5_P132H,Spike_H69del,Spike_T95I,Spike_A67V,Spike_S373P,Spike_Q493R,Spike_N969K,Spike_H655Y,Spike_N856K,N_R203K,Spike_G142D,NSP3_A1892T,NSP13_K460R,Spike_Q954H,N_P13L,NSP3_L1266I,Spike_N501Y,N_R32del,M_Q19E,Spike_N440K,NSP4_T492I,NSP6_L105del,Spike_N679K,Spike_N764K,Spike_L212I,NSP6_G107del,Spike_Y505H,Spike_R346K,NSP6_I189V,Spike_T547K,M_D3G,Spike_D796Y,N_G204R,Spike_T478K,Spike_V143del,NSP3_…	2022/2/10		TRUE				0.379601304	38	1
506011	506041	EPI_ISL_9063030	hCoV-19/England/MILK-3328367/2022	betacoronavirus	2022/1/17	Europe / United Kingdom / England		29747	Human	unknown	unknown	GRA	BA.1	2022/2/28	VOC Omicron GRA (B.1.1.529+BA.*) first detected in Botswana/Hong Kong/South Africa	(NSP5_P132H,Spike_H69del,Spike_T95I,Spike_A67V,Spike_S373P,Spike_Q493R,Spike_N969K,Spike_H655Y,Spike_N856K,N_R203K,Spike_G142D,NSP6_Y38C,NSP3_A1892T,Spike_Q954H,Spike_A701V,N_P13L,NSP3_L1266I,Spike_N501Y,N_R32del,M_Q19E,Spike_N440K,NSP4_T492I,NSP6_L105del,Spike_N679K,Spike_N764K,Spike_L212I,NSP6_G107del,Spike_Y505H,NSP6_I189V,Spike_T547K,M_D3G,Spike_D796Y,N_G204R,Spike_T478K,Spike_V143del,M_A63T,…	2022/1/25		TRUE			0.022792214	0.379407616	38	1
2379966	2380498	EPI_ISL_11158620	hCoV-19/Denmark/DCGC-429709/2022	betacoronavirus	2022/3/9	Europe / Denmark / Nordjylland		29755	Human	unknown	unknown	GRA	BA.2	2022/2/28	VOC Omicron GRA (B.1.1.529+BA.*) first detected in Botswana/Hong Kong/South Africa	(NSP5_P132H,NSP3_G489S,Spike_L24del,NSP4_T327I,Spike_S373P,Spike_Q493R,Spike_N969K,Spike_H655Y,N_R203K,Spike_V213G,Spike_G142D,Spike_A27S,Spike_Q954H,N_P13L,Spike_N501Y,Spike_P25del,N_R32del,NS3_T223I,Spike_T19I,Spike_N440K,NSP4_T492I,Spike_N679K,Spike_N764K,NSP6_G107del,Spike_Y505H,N_S193I,Spike_D796Y,N_G204R,Spike_T478K,N_S413R,M_A63T,M_Q19Z,Spike_S371F,Spike_K417N,NSP13_R392C,Spike_T376A,NSP6_…	2022/3/18		TRUE	TRUE			0.379222263	31	2
1857853	1858326	EPI_ISL_10444395	hCoV-19/Bulgaria/22BG-EU_015284_Pl144/2022	betacoronavirus	2022/1/8	Europe / Bulgaria / Stara Zagora		29703	Human	16	Female	GRA	BA.1	2022/2/28	VOC Omicron GRA (B.1.1.529+BA.*) first detected in Botswana/Hong Kong/South Africa	(NSP5_P132H,Spike_H69del,Spike_T95I,Spike_A67V,Spike_S373P,Spike_Q493R,Spike_N969K,Spike_H655Y,Spike_N856K,N_R203K,Spike_G142D,NSP3_A1892T,Spike_Q954H,Spike_A701V,N_P13L,NSP3_L1266I,Spike_N501Y,N_R32del,M_Q19E,Spike_N440K,NSP4_T492I,NSP6_L105del,Spike_N679K,Spike_N764K,Spike_L212I,NSP6_G107del,Spike_Y505H,NSP6_I189V,Spike_T547K,M_D3G,Spike_D796Y,N_G204R,Spike_T478K,Spike_V143del,M_A63T,Spike_G496…	2022/2/28		TRUE			0.005622328	0.379401408	38	1
2713241	2713799	EPI_ISL_10045788	hCoV-19/South Korea/KDCA28734/2022	betacoronavirus	2022/1/21	Asia / South Korea		29795	Human	32	Female	GRA	BA.1.1	2022/2/28	VOC Omicron GRA (B.1.1.529+BA.*) first detected in Botswana/Hong Kong/South Africa	(NSP5_P132H,Spike_H69del,Spike_T95I,Spike_A67V,Spike_S373P,Spike_Q493R,Spike_N969K,Spike_H655Y,Spike_N856K,N_R203K,Spike_G142D,NSP3_A1892T,Spike_Q954H,N_P13L,NSP3_L1266I,Spike_N501Y,N_R32del,M_Q19E,Spike_N440K,NSP4_T492I,NSP6_L105del,NSP2_E595G,Spike_N679K,Spike_N764K,Spike_L212I,NSP6_G107del,Spike_Y505H,Spike_R346K,NSP6_I189V,Spike_T547K,Spike_D796Y,N_G204R,Spike_T478K,Spike_V143del,M_A63T,Spike…	2022/2/18		TRUE			0.007786541	0.379731421	37	1
2527162	2527697	EPI_ISL_10016649	hCoV-19/Turkey/HSGM-G1071/2022	betacoronavirus	2022/2/11	Europe / Turkey		29786	Human	unknown	unknown	GRA	BA.1	2022/2/28	VOC Omicron GRA (B.1.1.529+BA.*) first detected in Botswana/Hong Kong/South Africa	(NSP5_P132H,Spike_H69del,Spike_T95I,Spike_A67V,Spike_S373P,Spike_Q493R,Spike_N969K,Spike_H655Y,Spike_N856K,N_R203K,Spike_G142D,NSP3_A1892T,Spike_Q954H,N_P13L,NSP3_L1266I,Spike_N501Y,N_R32del,M_Q19E,NSP4_T492I,NSP6_L105del,Spike_N679K,Spike_N764K,Spike_L212I,NSP6_G107del,Spike_Y505H,NSP6_I189V,Spike_T547K,Spike_D796Y,N_G204R,Spike_T478K,Spike_V143del,M_A63T,Spike_G496S,NSP6_S106del,Spike_S371L,Spi…	2022/2/17		TRUE				0.379675015	35	1
1692147	1692552	EPI_ISL_9564916	hCoV-19/Denmark/DCGC-349142/2022	betacoronavirus	2022/1/27	Europe / Denmark / Hovedstaden		29755	Human	unknown	unknown	GRA	BA.2	2022/2/28	VOC Omicron GRA (B.1.1.529+BA.*) first detected in Botswana/Hong Kong/South Africa	(NSP5_P132H,NSP3_G489S,Spike_L24del,NSP4_T327I,Spike_S373P,Spike_Q493R,Spike_N969K,Spike_H655Y,N_R203K,Spike_V213G,Spike_G142D,Spike_A27S,Spike_Q954H,N_P13L,Spike_N501Y,Spike_P25del,N_R32del,NS3_T223I,Spike_T19I,M_Q19E,Spike_N440K,NSP4_T492I,Spike_N679K,Spike_N764K,NSP6_G107del,Spike_Y505H,Spike_D796Y,N_G204R,Spike_T478K,N_S413R,M_A63T,Spike_S371F,Spike_K417N,NSP13_R392C,Spike_T376A,NSP6_S106del,…	2022/2/5		TRUE	TRUE		0.005041508	0.379218322	31	2
1615159	1615464	EPI_ISL_9524189	hCoV-19/USA/UT-UPHL-220202597464/2022	betacoronavirus	2022/1/7	North America / USA / Utah		29775	Human	unknown	unknown	GRA	BA.1.1	2022/2/28	VOC Omicron GRA (B.1.1.529+BA.*) first detected in Botswana/Hong Kong/South Africa	(NSP5_P132H,Spike_H69del,Spike_T95I,Spike_A67V,Spike_S373P,Spike_Q493R,Spike_N969K,Spike_H655Y,Spike_N856K,N_R203K,Spike_G142D,NSP3_A1892T,Spike_Q954H,N_P13L,NSP3_L1266I,Spike_N501Y,N_R32del,NSP4_T492I,NSP6_L105del,Spike_N679K,Spike_L212I,NSP6_G107del,Spike_Y505H,Spike_R346K,NSP6_I189V,Spike_T547K,Spike_D796Y,N_G204R,Spike_T478K,Spike_V143del,M_A63T,Spike_G496S,NSP6_S106del,Spike_S371L,Spike_L5F,…	2022/2/4		TRUE				0.379647355	34	1
1254657	1254823	EPI_ISL_9435166	hCoV-19/Canada/BC-BCCDC-320156/2021	betacoronavirus	2021/12/31	North America / Canada / British Columbia		29684	Human	60 - 69	Female	GRA	BA.1	2022/2/28	VOC Omicron GRA (B.1.1.529+BA.*) first detected in Botswana/Hong Kong/South Africa	(NSP5_P132H,Spike_H69del,Spike_T95I,Spike_A67V,Spike_S373P,Spike_Q493R,Spike_N969K,Spike_H655Y,Spike_N856K,N_R203K,Spike_G142D,NSP3_A1892T,Spike_Q954H,N_P13L,NSP3_L1266I,Spike_N501Y,N_R32del,M_Q19E,Spike_N440K,NSP4_T492I,NSP6_L105del,Spike_N679K,Spike_N764K,Spike_L212I,NSP6_G107del,Spike_Y505H,NSP6_I189V,Spike_T547K,M_D3G,Spike_D796Y,N_G204R,Spike_T478K,Spike_V143del,M_A63T,Spike_G496S,Spike_K417…	2022/2/2		TRUE				0.379611225	37	1
2350592	2351114	EPI_ISL_11417565	hCoV-19/England/LSPA-3B89CF8/2022	betacoronavirus	2022/3/20	Europe / United Kingdom / England		29724	Human	unknown	unknown	GRA	BA.2	2022/2/28	VOC Omicron GRA (B.1.1.529+BA.*) first detected in Botswana/Hong Kong/South Africa	(NSP5_P132H,NSP3_G489S,Spike_L24del,NSP4_T327I,Spike_S373P,Spike_Q493R,Spike_N969K,Spike_H655Y,N_R203K,Spike_V213G,Spike_G142D,Spike_A27S,Spike_Q954H,N_P13L,Spike_N501Y,Spike_P25del,N_R32del,NS3_T223I,Spike_T19I,M_Q19E,Spike_N440K,NSP4_T492I,NSP3_N303S,Spike_N679K,Spike_N764K,NSP6_G107del,Spike_Y505H,Spike_D796Y,N_G204R,Spike_T478K,N_S413R,M_A63T,Spike_S371F,Spike_K417N,NSP13_R392C,NS8_I121L,Spik…	2022/3/26		TRUE				0.378986677	31	2
1471838	1472062	EPI_ISL_9177346	hCoV-19/England/ALDP-3368D9A/2022	betacoronavirus	2022/1/18	Europe / United Kingdom / England		29747	Human	unknown	unknown	GRA	BA.1	2022/2/28	VOC Omicron GRA (B.1.1.529+BA.*) first detected in Botswana/Hong Kong/South Africa	(NSP5_P132H,Spike_H69del,Spike_T95I,Spike_A67V,Spike_S373P,Spike_Q493R,Spike_N969K,Spike_H655Y,Spike_N856K,N_R203K,Spike_G142D,NSP3_A1892T,Spike_Q954H,N_P13L,NSP3_L1266I,Spike_N501Y,N_R32del,M_Q19E,Spike_N440K,NSP4_T492I,NSP6_L105del,Spike_N679K,Spike_N764K,Spike_L212I,NSP6_G107del,Spike_Y505H,NSP6_I189V,Spike_T547K,M_D3G,Spike_D796Y,N_G204R,Spike_T478K,Spike_V143del,M_A63T,Spike_G496S,Spike_K417…	2022/1/27		TRUE				0.379580448	37	1
1755814	1756275	EPI_ISL_9368618	hCoV-19/USA/MI-CDC-STM-FUXRKZPXB/2022	betacoronavirus	2022/1/12	North America / USA / Michigan		29873	Human	55	Female	GRA	BA.1.1	2022/2/28	VOC Omicron GRA (B.1.1.529+BA.*) first detected in Botswana/Hong Kong/South Africa	(NSP5_P132H,Spike_H69del,Spike_T95I,Spike_A67V,Spike_S373P,Spike_Q493R,Spike_N969K,Spike_H655Y,Spike_N856K,N_R203K,Spike_G142D,NSP3_A1892T,Spike_Q954H,N_P13L,NSP3_L1266I,Spike_N501Y,N_R32del,M_Q19E,Spike_N440K,NSP4_T492I,NSP6_L105del,Spike_N679K,Spike_N764K,Spike_L212I,NSP6_G107del,Spike_Y505H,Spike_R346K,NSP6_I189V,Spike_T1117I,Spike_T547K,M_D3G,Spike_D796Y,N_G204R,Spike_T478K,Spike_V143del,M_A6…	2022/2/1		TRUE				0.379138352	39	1
2388388	2388920	EPI_ISL_11184181	hCoV-19/England/NEWC-3A509A9/2022	betacoronavirus	2022/3/11	Europe / United Kingdom / England		29747	Human	unknown	unknown	GRA	BA.1	2022/2/28	VOC Omicron GRA (B.1.1.529+BA.*) first detected in Botswana/Hong Kong/South Africa	(NSP5_P132H,Spike_H69del,Spike_T95I,Spike_A67V,Spike_S373P,Spike_Q493R,Spike_N969K,Spike_H655Y,Spike_N856K,N_R203K,Spike_G142D,NSP3_A1892T,Spike_Q954H,N_P13L,NSP3_L1266I,Spike_N501Y,N_R32del,M_Q19E,Spike_N440K,NSP4_T492I,NSP6_L105del,Spike_N679K,Spike_N764K,Spike_L212I,NSP6_G107del,Spike_Y505H,Spike_R346K,NSP6_I189V,NSP13_A403V,Spike_T547K,M_D3G,Spike_D796Y,N_G204R,Spike_T478K,Spike_V143del,M_A63…	2022/3/19		TRUE			0.002891048	0.379285931	38	1
1820147	1820619	EPI_ISL_10148404	hCoV-19/Finland/THL-202205771/2022	betacoronavirus	2022/1/25	Europe / Finland		29761	Human	10	Male	GRA	BA.1.1	2022/2/28	VOC Omicron GRA (B.1.1.529+BA.*) first detected in Botswana/Hong Kong/South Africa	(NSP5_P132H,Spike_H69del,Spike_T95I,Spike_A67V,Spike_S373P,Spike_Q493R,Spike_N969K,Spike_H655Y,Spike_N856K,N_R203K,Spike_G142D,NSP3_A1892T,Spike_Q954H,N_P13L,NSP3_L1266I,Spike_N501Y,N_R32del,M_Q19E,Spike_N440K,NSP4_T492I,NSP6_L105del,Spike_N679K,Spike_N764K,Spike_L212I,NSP6_G107del,Spike_Y505H,NSP12_N213S,Spike_R346K,NSP6_I189V,Spike_T547K,M_D3G,N_G204R,Spike_T478K,Spike_V143del,M_A63T,Spike_G496…	2022/2/21		TRUE				0.379657942	36	1
446726	446753	EPI_ISL_9065361	hCoV-19/Switzerland/TG-CLM-01146089/2022	betacoronavirus	2022/1/14	Europe / Switzerland / Thurgau		29785	Human	unknown	unknown	GRA	BA.1.1	2022/2/28	VOC Omicron GRA (B.1.1.529+BA.*) first detected in Botswana/Hong Kong/South Africa	(NSP5_P132H,NSP3_S692F,Spike_H69del,Spike_T95I,Spike_A67V,Spike_S373P,Spike_Q493R,Spike_N969K,Spike_H655Y,Spike_N856K,N_R203K,Spike_G142D,NSP3_A1892T,Spike_Q954H,N_P13L,NSP3_L1266I,Spike_N501Y,N_R32del,M_Q19E,Spike_N440K,NSP4_T492I,NSP6_L105del,Spike_N679K,Spike_N764K,Spike_L212I,NSP6_G107del,Spike_Y505H,Spike_R346K,NSP6_I189V,Spike_T547K,M_D3G,Spike_D796Y,N_G204R,Spike_T478K,Spike_V143del,M_A63T…	2022/1/25		TRUE				0.379666935	38	1
2381642	2382174	EPI_ISL_11165008	hCoV-19/USA/WV-WVU-WV130131/2022	betacoronavirus	2022/1/31	North America / USA / West Virginia		29776	Human	59	Female	GRA	BA.1.1	2022/2/28	VOC Omicron GRA (B.1.1.529+BA.*) first detected in Botswana/Hong Kong/South Africa	(NSP5_P132H,Spike_H69del,Spike_T95I,Spike_A67V,Spike_S373P,Spike_Q493R,Spike_N969K,Spike_H655Y,Spike_N856K,N_R203K,Spike_G142D,NSP3_A1892T,Spike_Q954H,N_P13L,NSP3_L1266I,Spike_N501Y,N_R32del,NSP5_M264I,M_Q19E,Spike_N440K,NSP4_T492I,NSP6_L105del,Spike_N679K,Spike_N764K,Spike_L212I,NSP6_G107del,Spike_Y505H,Spike_R346K,NSP6_I189V,Spike_T547K,M_D3G,Spike_D796Y,N_G204R,Spike_T478K,Spike_V143del,M_A63T…	2022/3/18		TRUE				0.379533853	38	1
2682031	2682583	EPI_ISL_9006058	hCoV-19/USA/NY-PRL-0118_02A05/2022	betacoronavirus	2022/1/13	North America / USA / New York / New York City		29707	Human	49	Male	GRA	BA.1.1	2022/2/28	VOC Omicron GRA (B.1.1.529+BA.*) first detected in Botswana/Hong Kong/South Africa	(NSP5_P132H,Spike_H69del,Spike_T95I,Spike_A67V,Spike_S373P,Spike_Q493R,Spike_N969K,Spike_H655Y,Spike_N856K,N_R203K,Spike_G142D,NSP3_A1892T,Spike_Q954H,N_P13L,NSP3_L1266I,Spike_N501Y,N_R32del,M_Q19E,Spike_N440K,NSP4_T492I,NSP6_L105del,Spike_N679K,Spike_N764K,Spike_L212I,NSP6_G107del,Spike_Y505H,Spike_R346K,NSP6_I189V,Spike_T547K,M_D3G,Spike_D796Y,N_G204R,Spike_T478K,Spike_V143del,M_A63T,Spike_G496…	2022/1/24		TRUE				0.379708486	37	1
1451697	1451917	EPI_ISL_8843703	hCoV-19/Turkey/HSGM-F14665/2022	betacoronavirus	2022/1/5	Europe / Turkey		29742	Human	unknown	unknown	GRA	BA.1	2022/2/28	VOC Omicron GRA (B.1.1.529+BA.*) first detected in Botswana/Hong Kong/South Africa	(NSP5_P132H,Spike_H69del,Spike_T95I,Spike_A67V,Spike_S373P,Spike_Q493R,Spike_N969K,Spike_H655Y,Spike_N856K,N_R203K,Spike_G142D,NSP3_A1892T,Spike_Q954H,N_P13L,NSP3_L1266I,Spike_N501Y,N_R32del,NSP14_S271G,M_Q19E,Spike_N440K,NSP4_T492I,NSP6_L105del,Spike_N679K,Spike_N764K,Spike_L212I,NSP6_G107del,Spike_Y505H,NSP6_I189V,Spike_T547K,M_D3G,Spike_D796Y,N_G204R,Spike_T478K,Spike_V143del,M_A63T,Spike_G496…	2022/1/19		TRUE			6.72E-05	0.379926026	37	1
1891429	1891903	EPI_ISL_10784362	hCoV-19/Canada/BC-BCCDC-355472/2022	betacoronavirus	2022/2/1	North America / Canada / British Columbia		29687	Human	60 - 69	Male	GRA	BA.1	2022/2/28	VOC Omicron GRA (B.1.1.529+BA.*) first detected in Botswana/Hong Kong/South Africa	(NSP5_P132H,Spike_H69del,Spike_T95I,Spike_A67V,NS3_ins104P,Spike_S373P,Spike_Q493R,Spike_N969K,Spike_H655Y,Spike_N856K,N_R203K,Spike_G142D,NSP3_A1892T,Spike_Q954H,NS3_L106F,N_P13L,NSP3_L1266I,Spike_N501Y,N_R32del,M_Q19E,Spike_N440K,NSP4_T492I,NSP6_L105del,Spike_N679K,Spike_N764K,Spike_L212I,NSP6_G107del,Spike_Y505H,NSP6_I189V,Spike_T547K,M_D3G,Spike_D796Y,N_G204R,N_D343G,Spike_T478K,Spike_V143del…	2022/3/7		TRUE				0.379829555	37	1
2229875	2230355	EPI_ISL_11339668	hCoV-19/England/HSLL-3B27F8A/2022	betacoronavirus	2022/3/17	Europe / United Kingdom / England		29724	Human	unknown	unknown	GRA	BA.2	2022/2/28	VOC Omicron GRA (B.1.1.529+BA.*) first detected in Botswana/Hong Kong/South Africa	(NSP5_P132H,NSP3_G489S,Spike_L24del,NSP4_T327I,Spike_S373P,Spike_Q493R,Spike_N969K,Spike_H655Y,N_R203K,Spike_V213G,Spike_G142D,Spike_A27S,Spike_Q954H,N_P13L,Spike_N501Y,Spike_P25del,N_R32del,NS3_T223I,Spike_T19I,M_Q19E,Spike_N440K,NSP4_T492I,Spike_N679K,Spike_N764K,NSP6_G107del,Spike_Y505H,Spike_D796Y,N_G204R,Spike_T478K,N_S413R,NSP1_G49D,M_A63T,Spike_S371F,Spike_K417N,NSP13_R392C,Spike_T376A,NSP…	2022/3/24		TRUE				0.37893214	31	2
2602323	2602872	EPI_ISL_9064965	hCoV-19/Denmark/DCGC-325101/2022	betacoronavirus	2022/1/19	Europe / Denmark / Hovedstaden		29786	Human	unknown	unknown	GRA	BA.2	2022/2/28	VOC Omicron GRA (B.1.1.529+BA.*) first detected in Botswana/Hong Kong/South Africa	(NSP5_P132H,NSP3_G489S,Spike_L24del,NSP4_T327I,Spike_S373P,Spike_Q493R,Spike_N969K,Spike_H655Y,N_R203K,Spike_V213G,Spike_G142D,Spike_A27S,Spike_Q954H,N_P13L,Spike_N501Y,Spike_P25del,N_R32del,NS3_T223I,Spike_T19I,Spike_N440K,NSP4_T492I,Spike_N679K,Spike_N764K,NSP6_G107del,Spike_Y505H,Spike_D796Y,N_G204R,Spike_T478K,N_S413R,M_A63T,M_Q19Z,Spike_S371F,NS3_H78Y,Spike_K417N,NSP13_R392C,Spike_T376A,NSP6…	2022/1/25		TRUE	TRUE			0.379264034	31	2
1888410	1888884	EPI_ISL_11322912	hCoV-19/Wales/PHWC-PJR8OP/2022	betacoronavirus	2022/3/7	Europe / United Kingdom / Wales		29792	Human	unknown	unknown	GRA	BA.2	2022/2/28	VOC Omicron GRA (B.1.1.529+BA.*) first detected in Botswana/Hong Kong/South Africa	(NSP5_P132H,NSP3_G489S,Spike_L24del,NSP4_T327I,Spike_S373P,Spike_Q493R,Spike_N969K,Spike_H655Y,N_R203K,Spike_V213G,Spike_G142D,Spike_A27S,Spike_Q954H,N_P13L,Spike_N501Y,Spike_P25del,N_R32del,NS3_T223I,Spike_T19I,M_Q19E,Spike_N440K,NSP4_T492I,Spike_N679K,Spike_N764K,NSP1_G137D,NSP6_G107del,Spike_Y505H,Spike_D796Y,N_G204R,Spike_T478K,N_S413R,M_A63T,Spike_S371F,Spike_K417N,NSP13_R392C,Spike_T376A,NS…	2022/3/23		TRUE				0.378826531	31	2
1331406	1331581	EPI_ISL_9984983	hCoV-19/Poland/PZH-UMB-14385/2022	betacoronavirus	2022/1/29	Europe / Poland / Malopolskie / Chrzanow		29858	Human	69	Female	GRA	BA.1	2022/2/28	VOC Omicron GRA (B.1.1.529+BA.*) first detected in Botswana/Hong Kong/South Africa	(NSP5_P132H,Spike_T95I,Spike_S373P,Spike_Q493R,Spike_N969K,Spike_H655Y,Spike_N856K,N_R203K,Spike_G142D,NSP3_A1892T,Spike_Q954H,N_P13L,Spike_N501Y,NSP3_L1266I,N_R32del,M_Q19E,Spike_N440K,NSP4_T492I,NS6_I60S,NSP6_L105del,Spike_N679K,Spike_N764K,Spike_L212I,NSP6_G107del,Spike_Y505H,Spike_R346K,NSP6_I189V,Spike_T547K,M_D3G,Spike_D796Y,N_G204R,Spike_T478K,Spike_V143del,M_A63T,Spike_G496S,Spike_K417N,N…	2022/2/16		TRUE			0.008406457	0.379707502	35	1
1905355	1905831	EPI_ISL_10525036	hCoV-19/England/MILK-3842D64/2022	betacoronavirus	2022/2/23	Europe / United Kingdom / England		29747	Human	unknown	unknown	GRA	BA.1.1	2022/2/28	VOC Omicron GRA (B.1.1.529+BA.*) first detected in Botswana/Hong Kong/South Africa	(NSP5_P132H,Spike_H69del,Spike_T95I,Spike_A67V,Spike_S373P,Spike_Q493R,Spike_N969K,Spike_H655Y,Spike_N856K,N_R203K,Spike_G142D,NSP3_A1892T,NSP13_K460R,Spike_Q954H,N_P13L,NSP3_L1266I,Spike_N501Y,N_R32del,M_Q19E,Spike_N440K,NSP4_T492I,NSP6_L105del,Spike_N679K,Spike_N764K,Spike_L212I,NSP6_G107del,Spike_Y505H,Spike_R346K,NSP6_I189V,Spike_T547K,M_D3G,Spike_D796Y,N_G204R,Spike_T478K,Spike_C136F,Spike_V…	2022/3/1		TRUE				0.379614066	40	1
2821220	2821815	EPI_ISL_10889172	hCoV-19/England/PHWC-PESXOB/2022	betacoronavirus	2022/2/17	Europe / United Kingdom / England		29737	Human	unknown	unknown	GRA	BA.2	2022/2/28	VOC Omicron GRA (B.1.1.529+BA.*) first detected in Botswana/Hong Kong/South Africa	(NSP5_P132H,N_H300R,NSP3_G489S,Spike_L24del,NSP4_T327I,Spike_S373P,Spike_Q493R,Spike_N969K,Spike_H655Y,N_R203K,Spike_V213G,Spike_G142D,NSP1_M85V,Spike_A27S,Spike_Q954H,N_P13L,NSP1_H83del,Spike_N501Y,Spike_P25del,N_R32del,NS3_T223I,Spike_T19I,M_Q19E,Spike_N440K,NSP4_T492I,Spike_N679K,Spike_N764K,NSP6_G107del,Spike_Y505H,NSP1_V84del,Spike_D796Y,N_G204R,Spike_T478K,N_S413R,M_A63T,NSP3_Y1041H,Spike_S…	2022/3/10		TRUE				0.379102771	31	2
2290846	2291333	EPI_ISL_10994907	hCoV-19/Thailand/NIC_PKT_L22-28151/2022	betacoronavirus	2022/1/13	Asia / Thailand / Phuket		29693	Human	unknown	Female	GRA	BA.1	2022/2/28	VOC Omicron GRA (B.1.1.529+BA.*) first detected in Botswana/Hong Kong/South Africa	(NSP5_P132H,Spike_H69del,Spike_T95I,Spike_A67V,Spike_S373P,Spike_Q493R,Spike_N969K,Spike_H655Y,Spike_N856K,N_R203K,Spike_G142D,NSP3_A1892T,Spike_Q954H,Spike_A701V,NSP3_L1266I,Spike_N501Y,M_Q19E,Spike_N440K,NSP4_T492I,NSP6_L105del,Spike_N679K,Spike_N764K,Spike_L212I,NSP6_G107del,Spike_Y505H,NSP6_I189V,Spike_T547K,M_D3G,Spike_D796Y,N_G204R,Spike_T478K,Spike_V143del,M_A63T,Spike_F643L,Spike_G496S,NS…	2022/3/14		TRUE			0.02788536	0.378416768	39	1
3019399	3020002	EPI_ISL_10893250	hCoV-19/Denmark/DCGC-414487/2022	betacoronavirus	2022/3/3	Europe / Denmark / Hovedstaden		29797	Human	unknown	unknown	GRA	BA.2	2022/2/28	VOC Omicron GRA (B.1.1.529+BA.*) first detected in Botswana/Hong Kong/South Africa	(NSP5_P132H,NSP3_G489S,Spike_L24del,NSP4_T327I,Spike_S373P,Spike_Q493R,Spike_N969K,Spike_H655Y,N_R203K,Spike_V213G,Spike_A27S,Spike_N1187Y,Spike_Q954H,N_P13L,Spike_N501Y,Spike_P25del,N_R32del,NS3_T223I,Spike_T19I,Spike_N440K,NSP4_T492I,Spike_N679K,Spike_N764K,NSP6_G107del,Spike_Y505H,Spike_D796Y,N_G204R,Spike_T478K,N_S413R,M_A63T,M_Q19Z,Spike_S371F,NS3_H78Y,Spike_K417N,NSP13_R392C,Spike_T376A,NSP…	2022/3/10		TRUE	TRUE			0.379330021	31	2
1466869	1467089	EPI_ISL_9174938	hCoV-19/England/ALDP-336B68D/2022	betacoronavirus	2022/1/19	Europe / United Kingdom / England		29747	Human	unknown	unknown	GRA	BA.1.1	2022/2/28	VOC Omicron GRA (B.1.1.529+BA.*) first detected in Botswana/Hong Kong/South Africa	(NSP5_P132H,Spike_H69del,Spike_T95I,Spike_A67V,Spike_S373P,Spike_Q493R,Spike_N969K,Spike_H655Y,Spike_N856K,N_R203K,Spike_G142D,NSP3_A1892T,Spike_Q954H,N_P13L,NSP3_L1266I,Spike_N501Y,N_R32del,M_Q19E,Spike_N440K,NSP4_T492I,NSP6_L105del,Spike_N679K,Spike_N764K,Spike_L212I,NSP6_G107del,Spike_Y505H,Spike_R346K,NSP6_I189V,Spike_T547K,M_D3G,Spike_D796Y,N_G204R,Spike_T478K,Spike_V143del,M_A63T,Spike_G496…	2022/1/27		TRUE			0.007093152	0.37926598	38	1
531649	531718	EPI_ISL_10352281	hCoV-19/Denmark/DCGC-388291/2022	betacoronavirus	2022/2/18	Europe / Denmark / Hovedstaden		29764	Human	unknown	unknown	GRA	BA.2	2022/2/28	VOC Omicron GRA (B.1.1.529+BA.*) first detected in Botswana/Hong Kong/South Africa	(NSP5_P132H,NSP3_G489S,Spike_L24del,NSP4_T327I,Spike_S373P,Spike_Q493R,Spike_N969K,Spike_H655Y,N_R203K,Spike_V213G,Spike_G142D,Spike_A27S,Spike_Q954H,N_P13L,Spike_N501Y,Spike_P25del,NS3_T223I,Spike_T19I,M_Q19E,Spike_N440K,NSP4_T492I,Spike_N679K,Spike_N764K,NSP6_G107del,Spike_Y505H,Spike_D796Y,N_G204R,Spike_T478K,N_S413R,M_A63T,Spike_C1247F,Spike_S371F,Spike_K417N,NSP13_R392C,Spike_T376A,NSP6_S106…	2022/2/25		TRUE	TRUE		0.001175917	0.379192035	32	2
1361342	1361546	EPI_ISL_8817476	hCoV-19/England/ALDP-320A609/2022	betacoronavirus	2022/1/10	Europe / United Kingdom / England		29747	Human	unknown	unknown	GRA	BA.1	2022/2/28	VOC Omicron GRA (B.1.1.529+BA.*) first detected in Botswana/Hong Kong/South Africa	(NSP5_P132H,Spike_H69del,Spike_T95I,Spike_A67V,Spike_S373P,Spike_Q493R,Spike_N969K,Spike_H655Y,Spike_N856K,N_R203K,Spike_G142D,NSP3_A1892T,Spike_Q954H,N_P13L,NSP3_L1266I,Spike_N501Y,N_R32del,M_Q19E,Spike_N440K,NSP4_T492I,NSP6_L105del,Spike_N679K,Spike_N764K,Spike_L212I,NSP6_G107del,Spike_Y505H,NSP6_I189V,Spike_T547K,M_D3G,Spike_D796Y,N_G204R,Spike_T478K,Spike_V143del,M_A63T,Spike_G496S,Spike_K417…	2022/1/18		TRUE				0.379614066	37	1
1780777	1781239	EPI_ISL_9595892	hCoV-19/Brazil/AM-FIOCRUZ-ILMD2202415/2022	betacoronavirus	2022/1/24	South America / Brazil / Amazonas / Manaus		29788	Human	47	Female	GRA	BA.1	2022/2/28	VOC Omicron GRA (B.1.1.529+BA.*) first detected in Botswana/Hong Kong/South Africa	(NSP5_P132H,Spike_H69del,Spike_T95I,Spike_A67V,Spike_S373P,Spike_Q493R,Spike_N969K,Spike_H655Y,Spike_N856K,N_R203K,Spike_G142D,NSP3_A1892T,Spike_Q954H,Spike_A701V,N_P13L,NSP15_K204E,NSP3_L1266I,Spike_N501Y,N_R32del,M_Q19E,Spike_N440K,NSP4_T492I,NSP6_L105del,Spike_N679K,Spike_N764K,Spike_L212I,NSP6_G107del,Spike_Y505H,NSP6_I189V,Spike_T547K,M_D3G,Spike_D796Y,N_G204R,Spike_T478K,Spike_V143del,M_A63…	2022/2/7		TRUE			0.008157647	0.379759689	39	1
3126540	3127148	EPI_ISL_9838522	hCoV-19/England/MILK-35BD70F/2022	betacoronavirus	2022/2/6	Europe / United Kingdom / England		29741	Human	unknown	unknown	GRA	BA.1	2022/2/28	VOC Omicron GRA (B.1.1.529+BA.*) first detected in Botswana/Hong Kong/South Africa	(NSP5_P132H,Spike_H69del,Spike_T95I,Spike_A67V,Spike_S373P,Spike_Q493R,Spike_N969K,Spike_H655Y,Spike_N856K,N_R203K,Spike_G142D,NSP3_A1892T,Spike_Q954H,Spike_A701V,N_P13L,NSP3_L1266I,Spike_N501Y,N_R32del,M_Q19E,Spike_N440K,NSP4_T492I,NSP6_L105del,Spike_N679K,Spike_N764K,Spike_L212I,NSP6_G107del,Spike_Y505H,NSP6_I189V,Spike_T547K,M_D3G,Spike_D796Y,N_G204R,Spike_T478K,Spike_V143del,M_A63T,Spike_G496…	2022/2/13		TRUE			0.004976295	0.379447842	38	1
1482642	1482866	EPI_ISL_8852162	hCoV-19/England/ALDP-323FEA9/2022	betacoronavirus	2022/1/11	Europe / United Kingdom / England		29747	Human	unknown	unknown	GRA	BA.1	2022/2/28	VOC Omicron GRA (B.1.1.529+BA.*) first detected in Botswana/Hong Kong/South Africa	(NSP5_P132H,Spike_H69del,Spike_T95I,Spike_A67V,Spike_S373P,Spike_Q493R,Spike_N969K,Spike_H655Y,Spike_N856K,N_R203K,Spike_G142D,NSP3_A1892T,Spike_Q954H,N_P13L,NSP3_L1266I,Spike_N501Y,N_R32del,M_Q19E,Spike_N440K,NSP4_T492I,NSP6_L105del,Spike_N679K,Spike_N764K,Spike_L212I,NSP6_G107del,Spike_Y505H,NSP6_I189V,Spike_T547K,M_D3G,Spike_D796Y,N_G204R,Spike_T478K,Spike_V143del,M_A63T,Spike_G496S,Spike_K417…	2022/1/19		TRUE				0.379601304	37	1
1739699	1740109	EPI_ISL_9345100	hCoV-19/USA/UT-UPHL-220129824443/2021	betacoronavirus	2021/12/27	North America / USA / Utah		29786	Human	unknown	unknown	GRA	BA.1	2022/2/28	VOC Omicron GRA (B.1.1.529+BA.*) first detected in Botswana/Hong Kong/South Africa	(NSP5_P132H,Spike_H69del,NSP3_A1711V,Spike_T95I,Spike_A67V,Spike_S373P,Spike_Q493R,Spike_N969K,Spike_H655Y,Spike_N856K,N_R203K,Spike_G142D,NSP3_A1892T,Spike_Q954H,N_P13L,NSP3_L1266I,Spike_N501Y,N_R32del,M_Q19E,NSP4_T492I,NSP6_L105del,Spike_N679K,Spike_N764K,Spike_L212I,NSP6_G107del,Spike_Y505H,Spike_R346K,NSP6_I189V,Spike_T547K,M_D3G,Spike_D796Y,N_G204R,Spike_T478K,Spike_V143del,M_A63T,Spike_G496…	2022/1/31		TRUE				0.379641442	35	1
1919456	1919932	EPI_ISL_10966482	hCoV-19/Scotland/QEUH-395718D/2022	betacoronavirus	2022/3/5	Europe / United Kingdom / Scotland		29724	Human	unknown	unknown	GRA	BA.2	2022/2/28	VOC Omicron GRA (B.1.1.529+BA.*) first detected in Botswana/Hong Kong/South Africa	(NSP5_P132H,NSP3_G489S,Spike_L24del,NSP4_T327I,Spike_S373P,Spike_Q493R,Spike_N969K,Spike_H655Y,N_R203K,Spike_V213G,Spike_G142D,Spike_A27S,Spike_Q954H,N_P13L,Spike_N501Y,Spike_P25del,N_R32del,NS3_T223I,Spike_T19I,M_Q19E,Spike_N440K,NSP4_T492I,Spike_N679K,Spike_N764K,NSP6_G107del,Spike_Y505H,Spike_D796Y,N_G204R,Spike_T478K,N_S413R,M_A63T,Spike_S371F,Spike_K417N,NSP13_R392C,Spike_T376A,NSP6_S106del,…	2022/3/12		TRUE				0.378919392	31	2
1762582	1763043	EPI_ISL_10802047	hCoV-19/Scotland/QEUH-3890B7C/2022	betacoronavirus	2022/2/27	Europe / United Kingdom / Scotland		29747	Human	unknown	unknown	GRA	BA.1.1	2022/2/28	VOC Omicron GRA (B.1.1.529+BA.*) first detected in Botswana/Hong Kong/South Africa	(NSP5_P132H,Spike_H69del,Spike_T95I,Spike_A67V,NSP6_N156S,Spike_S373P,Spike_Q493R,Spike_N969K,Spike_H655Y,Spike_N856K,N_R203K,Spike_G142D,NSP3_A1892T,Spike_Q954H,NSP13_V348L,N_P13L,NSP3_L1266I,Spike_N501Y,N_R32del,M_Q19E,Spike_N440K,NSP4_T492I,NSP6_L105del,Spike_N679K,Spike_N764K,Spike_L212I,NSP6_G107del,Spike_Y505H,Spike_R346K,NSP6_I189V,Spike_T547K,M_D3G,Spike_D796Y,N_G204R,Spike_T478K,Spike_V1…	2022/3/8		TRUE				0.379534071	38	1
1904552	1905028	EPI_ISL_10526006	hCoV-19/Scotland/QEUH-380E64B/2022	betacoronavirus	2022/2/22	Europe / United Kingdom / Scotland		29747	Human	unknown	unknown	GRA	BA.1.1	2022/2/28	VOC Omicron GRA (B.1.1.529+BA.*) first detected in Botswana/Hong Kong/South Africa	(NSP5_P132H,Spike_H69del,Spike_T95I,Spike_A67V,Spike_S373P,Spike_Q493R,Spike_N969K,Spike_H655Y,Spike_N856K,N_R203K,Spike_G142D,NSP3_A1892T,Spike_Q954H,N_P13L,NSP3_L1266I,Spike_N501Y,N_R32del,M_Q19E,Spike_N440K,NSP4_T492I,NSP6_L105del,Spike_N679K,Spike_N764K,Spike_L212I,NSP6_G107del,Spike_Y505H,Spike_R346K,NSP6_I189V,Spike_T547K,M_D3G,Spike_D796Y,N_G204R,Spike_T478K,Spike_V143del,M_A63T,Spike_G496…	2022/3/1		TRUE				0.379538731	38	1
2229610	2230090	EPI_ISL_10569610	hCoV-19/USA/CA-CDC-FG-283278/2022	betacoronavirus	2022/2/18	North America / USA / California		29795	Human	27	Female	GRA	BA.1.1	2022/2/28	VOC Omicron GRA (B.1.1.529+BA.*) first detected in Botswana/Hong Kong/South Africa	(NSP5_P132H,Spike_H69del,Spike_T95I,Spike_A67V,Spike_S373P,Spike_Q493R,Spike_N969K,Spike_H655Y,Spike_N856K,N_R203K,Spike_G142D,NSP3_A1892T,Spike_Q954H,N_P13L,NSP3_L1266I,NSP15_V131I,Spike_N501Y,N_R32del,M_Q19E,Spike_N440K,NSP4_T492I,NSP6_L105del,Spike_N679K,Spike_N764K,Spike_L212I,NSP6_G107del,Spike_Y505H,Spike_R346K,NSP6_I189V,Spike_T547K,M_D3G,Spike_D796Y,N_G204R,Spike_T478K,Spike_V143del,M_A63…	2022/3/2		TRUE			0.000100688	0.379497852	38	1
3702998	3703770	EPI_ISL_11272737	hCoV-19/England/MILK-3AC7B01/2022	betacoronavirus	2022/3/15	Europe / United Kingdom / England		29715	Human	unknown	unknown	GRA	BA.2	2022/2/28	VOC Omicron GRA (B.1.1.529+BA.*) first detected in Botswana/Hong Kong/South Africa	(NSP5_P132H,NSP3_G489S,Spike_L24del,NSP4_T327I,Spike_S373P,Spike_Q493R,Spike_N969K,Spike_H655Y,N_R203K,Spike_V213G,Spike_G142D,NSP1_M85V,Spike_A27S,Spike_Q954H,N_P13L,NSP1_H83del,Spike_N501Y,Spike_P25del,N_R32del,NS3_T223I,Spike_T19I,M_Q19E,Spike_N440K,NSP4_T492I,Spike_N679K,Spike_N764K,NSP6_G107del,Spike_Y505H,NSP1_V84del,Spike_D796Y,N_G204R,NSP14_L493F,Spike_T478K,N_S413R,M_A63T,NSP14_P140S,Spi…	2022/3/22		TRUE				0.378966852	31	2
3491099	3491811	EPI_ISL_9928874	hCoV-19/USA/AZ-TG1229430/2022	betacoronavirus	2022/1/25	North America / USA / Arizona / Pinal County		29791	Human	unknown	unknown	GRA	BA.1.1	2022/2/28	VOC Omicron GRA (B.1.1.529+BA.*) first detected in Botswana/Hong Kong/South Africa	(NSP5_P132H,Spike_H69del,Spike_V213P,Spike_T95I,Spike_A67V,Spike_S373P,Spike_Q493R,Spike_N969K,Spike_H655Y,Spike_N856K,N_R203K,Spike_G142D,NSP3_A1892T,Spike_Q954H,N_P13L,NSP3_L1266I,Spike_N501Y,N_R32del,M_Q19E,Spike_N440K,NSP4_T492I,NSP6_L105del,Spike_N679K,Spike_N764K,NSP6_G107del,Spike_Y505H,Spike_R346K,NSP6_I189V,Spike_T547K,M_D3G,Spike_D796Y,N_G204R,Spike_T478K,Spike_V143del,M_A63T,Spike_L212…	2022/2/15		TRUE			0.000201403	0.379687762	39	1
916296	916427	EPI_ISL_9404691	hCoV-19/Poland/Kce-803/2022	betacoronavirus	2022/1/25	Europe / Poland / Slask		29757	Human	28	Female	GRA	BA.3	2022/2/28	VOC Omicron GRA (B.1.1.529+BA.*) first detected in Botswana/Hong Kong/South Africa	(NSP5_P132H,Spike_H69del,Spike_T95I,NSP6_A88V,Spike_A67V,NSP3_G489S,NSP4_T327I,Spike_S373P,Spike_Q493R,Spike_N969K,Spike_H655Y,N_R203K,Spike_G142D,Spike_Q954H,N_P13L,Spike_N501Y,N_R32del,NS3_T223I,M_Q19E,Spike_N440K,NSP4_T492I,Spike_N679K,Spike_N764K,Spike_L212I,NSP6_G107del,Spike_Y505H,Spike_D796Y,N_G204R,Spike_T478K,N_S413R,Spike_V143del,M_A63T,Spike_S371F,NSP6_S106del,Spike_G339D,NSP14_I42V,Sp…	2022/2/2		TRUE			3.36E-05	0.37918403	32	1
3227074	3227735	EPI_ISL_10081101	hCoV-19/USA/TN-ASC-210564840/2022	betacoronavirus	2022/1/2	North America / USA / Tennessee / SPRING HILL		29794	Human	27	Male	GRA	BA.1.1	2022/2/28	VOC Omicron GRA (B.1.1.529+BA.*) first detected in Botswana/Hong Kong/South Africa	(NSP5_P132H,Spike_H69del,Spike_T95I,Spike_A67V,Spike_S373P,Spike_Q493R,Spike_N969K,Spike_H655Y,Spike_N856K,N_R203K,Spike_G142D,NSP3_A1892T,Spike_Q954H,N_P13L,NSP3_L1266I,Spike_N501Y,N_R32del,M_Q19E,Spike_N440K,NSP4_T492I,NSP6_L105del,Spike_N679K,Spike_N764K,Spike_L212I,NSP6_G107del,Spike_Y505H,Spike_R346K,NSP6_I189V,Spike_T547K,M_D3G,Spike_D796Y,N_G204R,Spike_T478K,Spike_V143del,M_A63T,Spike_G496…	2022/2/18		TRUE				0.379606632	38	1
1867117	1867590	EPI_ISL_10472023	hCoV-19/England/LSPA-372E743/2022	betacoronavirus	2022/2/15	Europe / United Kingdom / England		29747	Human	unknown	unknown	GRA	BA.1	2022/2/28	VOC Omicron GRA (B.1.1.529+BA.*) first detected in Botswana/Hong Kong/South Africa	(NSP5_P132H,Spike_H69del,Spike_T95I,Spike_A67V,Spike_S373P,Spike_Q493R,Spike_N969K,Spike_H655Y,Spike_N856K,N_R203K,Spike_G142D,NSP3_A1892T,Spike_Q954H,N_P13L,NSP3_L1266I,Spike_N501Y,N_R32del,M_Q19E,Spike_N440K,NSP4_T492I,NSP6_L105del,Spike_N679K,Spike_N764K,Spike_L212I,NSP6_G107del,Spike_Y505H,NSP6_I189V,Spike_T547K,M_D3G,Spike_D796Y,N_G204R,Spike_T478K,Spike_V143del,M_A63T,Spike_G496S,Spike_K417…	2022/2/28		TRUE				0.379614066	37	1
3658956	3659721	EPI_ISL_10812768	hCoV-19/Germany/HE-USAFSAM-S13724/2022	betacoronavirus	2022/2/2	Europe / Germany / Hesse		29722	Human	56	Male	GRA	BA.1	2022/2/28	VOC Omicron GRA (B.1.1.529+BA.*) first detected in Botswana/Hong Kong/South Africa	(NSP5_P132H,Spike_H69del,Spike_T95I,Spike_A67V,NSP1_K11R,Spike_S373P,Spike_Q493R,Spike_N969K,Spike_H655Y,Spike_N856K,N_R203K,Spike_G142D,NSP3_A1892T,Spike_Q954H,NSP3_L1266I,Spike_N501Y,M_Q19E,Spike_N440K,NSP4_T492I,NSP6_L105del,Spike_N679K,Spike_N764K,Spike_L212I,NSP6_G107del,Spike_Y505H,NSP6_I189V,Spike_T547K,M_D3G,Spike_D796Y,N_G204R,Spike_T478K,Spike_V143del,M_A63T,Spike_G496S,NSP3_P985S,NSP3_…	2022/3/8		TRUE			0.026949734	0.378583037	37	1
1485295	1485519	EPI_ISL_8874870	hCoV-19/Peru/LIM-INS-11317/2021	betacoronavirus	2021/12/21	South America / Peru / Lima		29869	Human	31	Male	GRA	BA.1	2022/2/28	VOC Omicron GRA (B.1.1.529+BA.*) first detected in Botswana/Hong Kong/South Africa	(NSP5_P132H,Spike_H69del,Spike_T95I,Spike_A67V,Spike_S373P,Spike_Q493R,Spike_N969K,Spike_H655Y,Spike_N856K,N_R203K,Spike_G142D,NSP3_A1892T,Spike_Q954H,N_P13L,NSP3_L1266I,Spike_N501Y,N_R32del,Spike_N440K,NSP4_T492I,NSP6_L105del,Spike_N679K,Spike_N764K,Spike_L212I,NSP6_G107del,Spike_Y505H,NSP6_I189V,Spike_T547K,M_D3G,Spike_D796Y,N_G204R,Spike_T478K,Spike_V143del,M_A63T,M_Q19Z,Spike_G496S,Spike_K417…	2022/1/19		TRUE			0.000736574	0.379313811	37	1
1288456	1288623	EPI_ISL_9114555	hCoV-19/England/ALDP-333FC44/2022	betacoronavirus	2022/1/18	Europe / United Kingdom / England		29747	Human	unknown	unknown	GRA	BA.1	2022/2/28	VOC Omicron GRA (B.1.1.529+BA.*) first detected in Botswana/Hong Kong/South Africa	(NSP5_P132H,Spike_H69del,Spike_T95I,Spike_A67V,Spike_S373P,Spike_Q493R,Spike_N969K,Spike_H655Y,Spike_N856K,N_R203K,Spike_G142D,NSP3_A1892T,Spike_Q954H,N_P13L,NSP3_L1266I,Spike_N501Y,N_R32del,M_Q19E,Spike_N440K,NSP4_T492I,NSP6_L105del,Spike_N679K,Spike_N764K,Spike_L212I,NSP6_G107del,Spike_Y505H,NSP6_I189V,Spike_T547K,M_D3G,Spike_D796Y,N_G204R,Spike_T478K,Spike_V143del,M_A63T,Spike_G496S,Spike_K417…	2022/1/26		TRUE				0.379668538	37	1
2292823	2293311	EPI_ISL_10831882	hCoV-19/USA/TX-HMH-MCoV-84593/2022	betacoronavirus	2022/1/22	North America / USA / Texas / Houston		29763	Human	unknown	unknown	GRA	BA.1	2022/2/28	VOC Omicron GRA (B.1.1.529+BA.*) first detected in Botswana/Hong Kong/South Africa	(NSP5_P132H,Spike_H69del,Spike_T95I,Spike_A67V,Spike_S373P,Spike_Q493R,Spike_N969K,Spike_H655Y,Spike_N856K,N_R203K,Spike_G142D,NSP3_A1892T,Spike_Q954H,N_P13L,NSP3_L1266I,Spike_N501Y,N_R32del,M_Q19E,Spike_N440K,NSP4_T492I,NSP6_L105del,Spike_N679K,Spike_N764K,Spike_L212I,NSP6_G107del,Spike_Y505H,NSP6_I189V,Spike_T547K,M_D3G,Spike_D796Y,N_G204R,N_D343G,Spike_T478K,Spike_V143del,M_A63T,Spike_G496S,Sp…	2022/3/8		TRUE			3.36E-05	0.379616251	37	1
1610087	1610384	EPI_ISL_9231900	hCoV-19/Japan/PG-180611/2022	betacoronavirus	2022/1/6	Asia / Japan / Fukuoka		29751	Human	unknown	unknown	GRA	BA.1.1	2022/2/28	VOC Omicron GRA (B.1.1.529+BA.*) first detected in Botswana/Hong Kong/South Africa	(NSP5_P132H,Spike_H69del,Spike_T95I,Spike_A67V,Spike_S373P,Spike_Q493R,Spike_N969K,Spike_H655Y,Spike_N856K,N_R203K,Spike_G142D,NSP3_A1892T,Spike_Q954H,N_P13L,NSP3_L1266I,Spike_N501Y,N_R32del,M_Q19E,Spike_N440K,NSP4_T492I,NSP6_L105del,Spike_N679K,Spike_N764K,Spike_L212I,NSP6_G107del,Spike_Y505H,Spike_R346K,NSP6_I189V,Spike_T547K,M_D3G,Spike_D796Y,N_G204R,Spike_T478K,NSP5_T169S,Spike_V143del,M_A63T…	2022/1/28		TRUE				0.379617492	38	1
1825667	1826140	EPI_ISL_10769211	hCoV-19/Wales/PHWC-PE14N5/2022	betacoronavirus	2022/2/12	Europe / United Kingdom / Wales		29757	Human	unknown	unknown	GRA	BA.1	2022/2/28	VOC Omicron GRA (B.1.1.529+BA.*) first detected in Botswana/Hong Kong/South Africa	(NSP5_P132H,Spike_H69del,Spike_T95I,Spike_A67V,Spike_S373P,Spike_Q493R,Spike_N969K,Spike_H655Y,Spike_N856K,N_R203K,Spike_G142D,NSP3_A1892T,Spike_Q954H,N_P13L,NSP3_L1266I,Spike_N501Y,M_Q19E,Spike_N440K,NSP4_T492I,NSP6_L105del,Spike_N679K,Spike_N764K,Spike_L212I,M_L34F,NSP6_G107del,Spike_Y505H,Spike_R346K,NSP6_I189V,Spike_T547K,M_D3G,Spike_D796Y,N_G204R,Spike_T478K,Spike_V143del,M_A63T,NSP5_K90R,Sp…	2022/3/7		TRUE			3.36E-05	0.379545607	38	1
1911813	1912289	EPI_ISL_10804677	hCoV-19/England/NORT-YNNDJ3A/2022	betacoronavirus	2022	Europe / United Kingdom / England		29725	Human	unknown	unknown	GRA	BA.2	2022/2/28	VOC Omicron GRA (B.1.1.529+BA.*) first detected in Botswana/Hong Kong/South Africa	(NSP5_P132H,NSP3_G489S,Spike_L24del,NSP4_T327I,Spike_S373P,Spike_Q493R,Spike_N969K,Spike_H655Y,N_R203K,Spike_V213G,Spike_G142D,Spike_A27S,Spike_Q954H,N_P13L,Spike_N501Y,Spike_P25del,N_R32del,NS3_T223I,Spike_T19I,M_Q19E,Spike_N440K,NSP4_T492I,Spike_N679K,Spike_N764K,NSP6_G107del,Spike_Y505H,Spike_D796Y,N_G204R,Spike_T478K,N_S413R,M_A63T,Spike_S371F,Spike_K417N,NSP13_R392C,Spike_T376A,NSP6_S106del,…	2022/3/8		TRUE			3.36E-05	0.37902032	31	2
1756759	1757220	EPI_ISL_9990748	hCoV-19/Scotland/QEUH-367095C/2022	betacoronavirus	2022/2/10	Europe / United Kingdom / Scotland		29747	Human	unknown	unknown	GRA	BA.1.1	2022/2/28	VOC Omicron GRA (B.1.1.529+BA.*) first detected in Botswana/Hong Kong/South Africa	(NSP5_P132H,Spike_H69del,Spike_T95I,Spike_A67V,Spike_S373P,Spike_Q493R,Spike_N969K,Spike_H655Y,Spike_N856K,N_R203K,Spike_G142D,NSP3_A1892T,Spike_Q954H,N_P13L,NSP3_L1266I,Spike_N501Y,N_R32del,M_Q19E,Spike_N440K,NSP4_T492I,NSP6_L105del,Spike_N679K,Spike_N764K,Spike_L212I,NSP6_G107del,Spike_Y505H,NSP13_G170S,Spike_R346K,NSP6_I189V,Spike_T547K,M_D3G,Spike_D796Y,N_G204R,Spike_T478K,Spike_V143del,M_A63…	2022/2/17		TRUE				0.379567687	39	1
1440035	1440244	EPI_ISL_8603203	hCoV-19/USA/SC-CDC-LC0449819/2021	betacoronavirus	2021/12/30	North America / USA / South Carolina		29747	Human	33	Female	GRA	BA.1.1	2022/2/28	VOC Omicron GRA (B.1.1.529+BA.*) first detected in Botswana/Hong Kong/South Africa	(NSP5_P132H,Spike_H69del,Spike_T95I,Spike_A67V,Spike_S373P,Spike_Q493R,Spike_N969K,Spike_H655Y,Spike_N856K,N_R203K,Spike_G142D,NSP3_A1892T,Spike_Q954H,N_P13L,NSP3_L1266I,Spike_N501Y,N_R32del,M_Q19E,Spike_S98F,Spike_N440K,NSP4_T492I,NSP6_L105del,Spike_N679K,Spike_N764K,Spike_L212I,NSP6_G107del,Spike_Y505H,Spike_R346K,NSP6_I189V,Spike_T547K,M_D3G,Spike_D796Y,N_G204R,Spike_T478K,Spike_V143del,M_A63T…	2022/1/12		TRUE				0.379567687	39	1
1812604	1813067	EPI_ISL_10120385	hCoV-19/England/MILK-36D89DA/2022	betacoronavirus	2022/2/13	Europe / United Kingdom / England		29747	Human	unknown	unknown	GRA	BA.1	2022/2/28	VOC Omicron GRA (B.1.1.529+BA.*) first detected in Botswana/Hong Kong/South Africa	(NSP5_P132H,Spike_H69del,Spike_T95I,Spike_A67V,Spike_S373P,Spike_Q493R,Spike_N969K,Spike_H655Y,Spike_N856K,N_R203K,Spike_G142D,NSP3_A1892T,Spike_Q954H,Spike_A701V,N_P13L,NSP3_L1266I,Spike_N501Y,N_R32del,M_Q19E,Spike_N440K,NSP4_T492I,NSP6_L105del,Spike_N679K,Spike_N764K,Spike_L212I,NSP6_G107del,Spike_Y505H,NSP6_I189V,Spike_T547K,M_D3G,Spike_D796Y,N_G204R,Spike_T478K,Spike_V143del,M_A63T,Spike_G496…	2022/2/21		TRUE			0.002891048	0.379488217	38	1
934218	934349	EPI_ISL_11163917	hCoV-19/USA/MI-UM-10044364240/2022	betacoronavirus	2022/3/3	North America / USA / Michigan		29747	Human	unknown	unknown	GRA	BA.1.1	2022/2/28	VOC Omicron GRA (B.1.1.529+BA.*) first detected in Botswana/Hong Kong/South Africa	(NSP5_P132H,Spike_H69del,Spike_T95I,Spike_A67V,Spike_S373P,Spike_Q493R,Spike_N969K,Spike_H655Y,Spike_N856K,N_R203K,Spike_G142D,NSP3_A1892T,Spike_Q954H,N_P13L,NSP3_L1266I,Spike_N501Y,N_R32del,NSP14_A138V,M_Q19E,Spike_N440K,NSP4_T492I,NSP6_L105del,Spike_N679K,Spike_N764K,Spike_L212I,NSP6_G107del,Spike_Y505H,Spike_R346K,NSP6_I189V,Spike_T547K,M_D3G,Spike_D796Y,N_G204R,Spike_T478K,Spike_V143del,M_A63…	2022/3/18		TRUE			0.007429321	0.378954142	38	1
2758027	2758615	EPI_ISL_9768540	hCoV-19/Australia/VIC39707/2022	betacoronavirus	2022/1/25	Oceania / Australia / Victoria		28813	Human	22	Female	GRA	BA.1.1	2022/2/28	VOC Omicron GRA (B.1.1.529+BA.*) first detected in Botswana/Hong Kong/South Africa	(NSP5_P132H,Spike_H69del,Spike_T95I,Spike_A67V,Spike_S373P,Spike_Q493R,Spike_N969K,Spike_H655Y,Spike_N856K,Spike_G142D,NSP3_A1892T,Spike_Q954H,N_P13L,NSP3_L1266I,Spike_N501Y,N_R32del,NS3_G172C,M_Q19E,Spike_N440K,NSP4_T492I,NSP6_L105del,Spike_N679K,Spike_N764K,Spike_L212I,NSP6_G107del,Spike_Y505H,NSP6_I189V,Spike_T547K,M_D3G,Spike_D796Y,Spike_T478K,Spike_V143del,M_A63T,Spike_G496S,NSP3_V1069I,Spik…	2022/2/10					0.008156041	0.377108265	37	1
3277181	3277870	EPI_ISL_10087945	hCoV-19/Mexico/TAM_CIAD-IMSS_202201012692/2022	betacoronavirus	2022/1/31	North America / Mexico / Tamaulipas		29797	Human	50	Male	GRA	BA.1.1	2022/2/28	VOC Omicron GRA (B.1.1.529+BA.*) first detected in Botswana/Hong Kong/South Africa	(NSP5_P132H,Spike_H69del,Spike_T95I,Spike_A67V,Spike_S373P,Spike_Q493R,Spike_N969K,Spike_H655Y,Spike_N856K,N_R203K,Spike_G142D,NSP3_A1892T,Spike_Q954H,N_P13L,NSP3_L1266I,Spike_N501Y,N_R32del,M_Q19E,Spike_N440K,NSP4_T492I,Spike_N679K,Spike_N764K,Spike_L212I,NSP6_G107del,Spike_Y505H,Spike_R346K,NSP6_I189V,Spike_T547K,M_D3G,Spike_D796Y,N_G204R,Spike_T478K,Spike_V143del,M_A63T,Spike_G496S,NSP6_S106de…	2022/2/19		TRUE			6.71E-05	0.379472377	36	1
1181460	1181597	EPI_ISL_8293671	hCoV-19/USA/CA-CDC-FG-212572/2021	betacoronavirus	2021/12/22	North America / USA / California		29795	Human	43	Male	GRA	BA.1.1	2022/2/28	VOC Omicron GRA (B.1.1.529+BA.*) first detected in Botswana/Hong Kong/South Africa	(NSP5_P132H,Spike_H69del,Spike_T95I,Spike_A67V,Spike_S373P,Spike_Q493R,Spike_N969K,Spike_H655Y,Spike_N856K,N_R203K,Spike_G142D,NSP3_A1892T,Spike_Q954H,N_P13L,NSP3_L1266I,Spike_N501Y,N_R32del,M_Q19E,Spike_N440K,NSP4_T492I,NSP6_L105del,Spike_N679K,Spike_N764K,Spike_L212I,NSP6_G107del,Spike_Y505H,Spike_R346K,NSP6_I189V,Spike_T547K,M_D3G,Spike_D796Y,N_G204R,Spike_T478K,Spike_V143del,M_A63T,Spike_G496…	2022/1/2		TRUE			0.000402752	0.37944465	38	1
2322866	2323386	EPI_ISL_10869341	hCoV-19/USA/UT-UPHL-220308057242/2022	betacoronavirus	2022/3/1	North America / USA / Utah		29772	Human	unknown	unknown	GRA	BA.1	2022/2/28	VOC Omicron GRA (B.1.1.529+BA.*) first detected in Botswana/Hong Kong/South Africa	(NSP5_P132H,Spike_H69del,Spike_T95I,Spike_A67V,Spike_S373P,Spike_N969K,Spike_H655Y,Spike_N856K,N_R203K,Spike_G142D,NSP3_A1892T,Spike_Q954H,N_P13L,NSP3_L1266I,Spike_N501Y,N_R32del,M_Q19E,NSP4_T492I,NSP6_L105del,Spike_N679K,Spike_N764K,Spike_L212I,NSP6_G107del,NSP6_I189V,M_D3G,Spike_D796Y,N_G204R,Spike_V143del,M_A63T,Spike_G496S,NSP6_S106del,Spike_S371L,Spike_G339D,NSP3_S1265del,NSP14_I42V,Spike_P6…	2022/3/9		TRUE				0.379652022	28	1
2386177	2386709	EPI_ISL_11177889	hCoV-19/USA/IL-CDC-STM-ZMZV25SZB/2022	betacoronavirus	2022/3/4	North America / USA / Illinois		29803	Human	5	Female	GRA	BA.2	2022/2/28	VOC Omicron GRA (B.1.1.529+BA.*) first detected in Botswana/Hong Kong/South Africa	(NSP5_P132H,NSP3_G489S,Spike_L24del,NSP4_T327I,Spike_S373P,Spike_Q493R,Spike_N969K,Spike_H655Y,N_R203K,Spike_V213G,Spike_G142D,Spike_A27S,Spike_Q954H,N_P13L,NSP1_H83del,Spike_N501Y,Spike_P25del,N_R32del,NS3_T223I,Spike_T19I,M_Q19E,Spike_N440K,NSP4_T492I,Spike_N679K,Spike_N764K,NSP6_G107del,Spike_Y505H,NSP1_V84del,Spike_D796Y,N_G204R,Spike_T478K,N_S413R,M_A63T,Spike_S371F,NSP1_M85del,Spike_K417N,N…	2022/3/19		TRUE				0.378988692	31	2
3486603	3487315	EPI_ISL_10095267	hCoV-19/Denmark/DCGC-375858/2022	betacoronavirus	2022/2/13	Europe / Denmark / Midtjylland		29755	Human	unknown	unknown	GRA	BA.2	2022/2/28	VOC Omicron GRA (B.1.1.529+BA.*) first detected in Botswana/Hong Kong/South Africa	(NSP5_P132H,NSP3_G489S,Spike_L24del,NSP4_T327I,Spike_S373P,Spike_Q493R,Spike_N969K,Spike_H655Y,N_R203K,Spike_V213G,Spike_G142D,Spike_A27S,Spike_Q954H,N_P13L,Spike_N501Y,Spike_P25del,N_R32del,NS3_T223I,Spike_T19I,Spike_N440K,NSP4_T492I,Spike_N679K,Spike_N764K,NSP6_G107del,Spike_Y505H,Spike_D796Y,N_G204R,Spike_T478K,N_S413R,NSP1_L173P,M_A63T,M_Q19Z,Spike_S371F,Spike_K417N,NSP13_R392C,Spike_T376A,NS…	2022/2/19		TRUE	TRUE			0.379289483	31	2
1804013	1804475	EPI_ISL_9629652	hCoV-19/USA/CA-CDC-QDX33015520/2022	betacoronavirus	2022/1/19	North America / USA / California		29747	Human	25	Female	GRA	BA.1.1	2022/2/28	VOC Omicron GRA (B.1.1.529+BA.*) first detected in Botswana/Hong Kong/South Africa	(NSP5_P132H,Spike_H69del,Spike_T95I,Spike_A67V,NSP12_G671S,Spike_S373P,Spike_Q493R,Spike_N969K,Spike_H655Y,Spike_N856K,N_R203K,Spike_G142D,NSP3_A1892T,Spike_Q954H,N_P13L,NSP3_L1266I,Spike_N501Y,N_R32del,M_Q19E,Spike_N440K,NSP4_T492I,NSP6_L105del,Spike_N679K,Spike_N764K,Spike_L212I,NSP6_G107del,Spike_Y505H,Spike_R346K,NSP6_I189V,Spike_T547K,M_D3G,Spike_D796Y,N_G204R,Spike_T478K,Spike_V143del,M_A63…	2022/2/7		TRUE				0.379567687	38	1
510095	510125	EPI_ISL_9044891	hCoV-19/USA/KY-CDC-ASC210561379/2021	betacoronavirus	2021/12/30	North America / USA / Kentucky		29793	Human	30	Female	GRA	BA.1	2022/2/28	VOC Omicron GRA (B.1.1.529+BA.*) first detected in Botswana/Hong Kong/South Africa	(NSP5_P132H,Spike_H69del,Spike_T95I,Spike_A67V,Spike_S373P,Spike_Q493R,Spike_N969K,Spike_H655Y,Spike_N856K,N_R203K,Spike_G142D,NSP3_A1892T,Spike_Q954H,N_P13L,NSP3_L1266I,Spike_N501Y,N_R32del,M_Q19E,Spike_N440K,NSP4_T492I,NSP6_L105del,Spike_N679K,Spike_N764K,Spike_L212I,NSP6_G107del,Spike_Y505H,NSP6_I189V,Spike_T547K,M_D3G,Spike_D796Y,N_G204R,Spike_T478K,Spike_V143del,M_A63T,Spike_G496S,NS7a_L102F…	2022/1/25		TRUE			0.002215285	0.379385744	38	1
1476363	1476587	EPI_ISL_8868615	hCoV-19/USA/CA-CDC-FG-236919/2022	betacoronavirus	2022/1/4	North America / USA / California		29828	Human	27	Female	GRA	BA.1.1	2022/2/28	VOC Omicron GRA (B.1.1.529+BA.*) first detected in Botswana/Hong Kong/South Africa	(NSP5_P132H,Spike_H69del,Spike_T95I,Spike_A67V,Spike_S373P,Spike_Q493R,Spike_N969K,Spike_H655Y,Spike_N856K,N_R203K,Spike_G142D,NSP3_A1892T,Spike_Q954H,NSP12_K411R,N_P13L,NSP3_L1266I,Spike_N501Y,N_R32del,M_Q19E,Spike_N440K,NSP4_T492I,NSP6_L105del,Spike_N679K,Spike_N764K,Spike_L212I,NSP6_G107del,Spike_Y505H,Spike_R346K,NSP6_I189V,Spike_T547K,M_D3G,Spike_D796Y,N_G204R,Spike_T478K,Spike_V143del,M_A63…	2022/1/19		TRUE			0.000402307	0.379561309	38	1
2393341	2393874	EPI_ISL_11196593	hCoV-19/England/MILK-3A9FB99/2022	betacoronavirus	2022/3/14	Europe / United Kingdom / England		29724	Human	unknown	unknown	GRA	BA.2	2022/2/28	VOC Omicron GRA (B.1.1.529+BA.*) first detected in Botswana/Hong Kong/South Africa	(NSP5_P132H,NSP3_G489S,Spike_L24del,NSP4_T327I,Spike_S373P,Spike_Q493R,Spike_N969K,Spike_H655Y,N_R203K,Spike_V213G,Spike_G142D,Spike_A27S,Spike_Q954H,N_P13L,Spike_N501Y,Spike_P25del,N_R32del,NS3_T223I,Spike_T19I,M_Q19E,Spike_N440K,NSP4_T492I,Spike_N679K,Spike_N764K,NSP6_G107del,Spike_Y505H,Spike_D796Y,N_G204R,Spike_T478K,N_S413R,M_A63T,Spike_S371F,Spike_K417N,NSP13_R392C,Spike_T376A,NSP6_S106del,…	2022/3/20		TRUE			0.008074283	0.378883462	31	2
1607966	1608263	EPI_ISL_9516682	hCoV-19/USA/IA-CDC-LC0502664/2022	betacoronavirus	2022/1/16	North America / USA / Iowa		29686	Human	46	Female	GRA	BA.1	2022/2/28	VOC Omicron GRA (B.1.1.529+BA.*) first detected in Botswana/Hong Kong/South Africa	(NSP5_P132H,Spike_H69del,Spike_T95I,Spike_A67V,Spike_S373P,Spike_Q493R,Spike_N969K,Spike_H655Y,Spike_N856K,N_R203K,Spike_G142D,NSP3_A1892T,Spike_Q954H,N_P13L,NSP3_L1266I,Spike_N501Y,N_R32del,M_Q19E,Spike_N440K,NSP4_T492I,NSP6_L105del,Spike_N679K,Spike_N764K,Spike_L212I,NSP6_G107del,Spike_Y505H,NSP6_I189V,Spike_T547K,M_D3G,Spike_D796Y,N_G204R,Spike_T478K,Spike_V143del,M_A63T,Spike_G496S,NSP16_T140…	2022/2/4		TRUE				0.379606549	37	1
2272060	2272545	EPI_ISL_10644718	hCoV-19/Scotland/QEUH-3862812/2022	betacoronavirus	2022/2/24	Europe / United Kingdom / Scotland		29747	Human	unknown	unknown	GRA	BA.1.1	2022/2/28	VOC Omicron GRA (B.1.1.529+BA.*) first detected in Botswana/Hong Kong/South Africa	(NSP5_P132H,Spike_H69del,Spike_T95I,Spike_A67V,Spike_S373P,NSP3_H295Y,Spike_Q493R,Spike_N969K,Spike_H655Y,Spike_N856K,N_R203K,Spike_G142D,NSP3_A1892T,Spike_Q954H,N_P13L,NSP3_L1266I,Spike_N501Y,N_R32del,NSP9_T34I,M_Q19E,Spike_N440K,NSP4_T492I,NSP6_L105del,Spike_N679K,Spike_N764K,Spike_L212I,NSP6_G107del,Spike_Y505H,Spike_R346K,NSP6_I189V,Spike_T547K,M_D3G,Spike_D796Y,N_G204R,Spike_T478K,Spike_V143…	2022/3/3		TRUE				0.379500454	38	1
1632773	1633099	EPI_ISL_9531003	hCoV-19/Netherlands/NH-RIVM-84688/2022	betacoronavirus	2022/1/17	Europe / Netherlands / Noord-Holland		29752	Human	29	unknown	GRA	BA.1.1	2022/2/28	VOC Omicron GRA (B.1.1.529+BA.*) first detected in Botswana/Hong Kong/South Africa	(NSP5_P132H,Spike_H69del,Spike_T95I,Spike_A67V,Spike_S373P,Spike_Q493R,Spike_N969K,Spike_H655Y,Spike_N856K,N_R203K,Spike_G142D,NSP3_A1892T,Spike_Q954H,N_P13L,NSP3_L1266I,Spike_N501Y,N_R32del,M_Q19E,Spike_N440K,NSP4_T492I,NSP6_L105del,Spike_N679K,Spike_N764K,Spike_L212I,NSP6_G107del,Spike_Y505H,Spike_R346K,NSP6_I189V,Spike_T547K,M_D3G,Spike_D796Y,N_G204R,Spike_T478K,Spike_V143del,M_A63T,Spike_G496…	2022/2/4		TRUE				0.37953751	39	1
2396570	2397103	EPI_ISL_11211198	hCoV-19/Denmark/DCGC-433812/2022	betacoronavirus	2022/3/13	Europe / Denmark / Syddanmark		29764	Human	unknown	unknown	GRA	BA.2	2022/2/28	VOC Omicron GRA (B.1.1.529+BA.*) first detected in Botswana/Hong Kong/South Africa	(NSP5_P132H,NSP3_G489S,NSP4_T327I,Spike_S373P,Spike_Q493R,Spike_N969K,Spike_H655Y,N_R203K,Spike_V213G,Spike_G142D,Spike_Q954H,N_P13L,Spike_N501Y,N_R32del,NS3_T223I,Spike_T19I,M_Q19E,Spike_N440K,NSP4_T492I,Spike_N679K,Spike_N764K,NSP6_G107del,Spike_Y505H,Spike_D796Y,N_G204R,Spike_T478K,N_S413R,M_A63T,Spike_S371F,NSP13_R392C,Spike_K417N,Spike_T376A,NSP6_S106del,Spike_G339D,Spike_R408S,NSP4_L438F,NS…	2022/3/21		TRUE	TRUE		0.006282758	0.379382628	27	2
2759379	2759967	EPI_ISL_10061032	hCoV-19/Denmark/DCGC-370832/2022	betacoronavirus	2022/2/7	Europe / Denmark / Sjaelland		29773	Human	unknown	unknown	GRA	BA.2	2022/2/28	VOC Omicron GRA (B.1.1.529+BA.*) first detected in Botswana/Hong Kong/South Africa	(NSP5_P132H,NSP3_G489S,NSP4_T327I,Spike_S373P,Spike_Q493R,Spike_N969K,Spike_H655Y,N_R203K,Spike_V213G,Spike_G142D,Spike_Q954H,N_P13L,Spike_N501Y,N_R32del,NS3_T223I,Spike_T19I,M_Q19E,Spike_N440K,NSP4_T492I,Spike_N679K,Spike_N764K,Spike_Y505H,Spike_D796Y,N_G204R,Spike_T478K,N_S413R,M_A63T,Spike_S371F,NSP13_R392C,Spike_K417N,Spike_T376A,Spike_G339D,Spike_R408S,NSP4_L438F,NSP14_I42V,Spike_P681H,NSP4_…	2022/2/18		TRUE	TRUE		0.009202969	0.379131496	27	2
1486432	1486656	EPI_ISL_8875770	hCoV-19/USA/MO-CDC-QDX32594966/2022	betacoronavirus	2022/1/4	North America / USA / Missouri		29752	Human	33	Female	GRA	BA.1	2022/2/28	VOC Omicron GRA (B.1.1.529+BA.*) first detected in Botswana/Hong Kong/South Africa	(NSP5_P132H,Spike_H69del,Spike_T95I,Spike_A67V,Spike_S373P,Spike_Q493R,Spike_N969K,Spike_H655Y,Spike_N856K,N_R203K,Spike_G142D,NSP3_A1892T,Spike_Q954H,NS3_L106F,N_P13L,NSP3_L1266I,Spike_N501Y,N_R32del,M_Q19E,Spike_N440K,NSP4_T492I,NSP6_L105del,Spike_N679K,Spike_N764K,Spike_L212I,NSP6_G107del,Spike_Y505H,NSP6_I189V,Spike_T547K,M_D3G,Spike_D796Y,N_G204R,N_D343G,Spike_T478K,Spike_V143del,M_A63T,Spik…	2022/1/19		TRUE				0.379772788	37	1
1184403	1184540	EPI_ISL_9118805	hCoV-19/England/ALDP-3336C10/2022	betacoronavirus	2022/1/17	Europe / United Kingdom / England		29682	Human	unknown	unknown	GRA	BA.1.1	2022/2/28	VOC Omicron GRA (B.1.1.529+BA.*) first detected in Botswana/Hong Kong/South Africa	(NSP5_P132H,Spike_H69del,Spike_T95I,Spike_A67V,Spike_S373P,Spike_Q493R,Spike_N969K,Spike_H655Y,Spike_N856K,N_R203K,Spike_G142D,NSP3_A1892T,Spike_Q954H,N_P13L,NSP3_L1266I,Spike_N501Y,N_R32del,M_Q19E,Spike_N440K,Spike_A688V,NSP4_T492I,NSP6_L105del,Spike_N679K,Spike_N764K,Spike_L212I,NSP6_G107del,Spike_Y505H,Spike_R346K,NSP6_I189V,Spike_T547K,M_D3G,Spike_D796Y,N_G204R,Spike_T478K,Spike_V143del,M_A63…	2022/1/26		TRUE			0.000101071	0.379392837	39	1
1679945	1680347	EPI_ISL_10840807	hCoV-19/USA/NC-CDC-LC0550232/2022	betacoronavirus	2022/2/21	North America / USA / North Carolina		29654	Human	13	Male	GRA	BA.1.1	2022/2/28	VOC Omicron GRA (B.1.1.529+BA.*) first detected in Botswana/Hong Kong/South Africa	(NSP5_P132H,Spike_H69del,Spike_T95I,Spike_A67V,Spike_S373P,Spike_Q493R,Spike_N969K,Spike_H655Y,Spike_N856K,N_R203K,Spike_G142D,NSP3_A1892T,Spike_Q954H,N_P13L,NSP3_L1266I,Spike_N501Y,N_R32del,M_Q19E,Spike_N440K,NSP4_T492I,NSP6_L105del,Spike_N679K,Spike_N764K,Spike_L212I,NSP6_G107del,Spike_Y505H,NSP12_H882R,Spike_R346K,NSP6_I189V,Spike_T547K,M_D3G,Spike_D796Y,N_G204R,Spike_T478K,Spike_V143del,M_A63…	2022/3/8		TRUE				0.379645242	38	1
1272814	1272981	EPI_ISL_8796874	hCoV-19/Canada/SK-RRPL-307892/2021	betacoronavirus	2021/12/29	North America / Canada / Saskatchewan		29684	Human	61	Female	GRA	BA.1	2022/2/28	VOC Omicron GRA (B.1.1.529+BA.*) first detected in Botswana/Hong Kong/South Africa	(NSP5_P132H,Spike_H69del,Spike_T95I,Spike_A67V,Spike_S373P,Spike_Q493R,Spike_N969K,Spike_H655Y,Spike_N856K,N_R203K,Spike_G142D,NSP3_A1892T,Spike_Q954H,N_P13L,NSP3_L1266I,Spike_N501Y,N_R32del,M_Q19E,Spike_N440K,NSP4_T492I,NSP6_L105del,Spike_N679K,Spike_N764K,Spike_L212I,NSP6_G107del,Spike_Y505H,NSP6_I189V,Spike_T547K,M_D3G,Spike_D796Y,N_G204R,Spike_T478K,Spike_V143del,M_A63T,Spike_G496S,Spike_K417…	2022/1/18		TRUE			0.000370595	0.379663645	37	1
1745491	1745912	EPI_ISL_10417099	hCoV-19/England/ALDP-37B3A2C/2022	betacoronavirus	2022/2/18	Europe / United Kingdom / England		29747	Human	unknown	unknown	GRA	BA.1.1	2022/2/28	VOC Omicron GRA (B.1.1.529+BA.*) first detected in Botswana/Hong Kong/South Africa	(NSP5_P132H,Spike_H69del,Spike_T95I,Spike_A67V,Spike_S373P,Spike_Q493R,Spike_N969K,Spike_H655Y,Spike_N856K,N_R203K,Spike_G142D,NSP3_A1892T,Spike_Q954H,N_P13L,NSP3_L1266I,Spike_N501Y,N_R32del,M_Q19E,Spike_N440K,NSP4_T492I,NSP6_L105del,Spike_N679K,Spike_N764K,Spike_L212I,NSP6_G107del,Spike_Y505H,NSP13_G170S,Spike_R346K,NSP6_I189V,Spike_T547K,M_D3G,Spike_D796Y,N_G204R,Spike_T478K,Spike_V143del,M_A63…	2022/2/27		TRUE				0.379534071	38	1
2320179	2320699	EPI_ISL_11386779	hCoV-19/Argentina/PAIS-E0954/2022	betacoronavirus	2022/3/1	South America / Argentina / Santa Fe / Santa Fe		29617	Human	unknown	Female	GRA	BA.1.1	2022/2/28	VOC Omicron GRA (B.1.1.529+BA.*) first detected in Botswana/Hong Kong/South Africa	(NSP5_P132H,Spike_H69del,Spike_T95I,Spike_A67V,Spike_S373P,Spike_Q493R,Spike_N969K,Spike_H655Y,Spike_N856K,N_R203K,Spike_G142D,NSP3_A1892T,Spike_Q954H,N_P13L,NSP3_L1266I,Spike_N501Y,N_R32del,M_Q19E,Spike_N440K,NSP4_T492I,NSP6_L105del,Spike_N679K,Spike_N764K,Spike_L212I,NSP6_G107del,Spike_Y505H,Spike_R346K,NSP6_I189V,Spike_T547K,M_D3G,Spike_D796Y,N_G204R,Spike_T478K,Spike_V143del,M_A63T,Spike_G496…	2022/3/25		TRUE			3.38E-05	0.379423285	38	1
1635936	1636272	EPI_ISL_11299685	hCoV-19/USA/CA-HLX-STM-QRMRJQVEZ/2022	betacoronavirus	2022/2/25	North America / USA / California		29871	Human	unknown	unknown	GRA	BA.1.1	2022/2/28	VOC Omicron GRA (B.1.1.529+BA.*) first detected in Botswana/Hong Kong/South Africa	(NSP5_P132H,Spike_H69del,Spike_T95I,Spike_A67V,Spike_S373P,Spike_Q493R,Spike_N969K,Spike_H655Y,Spike_N856K,N_R203K,Spike_G142D,NSP3_A1892T,Spike_Q954H,N_P13L,NSP3_L1266I,Spike_N501Y,N_R32del,M_Q19E,Spike_N440K,NSP4_T492I,NSP6_L105del,Spike_N679K,Spike_N764K,Spike_L212I,NSP6_G107del,Spike_Y505H,Spike_R346K,NSP6_I189V,Spike_T547K,M_D3G,Spike_D796Y,N_G204R,Spike_T478K,Spike_V143del,M_A63T,Spike_G496…	2022/3/22		TRUE				0.37913026	38	1
3262150	3262839	EPI_ISL_10720942	hCoV-19/Turkey/HSGM-G3345/2022	betacoronavirus	2022/2/23	Europe / Turkey		29780	Human	unknown	unknown	GRA	BA.1	2022/2/28	VOC Omicron GRA (B.1.1.529+BA.*) first detected in Botswana/Hong Kong/South Africa	(NSP5_P132H,Spike_H69del,Spike_T95I,Spike_A67V,Spike_S373P,Spike_Q493R,Spike_N969K,Spike_H655Y,Spike_N856K,N_R203K,Spike_V213G,Spike_G142D,NSP3_A1892T,Spike_Q954H,Spike_A701V,N_P13L,NSP3_L1266I,Spike_N501Y,N_R32del,M_Q19E,Spike_N440K,NSP4_T492I,NSP6_L105del,Spike_N679K,Spike_N764K,NSP6_G107del,Spike_Y505H,NSP6_I189V,Spike_T547K,M_D3G,Spike_D796Y,N_G204R,Spike_T478K,Spike_V143del,M_A63T,Spike_F643…	2022/3/5		TRUE				0.379650772	39	1
1716138	1716544	EPI_ISL_10918179	hCoV-19/Germany/BW-RKI-I-602841/2022	betacoronavirus	2022/3/3	Europe / Germany / Baden-Wurttemberg		29431	Human	unknown	unknown	GRA	BA.2	2022/2/28	VOC Omicron GRA (B.1.1.529+BA.*) first detected in Botswana/Hong Kong/South Africa	(NSP5_P132H,NSP3_G489S,Spike_L24del,NSP4_T327I,Spike_S373P,Spike_Q493R,Spike_N969K,Spike_H655Y,N_R203K,Spike_V213G,Spike_G142D,NSP2_T166I,Spike_A27S,Spike_Q954H,N_P13L,Spike_N501Y,Spike_P25del,N_R32del,NS3_T223I,Spike_T19I,Spike_N440K,NSP4_T492I,Spike_N679K,Spike_N764K,NSP6_G107del,Spike_Y505H,Spike_D796Y,N_G204R,Spike_T478K,N_S413R,M_A63T,Spike_S371F,Spike_K417N,NSP13_R392C,Spike_T376A,NSP6_S106…	2022/3/11		TRUE	TRUE		0.004994733	0.37839776	31	2
91855	91869	EPI_ISL_10336540	hCoV-19/England/LSPA-378B79F/2022	betacoronavirus	2022/2/18	Europe / United Kingdom / England		29724	Human	unknown	unknown	GRA	BA.2	2022/2/28	VOC Omicron GRA (B.1.1.529+BA.*) first detected in Botswana/Hong Kong/South Africa	(NSP5_P132H,NSP3_G489S,Spike_L24del,NSP4_T327I,Spike_S373P,Spike_Q493R,Spike_N969K,Spike_H655Y,N_R203K,Spike_V213G,Spike_G142D,Spike_A27S,Spike_Q954H,N_P13L,Spike_N501Y,Spike_P25del,N_R32del,NS3_T223I,Spike_T19I,M_Q19E,Spike_N440K,NSP4_T492I,Spike_N679K,Spike_N764K,NSP6_G107del,Spike_Y505H,Spike_D796Y,N_G204R,Spike_T478K,N_S413R,M_A63T,Spike_S371F,Spike_K417N,NSP13_R392C,Spike_T376A,NSP6_S106del,…	2022/2/25		TRUE				0.378999428	31	2
1863723	1864196	EPI_ISL_10466372	hCoV-19/USA/MT-CDC-ASC210856388/2022	betacoronavirus	2022/2/14	North America / USA / Montana		29786	Human	37	Female	GRA	BA.1.1	2022/2/28	VOC Omicron GRA (B.1.1.529+BA.*) first detected in Botswana/Hong Kong/South Africa	(NSP5_P132H,Spike_H69del,Spike_T95I,Spike_A67V,Spike_S373P,Spike_Q493R,Spike_N969K,Spike_H655Y,Spike_N856K,N_R203K,Spike_G142D,NSP3_A1892T,NSP5_A255V,Spike_Q954H,N_P13L,NSP3_L1266I,Spike_N501Y,N_R32del,M_Q19E,Spike_N440K,NSP4_T492I,NSP6_L105del,Spike_N679K,Spike_N764K,Spike_L212I,NSP6_G107del,Spike_Y505H,Spike_R346K,NSP6_I189V,Spike_T547K,M_D3G,Spike_D796Y,N_G204R,Spike_T478K,Spike_V143del,M_A63T…	2022/2/28		TRUE			0.002215806	0.379407806	38	1
2303632	2304139	EPI_ISL_11014400	hCoV-19/USA/NM-UNM-ED01892/2022	betacoronavirus	2022/1/22	North America / USA / New Mexico		29684	Human	unknown	unknown	GRA	BA.1.1	2022/2/28	VOC Omicron GRA (B.1.1.529+BA.*) first detected in Botswana/Hong Kong/South Africa	(NSP5_P132H,Spike_H69del,Spike_T95I,Spike_A67V,Spike_S373P,Spike_Q493R,Spike_N969K,Spike_H655Y,Spike_N856K,N_R203K,Spike_G142D,NSP3_A1892T,Spike_Q954H,N_P13L,NSP3_L1266I,Spike_N501Y,N_R32del,M_Q19E,Spike_N440K,NSP4_T492I,NSP6_L105del,Spike_N679K,Spike_N764K,Spike_L212I,NSP6_G107del,Spike_Y505H,Spike_R346K,NSP6_I189V,Spike_T547K,M_D3G,Spike_D796Y,N_G204R,Spike_T478K,NSP14_H455Y,Spike_V143del,M_A63…	2022/3/14		TRUE			6.74E-05	0.379489253	38	1
1582522	1582819	EPI_ISL_9240665	hCoV-19/Denmark/DCGC-335970/2022	betacoronavirus	2022/1/22	Europe / Denmark / Midtjylland		29799	Human	unknown	unknown	GRA	BA.2	2022/2/28	VOC Omicron GRA (B.1.1.529+BA.*) first detected in Botswana/Hong Kong/South Africa	(NSP5_P132H,NSP3_G489S,Spike_L24del,NSP4_T327I,Spike_S373P,Spike_Q493R,Spike_N969K,Spike_H655Y,N_R203K,Spike_V213G,Spike_G142D,Spike_A27S,Spike_Q954H,N_P13L,Spike_N501Y,Spike_P25del,N_R32del,NS3_T223I,Spike_T19I,Spike_N440K,NSP4_T492I,Spike_N679K,Spike_N764K,NSP6_G107del,Spike_Y505H,Spike_D796Y,N_G204R,Spike_T478K,N_S413R,NSP3_P791S,M_A63T,M_Q19Z,Spike_S371F,Spike_K417N,NSP13_R392C,Spike_T376A,NS…	2022/1/28		TRUE	TRUE			0.379211975	31	2
1825554	1826027	EPI_ISL_9648014	hCoV-19/Wales/ALDP-3487AD9/2022	betacoronavirus	2022/1/28	Europe / United Kingdom / Wales		29747	Human	unknown	unknown	GRA	BA.1.1	2022/2/28	VOC Omicron GRA (B.1.1.529+BA.*) first detected in Botswana/Hong Kong/South Africa	(NSP5_P132H,Spike_H69del,Spike_T95I,Spike_A67V,Spike_S373P,Spike_Q493R,Spike_N969K,Spike_H655Y,Spike_N856K,N_R203K,Spike_G142D,NSP3_A1892T,Spike_Q954H,N_P13L,NSP3_L1266I,Spike_N501Y,N_R32del,M_Q19E,Spike_N440K,NSP4_T492I,NSP6_L105del,Spike_N679K,Spike_N764K,Spike_L212I,NSP6_G107del,Spike_Y505H,Spike_R346K,NSP6_I189V,Spike_T547K,M_D3G,Spike_D796Y,N_G204R,Spike_T478K,Spike_V143del,M_A63T,Spike_G496…	2022/2/8		TRUE			0.007597405	0.37945869	38	1
3194579	3195192	EPI_ISL_9847341	hCoV-19/Japan/IC-3916/2022	betacoronavirus	2022/1/13	Asia / Japan	Quarantine: Airport Quarantine Station in Japan; Travel history: Asia / Nepal	29728	Human	unknown	unknown	GRA	BA.2	2022/2/28	VOC Omicron GRA (B.1.1.529+BA.*) first detected in Botswana/Hong Kong/South Africa	(NSP5_P132H,NSP3_G489S,NSP2_A336V,Spike_L24del,NSP4_T327I,Spike_S373P,Spike_Q493R,Spike_N969K,Spike_H655Y,N_R203K,Spike_V213G,Spike_G142D,Spike_A27S,Spike_Q954H,N_P13L,Spike_N501Y,Spike_P25del,N_R32del,NS3_T223I,Spike_T19I,M_Q19E,Spike_N440K,NSP4_T492I,Spike_N679K,Spike_N764K,NSP6_G107del,Spike_Y505H,Spike_D796Y,N_G204R,Spike_T478K,N_S413R,M_A63T,Spike_S371F,Spike_K417N,NSP13_R392C,Spike_T376A,NS…	2022/2/14		TRUE			0.006492196	0.378906382	31	2
3491703	3492416	EPI_ISL_9939877	hCoV-19/USA/TX-CDC-FG-260811/2022	betacoronavirus	2022/1/30	North America / USA / Texas		29831	Human	47	Male	GRA	BA.1.1	2022/2/28	VOC Omicron GRA (B.1.1.529+BA.*) first detected in Botswana/Hong Kong/South Africa	(NSP5_P132H,Spike_H69del,Spike_T95I,Spike_A67V,Spike_S373P,Spike_Q493R,Spike_N969K,Spike_H655Y,Spike_N856K,N_R203K,Spike_G142D,NS3_L53F,NSP3_A1892T,Spike_Q954H,N_P13L,NSP3_L1266I,Spike_N501Y,N_R32del,M_Q19E,Spike_N440K,NSP4_T492I,NSP6_L105del,Spike_N679K,Spike_N764K,Spike_L212I,NSP6_G107del,Spike_Y505H,Spike_R346K,NSP6_I189V,Spike_T547K,M_D3G,Spike_D796Y,N_G204R,Spike_T478K,Spike_V143del,M_A63T,S…	2022/2/16		TRUE			0.000402266	0.379489587	38	1
2389747	2390280	EPI_ISL_11187816	hCoV-19/England/ALDP-3A5B0C7/2022	betacoronavirus	2022/3/11	Europe / United Kingdom / England		29724	Human	unknown	unknown	GRA	BA.2	2022/2/28	VOC Omicron GRA (B.1.1.529+BA.*) first detected in Botswana/Hong Kong/South Africa	(NSP5_P132H,NSP3_G489S,Spike_L24del,NSP4_T327I,Spike_S373P,Spike_Q493R,Spike_N969K,Spike_H655Y,N_R203K,Spike_V213G,Spike_G142D,Spike_A27S,Spike_Q954H,N_P13L,Spike_N501Y,Spike_P25del,N_R32del,NS3_T223I,Spike_T19I,M_Q19E,Spike_N440K,NSP4_T492I,Spike_N679K,Spike_N764K,NSP6_G107del,Spike_Y505H,Spike_D796Y,N_G204R,Spike_T478K,N_S413R,M_A63T,Spike_S371F,Spike_K417N,NSP13_R392C,NSP14_P46S,Spike_T376A,NS…	2022/3/19		TRUE				0.378818463	31	2
499875	499905	EPI_ISL_9064679	hCoV-19/England/MILK-33141A0/2022	betacoronavirus	2022/1/18	Europe / United Kingdom / England		29747	Human	unknown	unknown	GRA	BA.1	2022/2/28	VOC Omicron GRA (B.1.1.529+BA.*) first detected in Botswana/Hong Kong/South Africa	(NSP5_P132H,Spike_H69del,Spike_T95I,Spike_A67V,M_L29F,Spike_S373P,Spike_Q493R,Spike_N969K,Spike_H655Y,Spike_N856K,N_R203K,Spike_G142D,NSP3_A1892T,Spike_Q954H,Spike_A701V,N_P13L,NSP3_L1266I,Spike_N501Y,N_R32del,M_Q19E,Spike_N440K,NSP4_T492I,NSP6_L105del,Spike_N679K,Spike_N764K,Spike_L212I,NSP6_G107del,Spike_Y505H,NSP6_I189V,Spike_T547K,M_D3G,Spike_D796Y,N_G204R,Spike_T478K,Spike_V143del,M_A63T,Spi…	2022/1/25		TRUE				0.379534071	38	1
1780164	1780626	EPI_ISL_9998736	hCoV-19/England/MILK-3650E35/2022	betacoronavirus	2022/2/9	Europe / United Kingdom / England		29709	Human	unknown	unknown	GRA	BA.2	2022/2/28	VOC Omicron GRA (B.1.1.529+BA.*) first detected in Botswana/Hong Kong/South Africa	(NSP5_P132H,NSP3_G489S,Spike_L24del,NSP4_T327I,Spike_S373P,Spike_Q493R,Spike_N969K,Spike_H655Y,N_R203K,Spike_V213G,Spike_G142D,Spike_A27S,Spike_Q954H,N_P13L,NSP1_H83del,Spike_N501Y,Spike_P25del,N_R32del,NS3_T223I,Spike_T19I,M_Q19E,Spike_N440K,NSP4_T492I,NSP3_T1022I,Spike_N679K,Spike_N764K,NSP6_G107del,Spike_Y505H,NSP1_V84del,Spike_D796Y,N_G204R,Spike_T478K,N_S413R,M_A63T,Spike_S371F,NSP1_M85del,S…	2022/2/17		TRUE				0.378875088	31	2
1880039	1880513	EPI_ISL_10925194	hCoV-19/England/LSPA-3940EBD/2022	betacoronavirus	2022/3/4	Europe / United Kingdom / England		29724	Human	unknown	unknown	GRA	BA.2	2022/2/28	VOC Omicron GRA (B.1.1.529+BA.*) first detected in Botswana/Hong Kong/South Africa	(NSP5_P132H,NSP3_G489S,Spike_L24del,NSP4_T327I,Spike_S373P,Spike_Q493R,Spike_N969K,Spike_H655Y,N_R203K,Spike_V213G,Spike_G142D,Spike_A27S,Spike_Q954H,N_P13L,Spike_N501Y,Spike_P25del,N_R32del,NS3_T223I,Spike_T19I,M_Q19E,Spike_N440K,NSP4_T492I,Spike_N679K,Spike_N764K,NSP6_G107del,Spike_Y505H,Spike_D796Y,N_G204R,Spike_T478K,N_S413R,M_A63T,Spike_S371F,Spike_K417N,NSP13_R392C,Spike_T376A,NSP6_S106del,…	2022/3/11		TRUE				0.378885749	31	2
3478541	3479252	EPI_ISL_10909026	hCoV-19/USA/CA-CDC-2-5670370/2022	betacoronavirus	2022/2/3	North America / USA / California		29824	Human	unknown	Female	GRA	BA.1.1	2022/2/28	VOC Omicron GRA (B.1.1.529+BA.*) first detected in Botswana/Hong Kong/South Africa	(NSP5_P132H,Spike_H69del,Spike_T95I,NSP3_T819I,Spike_A67V,Spike_S373P,Spike_Q493R,Spike_N969K,Spike_H655Y,Spike_N856K,N_R203K,Spike_G142D,NSP3_A1892T,Spike_Q954H,N_P13L,NSP3_L1266I,Spike_N501Y,N_R32del,M_Q19E,Spike_N440K,NSP4_T492I,NSP6_L105del,Spike_N679K,Spike_N764K,Spike_L212I,NSP12_A46S,NSP6_G107del,Spike_Y505H,Spike_R346K,NSP6_I189V,Spike_T547K,M_D3G,Spike_D796Y,N_G204R,Spike_T478K,Spike_V14…	2022/3/10		TRUE			3.35E-05	0.379572813	38	1
1239676	1239841	EPI_ISL_8789311	hCoV-19/France/HDF-IPP52826/2021	betacoronavirus	2021/12/27	Europe / France / Hauts-de-France / Tourcoing		29752	Human	54	Female	GRA	BA.1	2022/2/28	VOC Omicron GRA (B.1.1.529+BA.*) first detected in Botswana/Hong Kong/South Africa	(NSP5_P132H,Spike_H69del,Spike_T95I,Spike_A67V,Spike_S373P,Spike_Q493R,Spike_N969K,Spike_H655Y,Spike_N856K,N_R203K,Spike_G142D,NSP3_A1892T,Spike_Q954H,NS3_D155Y,N_P13L,NSP3_L1266I,Spike_N501Y,N_R32del,NSP3_T350I,M_Q19E,Spike_N440K,NSP4_T492I,NSP6_L105del,Spike_N679K,Spike_N764K,Spike_L212I,NSP6_G107del,Spike_Y505H,NS3_Y113C,NSP6_I189V,Spike_T547K,M_D3G,Spike_D796Y,N_G204R,Spike_T478K,Spike_V143de…	2022/1/17		TRUE			0.000235278	0.379660447	38	1
3213943	3214573	EPI_ISL_10235562	hCoV-19/Canada/BC-BCCDC-346945/2022	betacoronavirus	2022/1/24	North America / Canada / British Columbia		29684	Human	70 - 79	Male	GRA	BA.1.1	2022/2/28	VOC Omicron GRA (B.1.1.529+BA.*) first detected in Botswana/Hong Kong/South Africa	(NSP5_P132H,Spike_H69del,Spike_T95I,Spike_A67V,Spike_S373P,Spike_Q493R,Spike_N969K,Spike_H655Y,Spike_N856K,N_R203K,Spike_G142D,NSP3_A1892T,Spike_Q954H,N_P13L,NSP3_L1266I,Spike_N501Y,N_R32del,M_Q19E,Spike_N440K,NSP4_T492I,NSP6_L105del,Spike_N679K,Spike_N764K,Spike_L212I,NSP6_G107del,Spike_Y505H,NSP2_T412I,Spike_R346K,NSP6_I189V,Spike_T547K,M_D3G,Spike_D796Y,N_G204R,Spike_T478K,Spike_V143del,M_A63T…	2022/2/22		TRUE				0.379531061	37	1
3492672	3493385	EPI_ISL_10316390	hCoV-19/USA/MI-UM-10043749900/2022	betacoronavirus	2022/1/25	North America / USA / Michigan		29747	Human	unknown	unknown	GRA	BA.1	2022/2/28	VOC Omicron GRA (B.1.1.529+BA.*) first detected in Botswana/Hong Kong/South Africa	(NSP5_P132H,Spike_H69del,Spike_T95I,Spike_A67V,Spike_S373P,Spike_Q493R,Spike_N969K,Spike_H655Y,Spike_N856K,N_R203K,Spike_G142D,NSP3_A1892T,Spike_Q954H,NS3_L106F,N_P13L,NSP3_L1266I,Spike_N501Y,N_R32del,NSP3_S769L,M_Q19E,Spike_N440K,NSP4_T492I,NSP6_L105del,Spike_N679K,Spike_N764K,Spike_L212I,NSP6_G107del,Spike_Y505H,NSP6_I189V,Spike_T547K,M_D3G,Spike_D796Y,N_G204R,N_D343G,Spike_T478K,Spike_V143del,…	2022/2/24		TRUE			3.36E-05	0.379614066	37	1
1739819	1740229	EPI_ISL_9581525	hCoV-19/England/ALDP-34CB8B1/2022	betacoronavirus	2022/1/30	Europe / United Kingdom / England		29747	Human	unknown	unknown	GRA	BA.1	2022/2/28	VOC Omicron GRA (B.1.1.529+BA.*) first detected in Botswana/Hong Kong/South Africa	(NSP5_P132H,Spike_H69del,NSP3_I1045V,Spike_T95I,Spike_A67V,Spike_S373P,Spike_Q493R,Spike_N969K,Spike_H655Y,Spike_N856K,N_R203K,Spike_G142D,NSP3_A1892T,Spike_Q954H,Spike_A701V,N_P13L,NSP3_L1266I,Spike_N501Y,N_R32del,M_Q19E,Spike_N440K,NSP4_T492I,NSP6_L105del,Spike_N679K,Spike_N764K,Spike_L212I,NSP6_G107del,Spike_Y505H,NSP6_I189V,Spike_T547K,M_D3G,Spike_D796Y,N_G204R,Spike_T478K,Spike_V143del,M_A63…	2022/2/6		TRUE			0.004437422	0.379537397	38	1
1892370	1892844	EPI_ISL_10506916	hCoV-19/Wales/PHWC-PEJ554/2022	betacoronavirus	2022/2/8	Europe / United Kingdom / Wales		29852	Human	unknown	unknown	GRA	BA.1	2022/2/28	VOC Omicron GRA (B.1.1.529+BA.*) first detected in Botswana/Hong Kong/South Africa	(NSP5_P132H,Spike_H69del,Spike_T95I,Spike_A67V,Spike_S373P,Spike_Q493R,Spike_N969K,Spike_H655Y,Spike_N856K,N_R203K,Spike_G142D,NSP3_A1892T,Spike_Q954H,N_P13L,NSP3_L1266I,Spike_N501Y,N_R32del,M_Q19E,Spike_N440K,NSP4_T492I,NSP6_L105del,Spike_N679K,Spike_N764K,Spike_L212I,NSP6_G107del,Spike_Y505H,NSP6_I189V,Spike_T547K,M_D3G,Spike_D796Y,N_G204R,Spike_T478K,Spike_V143del,M_A63T,Spike_G496S,Spike_K417…	2022/3/1		TRUE				0.379221388	37	1
1317914	1318087	EPI_ISL_8363626	hCoV-19/USA/NV-CDC-LC0441002/2021	betacoronavirus	2021/12/14	North America / USA / Nevada		29687	Human	24	Male	GRA	BA.1	2022/2/28	VOC Omicron GRA (B.1.1.529+BA.*) first detected in Botswana/Hong Kong/South Africa	(NSP5_P132H,Spike_H69del,Spike_T95I,Spike_A67V,NS3_S165F,Spike_S373P,Spike_Q493R,Spike_N969K,Spike_H655Y,Spike_N856K,N_R203K,Spike_G142D,NSP3_A1892T,Spike_Q954H,NS3_L106F,N_P13L,NSP3_L1266I,Spike_N501Y,N_R32del,M_Q19E,Spike_N440K,NSP4_T492I,NSP6_L105del,Spike_N679K,Spike_N764K,Spike_L212I,NSP6_G107del,Spike_Y505H,NSP6_I189V,Spike_T547K,M_D3G,Spike_D796Y,N_G204R,N_D343G,Spike_T478K,Spike_V143del,M…	2022/1/4		TRUE				0.379661131	37	1
3288078	3288768	EPI_ISL_9026530	hCoV-19/England/ALDP-32BAD8B/2022	betacoronavirus	2022/1/14	Europe / United Kingdom / England		29747	Human	unknown	unknown	GRA	BA.1	2022/2/28	VOC Omicron GRA (B.1.1.529+BA.*) first detected in Botswana/Hong Kong/South Africa	(NSP5_P132H,Spike_H69del,Spike_T95I,Spike_A67V,Spike_S373P,Spike_Q493R,Spike_N969K,Spike_H655Y,Spike_N856K,N_R203K,Spike_G142D,NSP3_A1892T,Spike_Q954H,Spike_A701V,N_P13L,NSP3_L1266I,Spike_N501Y,N_R32del,M_A2T,M_Q19E,Spike_N440K,NSP4_T492I,NSP6_L105del,Spike_N679K,Spike_N764K,Spike_L212I,NSP6_G107del,Spike_Y505H,NSP6_I189V,Spike_T547K,M_D3G,Spike_D796Y,N_G204R,Spike_T478K,Spike_V143del,M_A63T,Spik…	2022/1/24		TRUE				0.379466837	38	1
1692765	1693170	EPI_ISL_9565605	hCoV-19/England/BRBR-347DB97/2022	betacoronavirus	2022/1/28	Europe / United Kingdom / England		29747	Human	unknown	unknown	GRA	BA.1.1	2022/2/28	VOC Omicron GRA (B.1.1.529+BA.*) first detected in Botswana/Hong Kong/South Africa	(NSP5_P132H,Spike_H69del,Spike_T95I,Spike_A67V,Spike_S373P,Spike_Q493R,Spike_N969K,Spike_H655Y,Spike_N856K,N_R203K,Spike_G142D,NSP3_A1892T,Spike_Q954H,N_P13L,NSP3_L1266I,Spike_N501Y,N_R32del,M_Q19E,NSP14_T16I,Spike_N440K,NSP4_T492I,NSP6_L105del,Spike_N679K,Spike_N764K,Spike_L212I,NSP6_G107del,Spike_Y505H,Spike_R346K,NSP6_I189V,Spike_T547K,M_D3G,Spike_D796Y,N_G204R,Spike_T478K,Spike_V143del,M_A63T…	2022/2/5		TRUE				0.379513212	38	1
1401553	1401759	EPI_ISL_8579415	hCoV-19/Denmark/DCGC-303332/2022	betacoronavirus	2022/1/2	Europe / Denmark / Midtjylland		29752	Human	unknown	unknown	GRA	BA.1	2022/2/28	VOC Omicron GRA (B.1.1.529+BA.*) first detected in Botswana/Hong Kong/South Africa	(NSP5_P132H,Spike_T95I,Spike_A67V,Spike_S373P,Spike_Q493R,Spike_N969K,Spike_H655Y,Spike_N856K,N_R203K,Spike_G142D,NSP3_A1892T,Spike_Q954H,N_P13L,NSP3_L1266I,Spike_N501Y,N_R32del,Spike_N440K,NSP4_T492I,NSP6_L105del,Spike_N679K,Spike_N764K,NSP6_G107del,Spike_Y505H,NSP6_I189V,Spike_T547K,Spike_D796Y,N_G204R,Spike_T478K,Spike_V143del,M_A63T,M_Q19Z,Spike_G496S,Spike_K417N,NSP6_S106del,Spike_S371L,Spik…	2022/1/11		TRUE				0.379609399	32	1
1805769	1806232	EPI_ISL_10014195	hCoV-19/Germany/BW-RKI-I-523895/2022	betacoronavirus	2022/2/1	Europe / Germany / Baden-Wurttemberg		29776	Human	unknown	unknown	GRA	BA.1.1	2022/2/28	VOC Omicron GRA (B.1.1.529+BA.*) first detected in Botswana/Hong Kong/South Africa	(NSP5_P132H,NSP12_D62Y,Spike_H69del,Spike_T95I,NSP8_K72R,Spike_A67V,Spike_S373P,Spike_Q493R,Spike_N969K,Spike_H655Y,Spike_N856K,N_R203K,Spike_G142D,NSP3_A1892T,Spike_Q954H,N_P13L,NSP3_L1266I,Spike_N501Y,N_R32del,M_Q19E,Spike_N440K,NSP4_T492I,NSP6_L105del,Spike_N679K,Spike_N764K,Spike_L212I,NSP6_G107del,Spike_Y505H,Spike_R346K,NSP6_I189V,Spike_T547K,M_D3G,NSP4_A446V,Spike_D796Y,N_G204R,Spike_T478K…	2022/2/17		TRUE				0.379634605	38	1
2682349	2682901	EPI_ISL_10213329	hCoV-19/USA/TN-ASC-210690450/2022	betacoronavirus	2022/1/31	North America / USA / Tennessee / Camden		29792	Human	24	Female	GRA	BA.1.1	2022/2/28	VOC Omicron GRA (B.1.1.529+BA.*) first detected in Botswana/Hong Kong/South Africa	(NSP5_P132H,Spike_H69del,Spike_T95I,Spike_A67V,Spike_S373P,Spike_Q493R,Spike_N969K,Spike_H655Y,Spike_N856K,N_R203K,Spike_G142D,NSP3_A1892T,Spike_Q954H,N_P13L,NSP3_L1266I,Spike_N501Y,N_R32del,M_Q19E,Spike_N440K,NSP4_T492I,NSP6_L105del,Spike_N679K,Spike_N764K,Spike_L212I,NSP6_G107del,Spike_Y505H,Spike_R346K,NSP6_I189V,Spike_T547K,M_D3G,Spike_D796Y,N_G204R,Spike_T478K,Spike_V143del,M_A63T,Spike_G496…	2022/2/22		TRUE				0.379564984	38	1
476620	476648	EPI_ISL_9961534	hCoV-19/Sweden/SUS0009293/2022	betacoronavirus	2022/1/31	Europe / Sweden / Skane		29729	Human	45	Female	GRA	BA.2	2022/2/28	VOC Omicron GRA (B.1.1.529+BA.*) first detected in Botswana/Hong Kong/South Africa	(NSP5_P132H,NSP3_G489S,Spike_L24del,NSP4_T327I,Spike_S373P,Spike_Q493R,Spike_N969K,Spike_H655Y,N_R203K,Spike_V213G,Spike_G142D,Spike_A27S,Spike_Q954H,N_P13L,Spike_N501Y,Spike_P25del,N_R32del,NS3_T223I,Spike_T19I,M_Q19E,Spike_N440K,NSP4_T492I,Spike_N679K,Spike_N764K,NSP6_G107del,Spike_Y505H,Spike_D796Y,N_G204R,Spike_T478K,N_S413R,M_A63T,Spike_S371F,Spike_K417N,NSP13_R392C,Spike_T376A,NSP6_S106del,…	2022/2/16		TRUE			0.018332268	0.379077577	31	2
3186475	3187086	EPI_ISL_9217796	hCoV-19/Germany/NW-RKI-I-464610/2022	betacoronavirus	2022/1/18	Europe / Germany / North Rhine-Westphalia		29767	Human	unknown	unknown	GRA	BA.1.1	2022/2/28	VOC Omicron GRA (B.1.1.529+BA.*) first detected in Botswana/Hong Kong/South Africa	(NSP5_P132H,Spike_H69del,Spike_T95I,Spike_A67V,Spike_S373P,Spike_Q493R,Spike_N969K,Spike_H655Y,Spike_N856K,N_R203K,Spike_G142D,NSP3_A1892T,Spike_Q954H,N_P13L,NSP3_L1266I,Spike_N501Y,N_R32del,M_Q19E,Spike_N440K,NSP4_T492I,NSP6_L105del,Spike_N679K,Spike_N764K,Spike_L212I,NSP6_G107del,Spike_Y505H,Spike_R346K,NSP6_I189V,Spike_T547K,M_D3G,Spike_D796Y,N_G204R,Spike_T478K,Spike_V143del,M_A63T,Spike_G496…	2022/1/28		TRUE			6.72E-05	0.379573324	37	1
1893480	1893956	EPI_ISL_10506302	hCoV-19/Denmark/DCGC-391956/2022	betacoronavirus	2022/2/20	Europe / Denmark / Hovedstaden		29764	Human	unknown	unknown	GRA	BA.2	2022/2/28	VOC Omicron GRA (B.1.1.529+BA.*) first detected in Botswana/Hong Kong/South Africa	(NSP5_P132H,NSP3_G489S,NSP4_T327I,Spike_S373P,Spike_Q493R,Spike_N969K,Spike_H655Y,N_R203K,Spike_V213G,Spike_G142D,Spike_Q954H,N_P13L,Spike_N501Y,N_R32del,NS3_T223I,Spike_T19I,Spike_N440K,NSP4_T492I,Spike_N679K,Spike_N764K,NSP6_G107del,Spike_Y505H,Spike_D796Y,N_G204R,Spike_T478K,N_S413R,M_A63T,M_Q19Z,Spike_S371F,NS3_H78Y,NSP13_R392C,Spike_K417N,Spike_T376A,NSP6_S106del,Spike_G339D,Spike_R408S,NSP4…	2022/3/1		TRUE	TRUE		0.000839997	0.379123651	27	2
1906818	1907294	EPI_ISL_10799425	hCoV-19/England/BRBR-38B536A/2022	betacoronavirus	2022/3/1	Europe / United Kingdom / England		29709	Human	unknown	unknown	GRA	BA.2	2022/2/28	VOC Omicron GRA (B.1.1.529+BA.*) first detected in Botswana/Hong Kong/South Africa	(NSP5_P132H,NSP3_G489S,Spike_L24del,NSP4_T327I,Spike_S373P,Spike_Q493R,Spike_N969K,Spike_H655Y,N_R203K,Spike_V213G,Spike_G142D,Spike_A27S,Spike_Q954H,N_P13L,NSP1_H83del,Spike_N501Y,Spike_P25del,N_R32del,NS3_T223I,Spike_T19I,M_Q19E,Spike_N440K,NSP4_T492I,Spike_N679K,Spike_N764K,NSP6_G107del,Spike_Y505H,NSP1_V84del,Spike_D796Y,N_G204R,Spike_T478K,N_S413R,M_A63T,Spike_S371F,NSP1_M85del,NS3_H78Y,Spik…	2022/3/8		TRUE			0.00807836	0.378804846	31	2
1610892	1611189	EPI_ISL_9515503	hCoV-19/Belgium/ULB-IBC_CV8394531257/2022	betacoronavirus	2022/1/31	Europe / Belgium / Wallonie / Brabant Wallon / Grez-Doiceau	Postal code: 1390	29693	Human	15	Female	GRA	BA.1	2022/2/28	VOC Omicron GRA (B.1.1.529+BA.*) first detected in Botswana/Hong Kong/South Africa	(NSP5_P132H,Spike_H69del,Spike_T95I,Spike_A67V,Spike_L176F,Spike_S373P,Spike_Q493R,Spike_N969K,Spike_H655Y,Spike_N856K,N_R203K,Spike_G142D,NSP3_A1892T,Spike_Q954H,NS3_D155Y,NSP3_L1266I,Spike_N501Y,M_Q19E,Spike_N440K,NSP4_T492I,NSP6_L105del,Spike_N679K,Spike_N764K,Spike_L212I,NSP6_G107del,Spike_Y505H,NSP3_N1587S,NSP6_I189V,Spike_T547K,M_D3G,Spike_D796Y,N_G204R,Spike_T478K,Spike_V143del,M_A63T,Spik…	2022/2/4		TRUE			0.027919038	0.378360588	38	1
1625016	1625342	EPI_ISL_9528796	hCoV-19/USA/MI-CDC-ASC210593631/2022	betacoronavirus	2022/1/17	North America / USA / Michigan		29802	Human	36	Female	GRA	BA.1.1	2022/2/28	VOC Omicron GRA (B.1.1.529+BA.*) first detected in Botswana/Hong Kong/South Africa	(NSP5_P132H,Spike_H69del,Spike_T95I,Spike_A67V,Spike_S373P,Spike_Q493R,Spike_N969K,Spike_H655Y,Spike_N856K,N_R203K,Spike_G142D,NSP3_A1892T,Spike_Q954H,N_P13L,NSP3_L1266I,Spike_N501Y,M_Q19E,Spike_N440K,NSP4_T492I,NSP6_L105del,Spike_N679K,Spike_N764K,Spike_L212I,NSP6_G107del,Spike_Y505H,Spike_R346K,NSP6_I189V,Spike_T547K,M_D3G,Spike_D796Y,N_G204R,Spike_T478K,Spike_V143del,M_A63T,Spike_G496S,Spike_K…	2022/2/4		TRUE			0.001979733	0.379450627	38	1
3279410	3280099	EPI_ISL_9915322	hCoV-19/USA/NJ-CDC-LC0510468/2022	betacoronavirus	2022/1/26	North America / USA / New Jersey		29650	Human	63	Female	GRA	BA.1.1	2022/2/28	VOC Omicron GRA (B.1.1.529+BA.*) first detected in Botswana/Hong Kong/South Africa	(NSP5_P132H,Spike_H69del,Spike_T95I,Spike_A67V,Spike_S373P,Spike_Q493R,Spike_N969K,Spike_H655Y,Spike_N856K,N_R203K,Spike_G142D,NSP3_A1892T,Spike_Q954H,N_P13L,NSP3_L1266I,Spike_N501Y,N_R32del,M_Q19E,Spike_N440K,NSP4_T492I,NSP6_L105del,Spike_N679K,Spike_N764K,Spike_L212I,NSP6_G107del,Spike_Y505H,Spike_R346K,NSP6_I189V,Spike_T547K,M_D3G,Spike_D796Y,N_G204R,Spike_T478K,Spike_V143del,M_A63T,Spike_G496…	2022/2/15		TRUE				0.379527825	38	1
2299204	2299701	EPI_ISL_10989934	hCoV-19/England/LSPA-39AC30B/2022	betacoronavirus	2022/3/7	Europe / United Kingdom / England		29709	Human	unknown	unknown	GRA	BA.2	2022/2/28	VOC Omicron GRA (B.1.1.529+BA.*) first detected in Botswana/Hong Kong/South Africa	(NSP5_P132H,NSP3_G489S,Spike_L24del,NSP4_T327I,Spike_S373P,Spike_Q493R,Spike_N969K,Spike_H655Y,N_R203K,Spike_V213G,Spike_G142D,Spike_A27S,Spike_Q954H,N_P13L,NSP1_H83del,Spike_N501Y,Spike_P25del,N_R32del,NS3_T223I,Spike_T19I,M_Q19E,Spike_N440K,NSP4_T492I,Spike_N679K,Spike_N764K,NSP6_G107del,Spike_Y505H,NSP1_V84del,Spike_D796Y,N_G204R,Spike_T478K,N_S413R,M_A63T,Spike_S371F,NSP1_M85del,Spike_K417N,N…	2022/3/14		TRUE				0.378942408	31	2
556866	556953	EPI_ISL_8281660	hCoV-19/Sri Lanka/aicbu3362/2021	betacoronavirus	2021/12/28	Asia / Sri Lanka / Colombo		29038	Human	Male	57	GRA	BA.1	2022/2/28	VOC Omicron GRA (B.1.1.529+BA.*) first detected in Botswana/Hong Kong/South Africa	(NSP5_P132H,Spike_H69del,Spike_T95I,Spike_A67V,Spike_S373P,Spike_Q493R,Spike_N969K,Spike_H655Y,N_R203K,Spike_G142D,NSP3_A1892T,Spike_A701V,NSP3_L1266I,Spike_N501Y,M_Q19E,Spike_N440K,NSP4_T492I,NSP6_L105del,Spike_N679K,Spike_N764K,Spike_L212I,NSP6_G107del,Spike_Y505H,NSP6_I189V,Spike_T547K,M_D3G,Spike_D796Y,N_G204R,Spike_T478K,Spike_V143del,M_A63T,Spike_G496S,NSP3_V1069I,Spike_K417N,NSP6_S106del,S…	2022/1/1		TRUE			0.003099387	0.378679011	36	1
2391522	2392055	EPI_ISL_11171671	hCoV-19/USA/NY-PBRI-NYC22F016/2022	betacoronavirus	2022/2/23	North America / USA / New York		29793	Human	3	Male	GRA	BA.1.1	2022/2/28	VOC Omicron GRA (B.1.1.529+BA.*) first detected in Botswana/Hong Kong/South Africa	(NSP5_P132H,Spike_H69del,Spike_A67V,Spike_S373P,Spike_Q493R,Spike_N969K,Spike_H655Y,Spike_N856K,N_R203K,Spike_G142D,NSP3_A1892T,Spike_Q954H,N_P13L,NSP3_L1266I,Spike_N501Y,N_R32del,M_Q19E,Spike_N440K,NSP4_T492I,NSP6_L105del,Spike_N679K,Spike_N764K,Spike_L212I,NSP6_G107del,Spike_R346K,NSP6_I189V,Spike_T547K,M_D3G,Spike_D796Y,N_G204R,Spike_T478K,Spike_V143del,M_A63T,Spike_G496S,Spike_K417N,NSP6_S106…	2022/3/18		TRUE			3.36E-05	0.379531418	35	1
3196729	3197342	EPI_ISL_9723327	hCoV-19/Germany/HH-RKI-I-505400/2022	betacoronavirus	2022/1/27	Europe / Germany / Hamburg		29753	Human	unknown	unknown	GRA	BA.2	2022/2/28	VOC Omicron GRA (B.1.1.529+BA.*) first detected in Botswana/Hong Kong/South Africa	(NSP5_P132H,NSP3_G489S,Spike_L24del,NSP4_T327I,Spike_S373P,Spike_Q493R,Spike_N969K,Spike_H655Y,N_R203K,Spike_V213G,Spike_G142D,Spike_A27S,Spike_Q954H,N_P13L,Spike_N501Y,Spike_P25del,N_R32del,NS3_T223I,Spike_T19I,M_Q19E,Spike_N440K,NSP4_T492I,Spike_N679K,Spike_N764K,NSP6_G107del,Spike_Y505H,Spike_D796Y,N_G204R,Spike_T478K,N_S413R,M_A63T,Spike_S371F,Spike_K417N,NSP13_R392C,Spike_T376A,NSP6_S106del,…	2022/2/10		TRUE			0.00010083	0.379058824	31	2
125764	125780	EPI_ISL_10338262	hCoV-19/England/ALDP-3787A12/2022	betacoronavirus	2022/2/18	Europe / United Kingdom / England		29747	Human	unknown	unknown	GRA	BA.1	2022/2/28	VOC Omicron GRA (B.1.1.529+BA.*) first detected in Botswana/Hong Kong/South Africa	(NSP5_P132H,Spike_H69del,Spike_T95I,Spike_A67V,Spike_S373P,Spike_Q493R,Spike_N969K,Spike_H655Y,Spike_N856K,N_R203K,Spike_G142D,NSP3_A1892T,Spike_Q954H,Spike_A701V,N_P13L,NSP3_L1266I,Spike_N501Y,N_R32del,NS3_G172C,M_Q19E,Spike_N440K,NSP4_T492I,NSP6_L105del,Spike_N679K,Spike_N764K,Spike_L212I,NSP6_G107del,Spike_Y505H,NSP6_I189V,Spike_T547K,M_D3G,Spike_D796Y,N_G204R,Spike_T478K,Spike_V143del,M_A63T,…	2022/2/25		TRUE				0.379534071	38	1
3204102	3204717	EPI_ISL_10073497	hCoV-19/USA/DC-CDC-2-5541483/2022	betacoronavirus	2022/1/12	North America / USA / District of Columbia		29780	Human	unknown	Male	GRA	BA.1	2022/2/28	VOC Omicron GRA (B.1.1.529+BA.*) first detected in Botswana/Hong Kong/South Africa	(NSP5_P132H,Spike_H69del,Spike_T95I,Spike_A67V,Spike_S373P,Spike_Q493R,Spike_N969K,Spike_H655Y,Spike_N856K,N_R203K,Spike_G142D,NSP3_A1892T,Spike_Q954H,N_P13L,NSP3_L1266I,Spike_N501Y,N_R32del,M_Q19E,Spike_N440K,NSP4_T492I,NSP6_L105del,Spike_N679K,Spike_N764K,Spike_L212I,NSP6_G107del,Spike_Y505H,NSP6_I189V,Spike_T547K,M_D3G,Spike_D796Y,N_G204R,Spike_T478K,Spike_V143del,M_A63T,Spike_G496S,Spike_K417…	2022/2/18		TRUE				0.379361295	37	1
2320474	2320994	EPI_ISL_11030092	hCoV-19/Denmark/DCGC-423145/2022	betacoronavirus	2022/3/8	Europe / Denmark / Nordjylland		29755	Human	unknown	unknown	GRA	BA.2	2022/2/28	VOC Omicron GRA (B.1.1.529+BA.*) first detected in Botswana/Hong Kong/South Africa	(NSP5_P132H,NSP3_G489S,Spike_L24del,NSP4_T327I,Spike_S373P,Spike_Q493R,Spike_N969K,Spike_H655Y,N_R203K,Spike_V213G,Spike_G142D,Spike_A27S,Spike_Q954H,N_P13L,Spike_N501Y,Spike_P25del,N_R32del,NS3_T223I,Spike_T19I,M_Q19E,Spike_N440K,NSP4_T492I,Spike_N679K,Spike_N764K,NSP6_G107del,Spike_Y505H,Spike_D796Y,N_G204R,Spike_T478K,N_S413R,NSP14_H455Y,M_A63T,Spike_S371F,Spike_W64L,Spike_K417N,NSP13_R392C,Sp…	2022/3/15		TRUE	TRUE		0.000873803	0.378956574	32	2
2287994	2288481	EPI_ISL_9713274	hCoV-19/Poland/PZH-UMB-12486/2022	betacoronavirus	2022/1/27	Europe / Poland / Opolskie / Krapkowice		29872	Human	23	Female	GRA	BA.1	2022/2/28	VOC Omicron GRA (B.1.1.529+BA.*) first detected in Botswana/Hong Kong/South Africa	(NSP5_P132H,Spike_H69del,Spike_T95I,Spike_A67V,Spike_S373P,Spike_Q493R,Spike_N969K,Spike_H655Y,Spike_N856K,N_R203K,Spike_G142D,NSP3_A1892T,Spike_Q954H,NS3_L106F,N_P13L,NSP3_L1266I,Spike_N501Y,N_R32del,Spike_N440K,NSP4_T492I,NSP16_T151I,NSP6_L105del,Spike_N679K,Spike_N764K,Spike_L212I,NSP6_G107del,Spike_Y505H,NSP6_I189V,Spike_T547K,M_D3G,NSP3_S1813P,Spike_D796Y,N_G204R,N_D343G,Spike_T478K,Spike_V1…	2022/2/10		TRUE			0.017876272	0.379507806	37	1
574241	574328	EPI_ISL_8758578	hCoV-19/England/MILK-31BA566/2022	betacoronavirus	2022/1/8	Europe / United Kingdom / England		29747	Human	unknown	unknown	GRA	BA.1	2022/2/28	VOC Omicron GRA (B.1.1.529+BA.*) first detected in Botswana/Hong Kong/South Africa	(NSP5_P132H,Spike_H69del,Spike_T95I,Spike_A67V,Spike_S373P,Spike_Q493R,Spike_N969K,Spike_H655Y,Spike_N856K,N_R203K,Spike_G142D,NSP3_A1892T,Spike_Q954H,N_P13L,NSP3_L1266I,Spike_N501Y,N_R32del,M_Q19E,Spike_N440K,NSP4_T492I,NSP6_L105del,Spike_N679K,Spike_N764K,Spike_L212I,NSP6_G107del,Spike_Y505H,NSP6_I189V,Spike_T547K,M_D3G,Spike_D796Y,N_G204R,Spike_T478K,Spike_V143del,M_A63T,NSP16_P215S,Spike_G496…	2022/1/16		TRUE			0.009412714	0.379509282	37	1
1840846	1841319	EPI_ISL_10756337	hCoV-19/England/NORT-YNNYAZU/2022	betacoronavirus	2022	Europe / United Kingdom / England		29747	Human	unknown	unknown	GRA	BA.1	2022/2/28	VOC Omicron GRA (B.1.1.529+BA.*) first detected in Botswana/Hong Kong/South Africa	(NSP5_P132H,Spike_H69del,Spike_T95I,Spike_A67V,Spike_S373P,Spike_Q493R,Spike_N969K,Spike_H655Y,Spike_N856K,N_R203K,Spike_G142D,NSP3_A1892T,Spike_Q954H,N_P13L,NSP3_L1266I,Spike_N501Y,N_R32del,M_Q19E,Spike_N440K,NSP4_T492I,NSP6_L105del,Spike_N679K,Spike_N764K,Spike_L212I,NSP6_G107del,Spike_Y505H,NSP6_I189V,Spike_T547K,M_D3G,Spike_D796Y,N_G204R,Spike_T478K,Spike_V143del,M_A63T,NSP5_K90R,Spike_G496S,…	2022/3/7		TRUE				0.379681302	37	1
1834825	1835298	EPI_ISL_10761627	hCoV-19/Germany/SL-RKI-I-581911/2022	betacoronavirus	2022/1/18	Europe / Germany / Saarland		29860	Human	unknown	unknown	GRA	BA.1.1	2022/2/28	VOC Omicron GRA (B.1.1.529+BA.*) first detected in Botswana/Hong Kong/South Africa	(Spike_H69del,Spike_T95I,Spike_A67V,Spike_S373P,Spike_Q493R,Spike_N969K,Spike_H655Y,Spike_N856K,N_R203K,Spike_G142D,NSP3_A1892T,Spike_Q954H,N_P13L,NSP3_L1266I,Spike_N501Y,N_R32del,M_Q19E,Spike_N440K,NSP4_T492I,NSP6_L105del,Spike_N679K,Spike_N764K,Spike_L212I,NSP6_G107del,Spike_Y505H,Spike_R346K,NSP6_I189V,Spike_T547K,Spike_D796Y,N_G204R,Spike_T478K,Spike_V143del,M_A63T,Spike_G496S,NSP12_Q875R,NSP…	2022/3/7		TRUE			0.007233758	0.37940224	37	1
1407984	1408190	EPI_ISL_8583386	hCoV-19/Denmark/DCGC-306380/2022	betacoronavirus	2022/1/3	Europe / Denmark / Midtjylland		29785	Human	unknown	unknown	GRA	BA.1	2022/2/28	VOC Omicron GRA (B.1.1.529+BA.*) first detected in Botswana/Hong Kong/South Africa	(NSP5_P132H,Spike_T95I,Spike_A67V,Spike_S373P,Spike_Q493R,Spike_N969K,Spike_H655Y,Spike_N856K,N_R203K,Spike_G142D,NSP3_A1892T,Spike_Q954H,NS3_L106F,N_P13L,NSP3_L1266I,Spike_N501Y,N_R32del,M_Q19E,Spike_N440K,NSP4_T492I,NSP6_L105del,Spike_N679K,Spike_N764K,NSP6_G107del,Spike_Y505H,NSP6_I189V,Spike_T547K,Spike_D796Y,N_G204R,N_D343G,Spike_T478K,NSP2_Q182L,Spike_V143del,M_A63T,Spike_G496S,Spike_K417N,…	2022/1/11		TRUE				0.379550034	32	1
1181301	1181438	EPI_ISL_9978142	hCoV-19/Poland/PZH-UMB-14141/2022	betacoronavirus	2022/1/25	Europe / Poland / Malopolskie / Nowy Sacz		29873	Human	62	Male	GRA	BA.1.1	2022/2/28	VOC Omicron GRA (B.1.1.529+BA.*) first detected in Botswana/Hong Kong/South Africa	(NSP5_P132H,Spike_H69del,Spike_T95I,Spike_A67V,Spike_S373P,Spike_Q493R,Spike_N969K,Spike_H655Y,Spike_N856K,N_R203K,Spike_G142D,NSP3_A1892T,Spike_Q954H,N_P13L,NSP3_L1266I,Spike_N501Y,N_R32del,M_Q19E,Spike_N440K,NSP4_T492I,NSP6_L105del,Spike_N679K,Spike_N764K,Spike_L212I,NSP6_G107del,Spike_Y505H,Spike_R346K,NSP6_I189V,Spike_T547K,M_D3G,Spike_D796Y,N_G204R,Spike_T478K,Spike_V143del,M_A63T,Spike_G496…	2022/2/16		TRUE			0.004619556	0.378980999	38	1
1765582	1766043	EPI_ISL_9385742	hCoV-19/Scotland/QEUH-3410BD2/2022	betacoronavirus	2022/1/23	Europe / United Kingdom / Scotland		29747	Human	unknown	unknown	GRA	BA.1	2022/2/28	VOC Omicron GRA (B.1.1.529+BA.*) first detected in Botswana/Hong Kong/South Africa	(NSP5_P132H,Spike_H69del,Spike_T95I,Spike_A67V,Spike_S373P,Spike_Q493R,Spike_N969K,Spike_H655Y,Spike_N856K,N_R203K,Spike_G142D,NSP3_A1892T,Spike_Q954H,N_P13L,NSP3_L1266I,Spike_N501Y,N_R32del,M_Q19E,Spike_N440K,NSP4_T492I,NSP6_L105del,Spike_N679K,Spike_N764K,Spike_L212I,NSP6_G107del,Spike_Y505H,NSP6_I189V,Spike_T547K,M_D3G,Spike_D796Y,N_G204R,Spike_T478K,Spike_V143del,M_A63T,Spike_G496S,Spike_K417…	2022/2/1		TRUE				0.379626828	37	1
2702765	2703321	EPI_ISL_10697877	hCoV-19/Japan/PG-180808/2022	betacoronavirus	2022/1/11	Asia / Japan / Hyogo		29751	Human	24	Female	GRA	BA.1.1	2022/2/28	VOC Omicron GRA (B.1.1.529+BA.*) first detected in Botswana/Hong Kong/South Africa	(NSP5_P132H,Spike_H69del,Spike_T95I,Spike_A67V,Spike_S373P,Spike_Q493R,Spike_N969K,Spike_H655Y,Spike_N856K,N_R203K,Spike_G142D,NSP3_A1892T,Spike_Q954H,N_P13L,NSP3_L1266I,Spike_N501Y,N_R32del,M_Q19E,Spike_N440K,NSP4_T492I,NSP6_L105del,Spike_N679K,Spike_N764K,Spike_L212I,NSP6_G107del,Spike_Y505H,Spike_R346K,NSP6_I189V,Spike_T547K,M_D3G,Spike_D796Y,N_G204R,Spike_T478K,NSP5_T169S,Spike_V143del,M_A63T…	2022/3/4		TRUE			0.000470572	0.379527188	38	1
3484589	3485300	EPI_ISL_10093858	hCoV-19/Denmark/DCGC-374866/2022	betacoronavirus	2022/2/13	Europe / Denmark / Nordjylland		29755	Human	unknown	unknown	GRA	BA.2	2022/2/28	VOC Omicron GRA (B.1.1.529+BA.*) first detected in Botswana/Hong Kong/South Africa	(NSP5_P132H,NSP3_G489S,Spike_L24del,NSP4_T327I,Spike_S373P,Spike_Q493R,Spike_N969K,Spike_H655Y,N_R203K,Spike_V213G,Spike_G142D,Spike_A27S,Spike_Q954H,N_P13L,Spike_N501Y,Spike_P25del,N_R32del,NS3_T223I,Spike_T19I,M_Q19E,Spike_N440K,NSP4_T492I,Spike_N679K,Spike_N764K,NSP6_G107del,Spike_Y505H,Spike_D796Y,N_G204R,Spike_T478K,N_S413R,M_A63T,Spike_S371F,NS3_H78Y,Spike_K417N,NSP13_R392C,Spike_T376A,NSP6…	2022/2/19		TRUE	TRUE		0.004974121	0.379348781	31	2
1904933	1905409	EPI_ISL_10960282	hCoV-19/England/MILK-39624FF/2022	betacoronavirus	2022/3/5	Europe / United Kingdom / England		29747	Human	unknown	unknown	GRA	BA.1.1	2022/2/28	VOC Omicron GRA (B.1.1.529+BA.*) first detected in Botswana/Hong Kong/South Africa	(NSP5_P132H,Spike_H69del,Spike_T95I,Spike_A67V,Spike_S373P,Spike_Q493R,Spike_N969K,Spike_H655Y,Spike_N856K,N_R203K,Spike_G142D,NSP3_A1892T,Spike_Q954H,N_P13L,NSP3_L1266I,Spike_N501Y,N_R32del,M_Q19E,Spike_N440K,NSP4_T492I,NSP6_L105del,Spike_N679K,Spike_N764K,Spike_L212I,NSP6_G107del,Spike_Y505H,Spike_R346K,NSP6_I189V,Spike_T547K,M_D3G,Spike_D796Y,N_G204R,Spike_T478K,Spike_V143del,M_A63T,Spike_G496…	2022/3/12		TRUE			0.00806804	0.379333717	38	1
1809524	1809987	EPI_ISL_10116432	hCoV-19/Sweden/SUS0009856/2022	betacoronavirus	2022/2/11	Europe / Sweden / Skane		29796	Human	45	Female	GRA	BA.2	2022/2/28	VOC Omicron GRA (B.1.1.529+BA.*) first detected in Botswana/Hong Kong/South Africa	(NSP5_P132H,NSP3_G489S,Spike_L24del,NSP4_T327I,Spike_S373P,Spike_Q493R,Spike_N969K,Spike_H655Y,N_R203K,Spike_V213G,Spike_G142D,Spike_A27S,Spike_Q954H,N_P13L,Spike_N501Y,Spike_P25del,N_R32del,NS3_T223I,Spike_T19I,M_Q19E,Spike_N440K,NSP4_T492I,Spike_N679K,Spike_N764K,NSP6_G107del,Spike_Y505H,Spike_D796Y,N_G204R,Spike_T478K,Spike_S1252Y,N_S413R,M_A63T,Spike_S371F,NS3_H78Y,Spike_K417N,NSP13_R392C,Spi…	2022/2/21		TRUE			0.020204054	0.378536686	32	2
1804010	1804472	EPI_ISL_9629658	hCoV-19/USA/CA-CDC-QDX33041020/2022	betacoronavirus	2022/1/19	North America / USA / California		29747	Human	75	Female	GRA	BA.1.1	2022/2/28	VOC Omicron GRA (B.1.1.529+BA.*) first detected in Botswana/Hong Kong/South Africa	(NSP5_P132H,Spike_H69del,Spike_T95I,Spike_A67V,Spike_S373P,Spike_Q493R,Spike_N969K,Spike_H655Y,Spike_N856K,N_R203K,Spike_G142D,NSP3_A1892T,Spike_Q954H,N_P13L,NSP3_L1266I,Spike_N501Y,N_R32del,M_Q19E,Spike_N440K,NSP4_T492I,NSP6_L105del,Spike_N679K,Spike_N764K,Spike_L212I,NSP6_G107del,Spike_Y505H,Spike_R346K,NSP6_I189V,Spike_T547K,M_D3G,Spike_D796Y,N_G204R,Spike_T478K,Spike_V143del,M_A63T,Spike_G496…	2022/2/7		TRUE				0.379534071	39	1
2588554	2589098	EPI_ISL_9731983	hCoV-19/England/MILK-354D4D0/2022	betacoronavirus	2022/2/3	Europe / United Kingdom / England		29668	Human	unknown	unknown	GRA	BA.1.1	2022/2/28	VOC Omicron GRA (B.1.1.529+BA.*) first detected in Botswana/Hong Kong/South Africa	(NSP5_P132H,Spike_H69del,Spike_T95I,Spike_A67V,NS7a_V108L,Spike_S373P,Spike_Q493R,Spike_N969K,Spike_H655Y,Spike_N856K,N_R203K,Spike_G142D,NS7a_F101L,NSP3_A1892T,NS7a_I103F,Spike_Q954H,NS7a_I107S,N_P13L,NSP3_L1266I,Spike_N501Y,N_R32del,NS7a_F109S,NS7a_L112P,M_Q19E,Spike_N440K,NSP4_T492I,NS7a_Y97stop,NSP6_L105del,Spike_N679K,Spike_N764K,Spike_L212I,NS7a_ins100Nstop,NSP6_G107del,Spike_Y505H,NS7a_S98…	2022/2/10		TRUE			0.002595389	0.379743841	38	1
2998693	2999295	EPI_ISL_9016180	hCoV-19/France/CVL-IPP00083/2022	betacoronavirus	2022/1/3	Europe / France / Centre-Val de Loire / Luisant		29752	Human	62	Female	GRA	BA.1	2022/2/28	VOC Omicron GRA (B.1.1.529+BA.*) first detected in Botswana/Hong Kong/South Africa	(NSP5_P132H,Spike_H69del,Spike_T95I,Spike_A67V,Spike_S373P,Spike_Q493R,Spike_N969K,Spike_H655Y,Spike_N856K,N_R203K,Spike_G142D,NSP3_A1892T,Spike_Q954H,NS3_L106F,N_P13L,NSP3_L1266I,Spike_N501Y,N_R32del,M_Q19E,Spike_N440K,NSP4_T492I,NSP6_L105del,Spike_N679K,Spike_N764K,Spike_L212I,NSP6_G107del,Spike_Y505H,NSP6_I189V,Spike_T547K,M_D3G,Spike_D796Y,N_G204R,N_D343G,Spike_T478K,Spike_V143del,M_A63T,NSP1…	2022/1/24		TRUE				0.379705566	38	1
575999	576086	EPI_ISL_8759388	hCoV-19/England/ALDP-31C447B/2022	betacoronavirus	2022/1/8	Europe / United Kingdom / England		29747	Human	unknown	unknown	GRA	BA.1	2022/2/28	VOC Omicron GRA (B.1.1.529+BA.*) first detected in Botswana/Hong Kong/South Africa	(NSP5_P132H,Spike_H69del,Spike_T95I,Spike_A67V,M_L29F,Spike_S373P,Spike_Q493R,Spike_N969K,Spike_H655Y,Spike_N856K,N_R203K,Spike_G142D,NSP3_A1892T,Spike_Q954H,Spike_A701V,N_P13L,NSP3_L1266I,Spike_N501Y,N_R32del,M_Q19E,Spike_N440K,NSP4_T492I,NSP6_L105del,Spike_N679K,Spike_N764K,Spike_L212I,NSP6_G107del,Spike_Y505H,NSP6_I189V,Spike_T547K,M_D3G,Spike_D796Y,N_G204R,Spike_T478K,Spike_V143del,M_A63T,Spi…	2022/1/16		TRUE				0.379601304	38	1
1862548	1863021	EPI_ISL_11242865	hCoV-19/France/NAQ-HCL722001034201/2022	betacoronavirus	2022/2/28	Europe / France / Nouvelle-Aquitaine / Charente		29724	Human	74	Male	GRA	BA.2	2022/2/28	VOC Omicron GRA (B.1.1.529+BA.*) first detected in Botswana/Hong Kong/South Africa	(NSP5_P132H,NSP3_G489S,Spike_L24del,NSP4_T327I,Spike_S373P,Spike_Q493R,Spike_N969K,Spike_H655Y,N_R203K,Spike_V213G,Spike_G142D,Spike_A27S,Spike_Q954H,N_P13L,Spike_N501Y,Spike_P25del,N_R32del,NS3_T223I,Spike_T19I,N_N8H,M_Q19E,Spike_N440K,NSP4_T492I,Spike_N679K,Spike_N764K,NSP6_G107del,Spike_Y505H,Spike_D796Y,N_G204R,Spike_T478K,N_S413R,M_A63T,Spike_S371F,Spike_K417N,NSP13_R392C,Spike_T376A,NSP6_S1…	2022/3/21		TRUE			0.009150855	0.378412332	31	2
3236090	3236779	EPI_ISL_10272434	hCoV-19/USA/GA-CDC-LC0530733/2022	betacoronavirus	2022/2/9	North America / USA / Georgia		29639	Human	29	Female	GRA	BA.1.1	2022/2/28	VOC Omicron GRA (B.1.1.529+BA.*) first detected in Botswana/Hong Kong/South Africa	(NSP5_P132H,Spike_H69del,Spike_T95I,Spike_A67V,NSP6_T103I,Spike_S373P,Spike_Q493R,Spike_N969K,Spike_H655Y,Spike_N856K,N_R203K,Spike_G142D,NSP3_A1892T,Spike_Q954H,N_P13L,NSP3_L1266I,Spike_N501Y,N_R32del,M_Q19E,Spike_N440K,NSP4_T492I,NSP6_L105del,Spike_N679K,Spike_N764K,Spike_L212I,NSP6_G107del,NSP13_S468L,Spike_Y505H,Spike_R346K,NSP6_I189V,Spike_T547K,M_D3G,Spike_D796Y,N_G204R,Spike_T478K,Spike_V1…	2022/2/23		TRUE			0.002597928	0.37957513	38	1
2327749	2328269	EPI_ISL_11393516	hCoV-19/England/LSPA-3B4B4CD/2022	betacoronavirus	2022/3/17	Europe / United Kingdom / England		29721	Human	unknown	unknown	GRA	None	2022/2/28	VOC Omicron GRA (B.1.1.529+BA.*) first detected in Botswana/Hong Kong/South Africa	(NSP5_P132H,NSP13_A509V,Spike_L24del,Spike_S373P,Spike_Q493R,Spike_N969K,Spike_H655Y,N_R203K,Spike_V213G,Spike_G142D,NSP3_A1892T,Spike_A27S,Spike_Q954H,N_P13L,NSP3_L1266I,Spike_N501Y,Spike_P25del,N_R32del,NS3_T223I,Spike_T19I,M_Q19E,Spike_N440K,NSP4_T492I,Spike_N679K,Spike_N764K,NSP6_G107del,Spike_Y505H,Spike_D796Y,N_G204R,Spike_T478K,N_S413R,M_A63T,NSP3_V1069I,Spike_S371F,Spike_K417N,NSP13_R392C…	2022/3/25		TRUE			0.000134585	0.379143251	31	2
1367587	1367791	EPI_ISL_8820187	hCoV-19/England/ALDP-31BFD87/2022	betacoronavirus	2022/1/6	Europe / United Kingdom / England		29747	Human	unknown	unknown	GRA	BA.1	2022/2/28	VOC Omicron GRA (B.1.1.529+BA.*) first detected in Botswana/Hong Kong/South Africa	(NSP5_P132H,Spike_H69del,Spike_T95I,Spike_A67V,Spike_S373P,Spike_Q493R,Spike_N969K,Spike_H655Y,Spike_N856K,N_R203K,Spike_G142D,NSP3_A1892T,Spike_Q954H,Spike_A701V,N_P13L,NSP3_L1266I,Spike_N501Y,N_R32del,NSP15_E113Z,M_Q19E,Spike_N440K,NSP4_T492I,NSP6_L105del,Spike_N679K,Spike_N764K,Spike_L212I,NSP6_G107del,Spike_Y505H,NSP6_I189V,Spike_T547K,M_D3G,Spike_D796Y,N_G204R,Spike_T478K,Spike_V143del,M_A63…	2022/1/18		TRUE			0.002891145	0.379467296	38	1
2366205	2366734	EPI_ISL_11122728	hCoV-19/England/LSPA-3A40511/2022	betacoronavirus	2022/3/10	Europe / United Kingdom / England		29724	Human	unknown	unknown	GRA	BA.2	2022/2/28	VOC Omicron GRA (B.1.1.529+BA.*) first detected in Botswana/Hong Kong/South Africa	(NSP5_P132H,NSP3_G489S,Spike_L24del,NSP4_T327I,Spike_S373P,Spike_Q493R,Spike_N969K,Spike_H655Y,N_R203K,Spike_V213G,Spike_G142D,Spike_A27S,Spike_Q954H,N_P13L,Spike_N501Y,Spike_P25del,N_R32del,NS3_T223I,Spike_T19I,M_Q19E,Spike_N440K,NSP4_T492I,Spike_N679K,Spike_N764K,NSP6_G107del,Spike_Y505H,NSP3_T725I,Spike_D796Y,N_G204R,Spike_T478K,N_S413R,M_A63T,Spike_S371F,Spike_K417N,NSP13_R392C,Spike_T376A,NS…	2022/3/17		TRUE				0.378953035	31	2
2315476	2315994	EPI_ISL_10838274	hCoV-19/USA/TX-HMH-MCoV-89508/2021	betacoronavirus	2021/12/25	North America / USA / Texas / Houston		29767	Human	unknown	unknown	GRA	BA.1.1	2022/2/28	VOC Omicron GRA (B.1.1.529+BA.*) first detected in Botswana/Hong Kong/South Africa	(NSP5_P132H,Spike_S50F,Spike_S46L,Spike_H69del,Spike_T95I,Spike_A67V,Spike_T51N,Spike_S373P,Spike_Q493R,Spike_N969K,Spike_H655Y,Spike_N856K,N_R203K,Spike_G142D,NSP3_A1892T,Spike_Q52S,Spike_K41Q,Spike_Q954H,N_P13L,NSP3_L1266I,Spike_N501Y,N_R32del,M_Q19E,Spike_N440K,NSP4_T492I,NSP6_L105del,Spike_L48F,Spike_N679K,Spike_N764K,Spike_L212I,NSP6_G107del,Spike_Y505H,Spike_R34T,Spike_V42S,Spike_R346K,NSP6…	2022/3/8		TRUE				0.379666028	59	1
1531852	1532119	EPI_ISL_8704449	hCoV-19/Denmark/DCGC-311472/2022	betacoronavirus	2022/1/9	Europe / Denmark / Hovedstaden		29755	Human	unknown	unknown	GRA	BA.2	2022/2/28	VOC Omicron GRA (B.1.1.529+BA.*) first detected in Botswana/Hong Kong/South Africa	(NSP5_P132H,NSP3_G489S,Spike_L24del,NSP4_T327I,Spike_S373P,Spike_Q493R,Spike_N969K,Spike_H655Y,N_R203K,Spike_V213G,Spike_G142D,Spike_A27S,Spike_Q954H,N_P13L,Spike_N501Y,Spike_P25del,N_R32del,NS3_T223I,Spike_T19I,M_Q19E,Spike_N440K,NSP4_T492I,Spike_N679K,Spike_N764K,NSP6_G107del,Spike_Y505H,Spike_D796Y,N_G204R,Spike_T478K,N_S413R,M_A63T,Spike_S371F,Spike_K417N,NSP13_R392C,Spike_T376A,NSP6_S106del,…	2022/1/14		TRUE	TRUE		0.001142665	0.379395041	31	2
2364570	2365099	EPI_ISL_11117879	hCoV-19/Denmark/DCGC-427705/2022	betacoronavirus	2022/3/11	Europe / Denmark / Hovedstaden		29761	Human	unknown	unknown	GRA	BA.2	2022/2/28	VOC Omicron GRA (B.1.1.529+BA.*) first detected in Botswana/Hong Kong/South Africa	(NSP5_P132H,NSP3_G489S,NSP4_T327I,Spike_S373P,Spike_Q493R,Spike_N969K,Spike_H655Y,N_R203K,Spike_V213G,Spike_G142D,Spike_Q954H,N_P13L,Spike_N501Y,N_R32del,NS3_T223I,Spike_T19I,M_Q19E,Spike_N440K,NSP4_T492I,Spike_N679K,Spike_N764K,NSP6_G107del,Spike_Y505H,Spike_D796Y,N_G204R,Spike_T478K,N_S413R,M_A63T,Spike_S371F,NSP1_M85del,NSP13_R392C,Spike_K417N,Spike_T376A,NSP6_S106del,NSP3_T740I,Spike_G339D,Sp…	2022/3/17		TRUE	TRUE		0.000873627	0.37908189	27	2
2337543	2338065	EPI_ISL_11401025	hCoV-19/Scotland/QEUH-3AF6714/2022	betacoronavirus	2022/3/16	Europe / United Kingdom / Scotland		29724	Human	unknown	unknown	GRA	BA.2	2022/2/28	VOC Omicron GRA (B.1.1.529+BA.*) first detected in Botswana/Hong Kong/South Africa	(NSP5_P132H,NSP3_G489S,Spike_L24del,NSP4_T327I,Spike_S373P,Spike_Q493R,Spike_N969K,Spike_H655Y,N_R203K,Spike_V213G,Spike_G142D,Spike_A27S,NSP3_C1748Y,NSP14_P24L,Spike_Q954H,N_P13L,Spike_N501Y,Spike_P25del,N_R32del,NS3_T223I,Spike_T19I,M_Q19E,Spike_N440K,NSP4_T492I,Spike_N679K,Spike_N764K,NSP6_G107del,Spike_Y505H,Spike_D796Y,N_G204R,Spike_T478K,N_S413R,M_A63T,Spike_S371F,Spike_K417N,NSP13_R392C,Sp…	2022/3/25		TRUE				0.378864852	31	2
1776984	1777446	EPI_ISL_9998152	hCoV-19/Scotland/QEUH-365AEA4/2022	betacoronavirus	2022/2/10	Europe / United Kingdom / Scotland		29747	Human	unknown	unknown	GRA	BA.1.1	2022/2/28	VOC Omicron GRA (B.1.1.529+BA.*) first detected in Botswana/Hong Kong/South Africa	(NSP5_P132H,Spike_H69del,Spike_T95I,Spike_A67V,Spike_S373P,Spike_Q493R,Spike_N969K,Spike_H655Y,Spike_N856K,N_R203K,Spike_G142D,NSP3_A1892T,NSP15_M330K,Spike_Q954H,N_P13L,NSP3_L1266I,Spike_N501Y,N_R32del,M_Q19E,Spike_N440K,NSP4_T492I,NSP6_L105del,Spike_N679K,Spike_N764K,Spike_L212I,NSP6_G107del,Spike_Y505H,Spike_R346K,NSP6_I189V,Spike_T547K,M_D3G,Spike_D796Y,N_G204R,Spike_T478K,Spike_V143del,M_A63…	2022/2/17		TRUE			0.00806804	0.379469278	38	1
2677152	2677704	EPI_ISL_10215162	hCoV-19/USA/TN-ASC-210542800/2022	betacoronavirus	2022/1/25	North America / USA / Tennessee / Mcminnville		29789	Human	32	Male	GRA	BA.1	2022/2/28	VOC Omicron GRA (B.1.1.529+BA.*) first detected in Botswana/Hong Kong/South Africa	(NSP5_P132H,Spike_H69del,Spike_T95I,Spike_A67V,Spike_Q493R,Spike_N969K,Spike_H655Y,Spike_N856K,N_R203K,Spike_G142D,NSP3_A1892T,Spike_Q954H,N_P13L,NSP3_L1266I,Spike_N501Y,N_R32del,M_Q19E,Spike_N440K,NSP3_P679S,NSP4_T492I,NSP6_L105del,Spike_N679K,Spike_N764K,Spike_L212I,NSP6_G107del,Spike_Y505H,NSP6_I189V,Spike_T547K,M_D3G,Spike_D796Y,N_G204R,Spike_T478K,E_S55F,Spike_V143del,M_A63T,Spike_G496S,NSP6…	2022/2/22		TRUE			0.002114875	0.379465788	33	1
1760915	1761376	EPI_ISL_10802524	hCoV-19/England/DHSC-CYNFYHX/2022	betacoronavirus	2022/2/22	Europe / United Kingdom / England		29754	Human	unknown	unknown	GRA	BA.1	2022/2/28	VOC Omicron GRA (B.1.1.529+BA.*) first detected in Botswana/Hong Kong/South Africa	(NSP5_P132H,Spike_H69del,Spike_T95I,Spike_A67V,Spike_S373P,Spike_Q493R,Spike_N969K,Spike_H655Y,Spike_N856K,N_R203K,Spike_G142D,NSP3_A1892T,Spike_Q954H,Spike_A701V,N_P13L,NSP1_H83del,NSP3_L1266I,Spike_N501Y,N_R32del,M_Q19E,Spike_N440K,NSP4_T492I,NSP6_L105del,Spike_N679K,Spike_N764K,Spike_L212I,NSP6_G107del,Spike_Y505H,NSP1_V84del,NSP6_I189V,Spike_T547K,M_D3G,Spike_D796Y,N_G204R,Spike_T478K,Spike_V…	2022/3/8		TRUE			0.002655105	0.379342881	38	1
2222395	2222875	EPI_ISL_10785098	hCoV-19/Canada/BC-BCCDC-356817/2022	betacoronavirus	2022/1/31	North America / Canada / British Columbia		29686	Human	30 - 39	Female	GRA	BA.1	2022/2/28	VOC Omicron GRA (B.1.1.529+BA.*) first detected in Botswana/Hong Kong/South Africa	(NSP5_P132H,Spike_H69del,Spike_T95I,Spike_A67V,NS3_L41F,Spike_S373P,Spike_Q493R,Spike_N969K,Spike_H655Y,Spike_N856K,N_R203K,Spike_G142D,NSP3_A1892T,Spike_Q954H,NS3_L106F,N_P13L,NSP3_L1266I,Spike_N501Y,N_R32del,Spike_N440K,NSP4_T492I,NSP2_E131G,NSP6_L105del,Spike_N679K,Spike_N764K,Spike_L212I,NS3_ins103P,NSP6_G107del,Spike_Y505H,NSP6_I189V,Spike_T547K,M_D3G,Spike_D796Y,N_G204R,N_D343G,Spike_T478K,…	2022/3/7		TRUE			0.022639984	0.38024819	37	1
[truncated: 39,434 more rows]
