# Supplementary material for: Convolutional Neural Networks Based on Sequential Spike Predict the High Human Adaptation of SARS-CoV-2 Omicron Variants
Source: Viruses. 2022 May 17;14(5):1072. doi: 10.3390/v14051072 (PMC9147419; doi:10.3390/v14051072)
Supplement: Supplementary file 1 [file viruses-14-01072-s001.zip › Suppl_table 1 sampled_SARS_CoV_2_variants.csv]

	seq_id	lineage
0	EPI_ISL_5675128_Gamma	Gamma
1	EPI_ISL_4417167_Gamma	Gamma
2	EPI_ISL_6940564_Gamma	Gamma
3	EPI_ISL_2614004_Gamma	Gamma
4	EPI_ISL_2756296_Gamma	Gamma
5	EPI_ISL_2404382_Gamma	Gamma
6	EPI_ISL_8005326_Gamma	Gamma
7	EPI_ISL_2455618_Gamma	Gamma
8	EPI_ISL_2493972_Gamma	Gamma
9	EPI_ISL_2832923_Gamma	Gamma
10	EPI_ISL_2691213_Gamma	Gamma
11	EPI_ISL_3102232_Gamma	Gamma
12	EPI_ISL_2351935_Gamma	Gamma
13	EPI_ISL_1298664_Gamma	Gamma
14	EPI_ISL_5651324_Gamma	Gamma
15	EPI_ISL_2864244_Gamma	Gamma
16	EPI_ISL_5668758_Gamma	Gamma
17	EPI_ISL_3274273_Gamma	Gamma
18	EPI_ISL_2892802_Gamma	Gamma
19	EPI_ISL_2093880_Gamma	Gamma
20	EPI_ISL_2398401_Gamma	Gamma
21	EPI_ISL_5866278_Gamma	Gamma
22	EPI_ISL_2467219_Gamma	Gamma
23	EPI_ISL_5801360_Gamma	Gamma
24	EPI_ISL_2398451_Gamma	Gamma
25	EPI_ISL_5647482_Gamma	Gamma
26	EPI_ISL_2982764_Gamma	Gamma
27	EPI_ISL_3047723_Gamma	Gamma
28	EPI_ISL_4081068_Gamma	Gamma
29	EPI_ISL_8004997_Gamma	Gamma
30	EPI_ISL_2892223_Gamma	Gamma
31	EPI_ISL_5647578_Gamma	Gamma
32	EPI_ISL_5671007_Gamma	Gamma
33	EPI_ISL_5646368_Gamma	Gamma
34	EPI_ISL_3758104_Gamma	Gamma
35	EPI_ISL_3482553_Gamma	Gamma
36	EPI_ISL_5661887_Gamma	Gamma
37	EPI_ISL_5672382_Gamma	Gamma
38	EPI_ISL_5646684_Gamma	Gamma
39	EPI_ISL_2272531_Gamma	Gamma
40	EPI_ISL_2534930_Gamma	Gamma
41	EPI_ISL_3218502_Gamma	Gamma
42	EPI_ISL_4890084_Gamma	Gamma
43	EPI_ISL_4417306_Gamma	Gamma
44	EPI_ISL_2488789_Gamma	Gamma
45	EPI_ISL_2331412_Gamma	Gamma
46	EPI_ISL_5651961_Gamma	Gamma
47	EPI_ISL_5801270_Gamma	Gamma
48	EPI_ISL_2531596_Gamma	Gamma
49	EPI_ISL_5668282_Gamma	Gamma
50	EPI_ISL_2844484_Gamma	Gamma
51	EPI_ISL_1942207_Gamma	Gamma
52	EPI_ISL_5651200_Gamma	Gamma
53	EPI_ISL_4427795_Gamma	Gamma
54	EPI_ISL_2403179_Gamma	Gamma
55	EPI_ISL_6981917_Gamma	Gamma
56	EPI_ISL_4490860_Gamma	Gamma
57	EPI_ISL_5801860_Gamma	Gamma
58	EPI_ISL_3369354_Gamma	Gamma
59	EPI_ISL_2777459_Gamma	Gamma
60	EPI_ISL_5662516_Gamma	Gamma
61	EPI_ISL_2614335_Gamma	Gamma
62	EPI_ISL_7744029_Gamma	Gamma
63	EPI_ISL_1858898_Gamma	Gamma
64	EPI_ISL_3045436_Gamma	Gamma
65	EPI_ISL_5030034_Gamma	Gamma
66	EPI_ISL_5674246_Gamma	Gamma
67	EPI_ISL_2536333_Gamma	Gamma
68	EPI_ISL_1695109_Gamma	Gamma
69	EPI_ISL_5648155_Gamma	Gamma
70	EPI_ISL_2545684_Gamma	Gamma
71	EPI_ISL_4424743_Gamma	Gamma
72	EPI_ISL_5647683_Gamma	Gamma
73	EPI_ISL_3371569_Gamma	Gamma
74	EPI_ISL_5652525_Gamma	Gamma
75	EPI_ISL_2304923_Gamma	Gamma
76	EPI_ISL_3259750_Gamma	Gamma
77	EPI_ISL_3758098_Gamma	Gamma
78	EPI_ISL_2443643_Gamma	Gamma
79	EPI_ISL_3696678_Gamma	Gamma
80	EPI_ISL_2884098_Gamma	Gamma
81	EPI_ISL_5801811_Gamma	Gamma
82	EPI_ISL_5651696_Gamma	Gamma
83	EPI_ISL_4303372_Gamma	Gamma
84	EPI_ISL_3483545_Gamma	Gamma
85	EPI_ISL_3536150_Gamma	Gamma
86	EPI_ISL_2488839_Gamma	Gamma
87	EPI_ISL_2634965_Gamma	Gamma
88	EPI_ISL_2097761_Gamma	Gamma
89	EPI_ISL_3460780_Gamma	Gamma
90	EPI_ISL_3905351_Gamma	Gamma
91	EPI_ISL_2479392_Gamma	Gamma
92	EPI_ISL_2691587_Gamma	Gamma
93	EPI_ISL_3307446_Gamma	Gamma
94	EPI_ISL_3184512_Gamma	Gamma
95	EPI_ISL_1368972_Gamma	Gamma
96	EPI_ISL_5647215_Gamma	Gamma
97	EPI_ISL_3490016_Gamma	Gamma
98	EPI_ISL_3267969_Gamma	Gamma
99	EPI_ISL_2662279_Gamma	Gamma
100	EPI_ISL_5193459_Gamma	Gamma
101	EPI_ISL_1858596_Gamma	Gamma
102	EPI_ISL_1445214_Gamma	Gamma
103	EPI_ISL_2843971_Gamma	Gamma
104	EPI_ISL_5650283_Gamma	Gamma
105	EPI_ISL_5652639_Gamma	Gamma
106	EPI_ISL_4005165_Gamma	Gamma
107	EPI_ISL_2274096_Gamma	Gamma
108	EPI_ISL_2463013_Gamma	Gamma
109	EPI_ISL_4082227_Gamma	Gamma
110	EPI_ISL_3703665_Gamma	Gamma
111	EPI_ISL_3044171_Gamma	Gamma
112	EPI_ISL_11363840_Gamma	Gamma
113	EPI_ISL_2787053_Gamma	Gamma
114	EPI_ISL_3011863_Gamma	Gamma
115	EPI_ISL_2500004_Gamma	Gamma
116	EPI_ISL_3486503_Gamma	Gamma
117	EPI_ISL_3664124_Gamma	Gamma
118	EPI_ISL_1825758_Gamma	Gamma
119	EPI_ISL_2551531_Gamma	Gamma
120	EPI_ISL_5661012_Gamma	Gamma
121	EPI_ISL_3491013_Gamma	Gamma
122	EPI_ISL_6172814_Gamma	Gamma
123	EPI_ISL_5801269_Gamma	Gamma
124	EPI_ISL_2930506_Gamma	Gamma
125	EPI_ISL_3432951_Gamma	Gamma
126	EPI_ISL_2191886_Gamma	Gamma
127	EPI_ISL_2603809_Gamma	Gamma
128	EPI_ISL_3664046_Gamma	Gamma
129	EPI_ISL_3268945_Gamma	Gamma
130	EPI_ISL_5646558_Gamma	Gamma
131	EPI_ISL_8143844_Gamma	Gamma
132	EPI_ISL_3260824_Gamma	Gamma
133	EPI_ISL_4415816_Gamma	Gamma
134	EPI_ISL_5650312_Gamma	Gamma
135	EPI_ISL_1817654_Gamma	Gamma
136	EPI_ISL_1896798_Gamma	Gamma
137	EPI_ISL_5658141_Gamma	Gamma
138	EPI_ISL_8504253_Gamma	Gamma
139	EPI_ISL_11294372_Gamma	Gamma
140	EPI_ISL_2306552_Gamma	Gamma
141	EPI_ISL_5316505_Gamma	Gamma
142	EPI_ISL_2271704_Gamma	Gamma
143	EPI_ISL_2280753_Gamma	Gamma
144	EPI_ISL_5651516_Gamma	Gamma
145	EPI_ISL_2843956_Gamma	Gamma
146	EPI_ISL_3102495_Gamma	Gamma
147	EPI_ISL_2493956_Gamma	Gamma
148	EPI_ISL_2620952_Gamma	Gamma
149	EPI_ISL_4424683_Gamma	Gamma
150	EPI_ISL_1858914_Gamma	Gamma
151	EPI_ISL_2445488_Gamma	Gamma
152	EPI_ISL_5653446_Gamma	Gamma
153	EPI_ISL_3602603_Gamma	Gamma
154	EPI_ISL_5649580_Gamma	Gamma
155	EPI_ISL_5672635_Gamma	Gamma
156	EPI_ISL_2918821_Gamma	Gamma
157	EPI_ISL_2536617_Gamma	Gamma
158	EPI_ISL_1760190_Gamma	Gamma
159	EPI_ISL_3033566_Gamma	Gamma
160	EPI_ISL_5596141_Gamma	Gamma
161	EPI_ISL_5652509_Gamma	Gamma
162	EPI_ISL_4423518_Gamma	Gamma
163	EPI_ISL_2249139_Gamma	Gamma
164	EPI_ISL_5316735_Gamma	Gamma
165	EPI_ISL_4425079_Gamma	Gamma
166	EPI_ISL_4279964_Gamma	Gamma
167	EPI_ISL_5801143_Gamma	Gamma
168	EPI_ISL_3132635_Gamma	Gamma
169	EPI_ISL_2017344_Gamma	Gamma
170	EPI_ISL_5801808_Gamma	Gamma
171	EPI_ISL_2801135_Gamma	Gamma
172	EPI_ISL_7775354_Gamma	Gamma
173	EPI_ISL_2844476_Gamma	Gamma
174	EPI_ISL_2958932_Gamma	Gamma
175	EPI_ISL_5801467_Gamma	Gamma
176	EPI_ISL_4427303_Gamma	Gamma
177	EPI_ISL_2923436_Gamma	Gamma
178	EPI_ISL_3072485_Gamma	Gamma
179	EPI_ISL_4427953_Gamma	Gamma
180	EPI_ISL_3190328_Gamma	Gamma
181	EPI_ISL_5801111_Gamma	Gamma
182	EPI_ISL_2535161_Gamma	Gamma
183	EPI_ISL_4424042_Gamma	Gamma
184	EPI_ISL_1858496_Gamma	Gamma
185	EPI_ISL_2298832_Gamma	Gamma
186	EPI_ISL_4423364_Gamma	Gamma
187	EPI_ISL_1825777_Gamma	Gamma
188	EPI_ISL_2391072_Gamma	Gamma
189	EPI_ISL_5666809_Gamma	Gamma
190	EPI_ISL_2777354_Gamma	Gamma
191	EPI_ISL_5664229_Gamma	Gamma
192	EPI_ISL_5802021_Gamma	Gamma
193	EPI_ISL_4422997_Gamma	Gamma
194	EPI_ISL_2101665_Gamma	Gamma
195	EPI_ISL_5669252_Gamma	Gamma
196	EPI_ISL_5663058_Gamma	Gamma
197	EPI_ISL_2296090_Gamma	Gamma
198	EPI_ISL_2466234_Gamma	Gamma
199	EPI_ISL_5662081_Gamma	Gamma
200	EPI_ISL_5652969_Gamma	Gamma
201	EPI_ISL_2106148_Gamma	Gamma
202	EPI_ISL_3274757_Gamma	Gamma
203	EPI_ISL_2983169_Gamma	Gamma
204	EPI_ISL_2692797_Gamma	Gamma
205	EPI_ISL_6694603_Gamma	Gamma
206	EPI_ISL_5645701_Gamma	Gamma
207	EPI_ISL_3488431_Gamma	Gamma
208	EPI_ISL_5645954_Gamma	Gamma
209	EPI_ISL_6982380_Gamma	Gamma
210	EPI_ISL_5648841_Gamma	Gamma
211	EPI_ISL_5673413_Gamma	Gamma
212	EPI_ISL_3236443_Gamma	Gamma
213	EPI_ISL_3447566_Gamma	Gamma
214	EPI_ISL_2777603_Gamma	Gamma
215	EPI_ISL_5195504_Gamma	Gamma
216	EPI_ISL_5782515_Gamma	Gamma
217	EPI_ISL_5489410_Gamma	Gamma
218	EPI_ISL_1381060_Gamma	Gamma
219	EPI_ISL_3983953_Gamma	Gamma
220	EPI_ISL_3598189_Gamma	Gamma
221	EPI_ISL_3487730_Gamma	Gamma
222	EPI_ISL_2534923_Gamma	Gamma
223	EPI_ISL_5649634_Gamma	Gamma
224	EPI_ISL_1335025_Gamma	Gamma
225	EPI_ISL_1817570_Gamma	Gamma
226	EPI_ISL_4563061_Gamma	Gamma
227	EPI_ISL_5880160_Gamma	Gamma
228	EPI_ISL_2691678_Gamma	Gamma
229	EPI_ISL_2858795_Gamma	Gamma
230	EPI_ISL_3599486_Gamma	Gamma
231	EPI_ISL_1732628_Gamma	Gamma
232	EPI_ISL_2558447_Gamma	Gamma
233	EPI_ISL_7258784_Gamma	Gamma
234	EPI_ISL_5671753_Gamma	Gamma
235	EPI_ISL_1299518_Gamma	Gamma
236	EPI_ISL_2535138_Gamma	Gamma
237	EPI_ISL_1795233_Gamma	Gamma
238	EPI_ISL_8127672_Gamma	Gamma
239	EPI_ISL_4415847_Gamma	Gamma
240	EPI_ISL_1742915_Gamma	Gamma
241	EPI_ISL_1358321_Gamma	Gamma
242	EPI_ISL_5671796_Gamma	Gamma
243	EPI_ISL_3010889_Gamma	Gamma
244	EPI_ISL_2660631_Gamma	Gamma
245	EPI_ISL_2534873_Gamma	Gamma
246	EPI_ISL_2534532_Gamma	Gamma
247	EPI_ISL_3330362_Gamma	Gamma
248	EPI_ISL_5650662_Gamma	Gamma
249	EPI_ISL_5254415_Gamma	Gamma
250	EPI_ISL_2187977_Gamma	Gamma
251	EPI_ISL_3215281_Gamma	Gamma
252	EPI_ISL_5673877_Gamma	Gamma
253	EPI_ISL_5158719_Gamma	Gamma
254	EPI_ISL_1789365_Gamma	Gamma
255	EPI_ISL_8127729_Gamma	Gamma
256	EPI_ISL_5647513_Gamma	Gamma
257	EPI_ISL_5674447_Gamma	Gamma
258	EPI_ISL_2509149_Gamma	Gamma
259	EPI_ISL_1858796_Gamma	Gamma
260	EPI_ISL_5678373_Gamma	Gamma
261	EPI_ISL_4085129_Gamma	Gamma
262	EPI_ISL_3326263_Gamma	Gamma
263	EPI_ISL_1500223_Gamma	Gamma
264	EPI_ISL_2493629_Gamma	Gamma
265	EPI_ISL_2041942_Gamma	Gamma
266	EPI_ISL_2307844_Gamma	Gamma
267	EPI_ISL_2884605_Gamma	Gamma
268	EPI_ISL_3602370_Gamma	Gamma
269	EPI_ISL_4240625_Gamma	Gamma
270	EPI_ISL_3601186_Gamma	Gamma
271	EPI_ISL_5782656_Gamma	Gamma
272	EPI_ISL_11331179_Gamma	Gamma
273	EPI_ISL_5647788_Gamma	Gamma
274	EPI_ISL_3113280_Gamma	Gamma
275	EPI_ISL_2646135_Gamma	Gamma
276	EPI_ISL_2892949_Gamma	Gamma
277	EPI_ISL_5656012_Gamma	Gamma
278	EPI_ISL_1821263_Gamma	Gamma
279	EPI_ISL_5647973_Gamma	Gamma
280	EPI_ISL_2480970_Gamma	Gamma
281	EPI_ISL_3480348_Gamma	Gamma
282	EPI_ISL_2941647_Gamma	Gamma
283	EPI_ISL_4368658_Gamma	Gamma
284	EPI_ISL_2656892_Gamma	Gamma
285	EPI_ISL_3130800_Gamma	Gamma
286	EPI_ISL_3480950_Gamma	Gamma
287	EPI_ISL_2251155_Gamma	Gamma
288	EPI_ISL_3072152_Gamma	Gamma
289	EPI_ISL_5800468_Gamma	Gamma
290	EPI_ISL_6229777_Gamma	Gamma
291	EPI_ISL_5603227_Gamma	Gamma
292	EPI_ISL_1695082_Gamma	Gamma
293	EPI_ISL_3245258_Gamma	Gamma
294	EPI_ISL_3912234_Gamma	Gamma
295	EPI_ISL_5645717_Gamma	Gamma
296	EPI_ISL_5645834_Gamma	Gamma
297	EPI_ISL_2481652_Gamma	Gamma
298	EPI_ISL_3118930_Gamma	Gamma
299	EPI_ISL_3010924_Gamma	Gamma
300	EPI_ISL_3480536_Gamma	Gamma
301	EPI_ISL_5652093_Gamma	Gamma
302	EPI_ISL_2003348_Gamma	Gamma
303	EPI_ISL_5652353_Gamma	Gamma
304	EPI_ISL_5765511_Gamma	Gamma
305	EPI_ISL_2157201_Gamma	Gamma
306	EPI_ISL_5538395_Gamma	Gamma
307	EPI_ISL_2293339_Gamma	Gamma
308	EPI_ISL_2645455_Gamma	Gamma
309	EPI_ISL_5651823_Gamma	Gamma
310	EPI_ISL_1795286_Gamma	Gamma
311	EPI_ISL_2543453_Gamma	Gamma
312	EPI_ISL_3050008_Gamma	Gamma
313	EPI_ISL_2927676_Gamma	Gamma
314	EPI_ISL_4414293_Gamma	Gamma
315	EPI_ISL_5646003_Gamma	Gamma
316	EPI_ISL_3190320_Gamma	Gamma
317	EPI_ISL_5651464_Gamma	Gamma
318	EPI_ISL_2715133_Gamma	Gamma
319	EPI_ISL_6694530_Gamma	Gamma
320	EPI_ISL_5648796_Gamma	Gamma
321	EPI_ISL_6680632_Gamma	Gamma
322	EPI_ISL_3914045_Gamma	Gamma
323	EPI_ISL_2385774_Gamma	Gamma
324	EPI_ISL_2892809_Gamma	Gamma
325	EPI_ISL_5669466_Gamma	Gamma
326	EPI_ISL_3434735_Gamma	Gamma
327	EPI_ISL_5647511_Gamma	Gamma
328	EPI_ISL_3118929_Gamma	Gamma
329	EPI_ISL_4424766_Gamma	Gamma
330	EPI_ISL_2828656_Gamma	Gamma
331	EPI_ISL_2187853_Gamma	Gamma
332	EPI_ISL_2660538_Gamma	Gamma
333	EPI_ISL_1743340_Gamma	Gamma
334	EPI_ISL_3245261_Gamma	Gamma
335	EPI_ISL_3235260_Gamma	Gamma
336	EPI_ISL_7489007_Gamma	Gamma
337	EPI_ISL_3072292_Gamma	Gamma
338	EPI_ISL_2856966_Gamma	Gamma
339	EPI_ISL_2536409_Gamma	Gamma
340	EPI_ISL_2098097_Gamma	Gamma
341	EPI_ISL_1837069_Gamma	Gamma
342	EPI_ISL_3912087_Gamma	Gamma
343	EPI_ISL_1368763_Gamma	Gamma
344	EPI_ISL_2863648_Gamma	Gamma
345	EPI_ISL_5801196_Gamma	Gamma
346	EPI_ISL_5650623_Gamma	Gamma
347	EPI_ISL_2252836_Gamma	Gamma
348	EPI_ISL_2445189_Gamma	Gamma
349	EPI_ISL_5651192_Gamma	Gamma
350	EPI_ISL_2445415_Gamma	Gamma
351	EPI_ISL_2479383_Gamma	Gamma
352	EPI_ISL_5650271_Gamma	Gamma
353	EPI_ISL_2687015_Gamma	Gamma
354	EPI_ISL_3656024_Gamma	Gamma
355	EPI_ISL_2777237_Gamma	Gamma
356	EPI_ISL_5652522_Gamma	Gamma
357	EPI_ISL_2377981_Gamma	Gamma
358	EPI_ISL_4414438_Gamma	Gamma
359	EPI_ISL_2385505_Gamma	Gamma
360	EPI_ISL_3912363_Gamma	Gamma
361	EPI_ISL_1464627_Gamma	Gamma
362	EPI_ISL_5782601_Gamma	Gamma
363	EPI_ISL_1493578_Gamma	Gamma
364	EPI_ISL_4636039_Gamma	Gamma
365	EPI_ISL_3539870_Gamma	Gamma
366	EPI_ISL_2480721_Gamma	Gamma
367	EPI_ISL_2368969_Gamma	Gamma
368	EPI_ISL_4427051_Gamma	Gamma
369	EPI_ISL_5660377_Gamma	Gamma
370	EPI_ISL_5647474_Gamma	Gamma
371	EPI_ISL_2420170_Gamma	Gamma
372	EPI_ISL_2680935_Gamma	Gamma
373	EPI_ISL_7104049_Gamma	Gamma
374	EPI_ISL_2251245_Gamma	Gamma
375	EPI_ISL_5315360_Gamma	Gamma
376	EPI_ISL_4030306_Gamma	Gamma
377	EPI_ISL_2982789_Gamma	Gamma
378	EPI_ISL_1500184_Gamma	Gamma
379	EPI_ISL_5652424_Gamma	Gamma
380	EPI_ISL_3832434_Gamma	Gamma
381	EPI_ISL_2531254_Gamma	Gamma
382	EPI_ISL_5315799_Gamma	Gamma
383	EPI_ISL_3193312_Gamma	Gamma
384	EPI_ISL_7775390_Gamma	Gamma
385	EPI_ISL_2557099_Gamma	Gamma
386	EPI_ISL_3704337_Gamma	Gamma
387	EPI_ISL_5666036_Gamma	Gamma
388	EPI_ISL_2156041_Gamma	Gamma
389	EPI_ISL_2535184_Gamma	Gamma
390	EPI_ISL_2627865_Gamma	Gamma
391	EPI_ISL_5647627_Gamma	Gamma
392	EPI_ISL_2445284_Gamma	Gamma
393	EPI_ISL_3386132_Gamma	Gamma
394	EPI_ISL_6701412_Gamma	Gamma
395	EPI_ISL_2445285_Gamma	Gamma
396	EPI_ISL_5800428_Gamma	Gamma
397	EPI_ISL_2777737_Gamma	Gamma
398	EPI_ISL_5676252_Gamma	Gamma
399	EPI_ISL_2678491_Gamma	Gamma
400	EPI_ISL_4080486_Gamma	Gamma
401	EPI_ISL_3704411_Gamma	Gamma
402	EPI_ISL_2157507_Gamma	Gamma
403	EPI_ISL_2545750_Gamma	Gamma
404	EPI_ISL_2020179_Gamma	Gamma
405	EPI_ISL_5659843_Gamma	Gamma
406	EPI_ISL_3824343_Gamma	Gamma
407	EPI_ISL_4005083_Gamma	Gamma
408	EPI_ISL_2655504_Gamma	Gamma
409	EPI_ISL_2378213_Gamma	Gamma
410	EPI_ISL_3914271_Gamma	Gamma
411	EPI_ISL_5651207_Gamma	Gamma
412	EPI_ISL_2801331_Gamma	Gamma
413	EPI_ISL_2146644_Gamma	Gamma
414	EPI_ISL_2614274_Gamma	Gamma
415	EPI_ISL_2508609_Gamma	Gamma
416	EPI_ISL_2251625_Gamma	Gamma
417	EPI_ISL_1133128_Gamma	Gamma
418	EPI_ISL_5649741_Gamma	Gamma
419	EPI_ISL_8005374_Gamma	Gamma
420	EPI_ISL_2835199_Gamma	Gamma
421	EPI_ISL_2318914_Gamma	Gamma
422	EPI_ISL_2876751_Gamma	Gamma
423	EPI_ISL_6508502_Gamma	Gamma
424	EPI_ISL_2919122_Gamma	Gamma
425	EPI_ISL_2280100_Gamma	Gamma
426	EPI_ISL_2777793_Gamma	Gamma
427	EPI_ISL_1900387_Gamma	Gamma
428	EPI_ISL_4424274_Gamma	Gamma
429	EPI_ISL_2756443_Gamma	Gamma
430	EPI_ISL_5672475_Gamma	Gamma
431	EPI_ISL_3072189_Gamma	Gamma
432	EPI_ISL_3326046_Gamma	Gamma
433	EPI_ISL_5799990_Gamma	Gamma
434	EPI_ISL_4658074_Gamma	Gamma
435	EPI_ISL_2827963_Gamma	Gamma
436	EPI_ISL_1732609_Gamma	Gamma
437	EPI_ISL_2158730_Gamma	Gamma
438	EPI_ISL_2508530_Gamma	Gamma
439	EPI_ISL_3049000_Gamma	Gamma
440	EPI_ISL_3539838_Gamma	Gamma
441	EPI_ISL_6941284_Gamma	Gamma
442	EPI_ISL_3190246_Gamma	Gamma
443	EPI_ISL_2645429_Gamma	Gamma
444	EPI_ISL_2983300_Gamma	Gamma
445	EPI_ISL_1626543_Gamma	Gamma
446	EPI_ISL_2774009_Gamma	Gamma
447	EPI_ISL_3274753_Gamma	Gamma
448	EPI_ISL_3602072_Gamma	Gamma
449	EPI_ISL_3802904_Gamma	Gamma
450	EPI_ISL_2204736_Gamma	Gamma
451	EPI_ISL_3486979_Gamma	Gamma
452	EPI_ISL_5802580_Gamma	Gamma
453	EPI_ISL_3072513_Gamma	Gamma
454	EPI_ISL_3254384_Gamma	Gamma
455	EPI_ISL_8005291_Gamma	Gamma
456	EPI_ISL_3536467_Gamma	Gamma
457	EPI_ISL_2398481_Gamma	Gamma
458	EPI_ISL_8127728_Gamma	Gamma
459	EPI_ISL_4601275_Gamma	Gamma
460	EPI_ISL_8127401_Gamma	Gamma
461	EPI_ISL_5782503_Gamma	Gamma
462	EPI_ISL_5659603_Gamma	Gamma
463	EPI_ISL_5782565_Gamma	Gamma
464	EPI_ISL_2008960_Gamma	Gamma
465	EPI_ISL_2756129_Gamma	Gamma
466	EPI_ISL_2135703_Gamma	Gamma
467	EPI_ISL_3146253_Gamma	Gamma
468	EPI_ISL_4423642_Gamma	Gamma
469	EPI_ISL_2477744_Gamma	Gamma
470	EPI_ISL_6050069_Gamma	Gamma
471	EPI_ISL_5669147_Gamma	Gamma
472	EPI_ISL_3696291_Gamma	Gamma
473	EPI_ISL_3010589_Gamma	Gamma
474	EPI_ISL_5649309_Gamma	Gamma
475	EPI_ISL_4052738_Gamma	Gamma
476	EPI_ISL_6695294_Gamma	Gamma
477	EPI_ISL_3045426_Gamma	Gamma
478	EPI_ISL_3536368_Gamma	Gamma
479	EPI_ISL_3118923_Gamma	Gamma
480	EPI_ISL_2305735_Gamma	Gamma
481	EPI_ISL_3033479_Gamma	Gamma
482	EPI_ISL_2493820_Gamma	Gamma
483	EPI_ISL_3267921_Gamma	Gamma
484	EPI_ISL_4424740_Gamma	Gamma
485	EPI_ISL_4380118_Gamma	Gamma
486	EPI_ISL_3536287_Gamma	Gamma
487	EPI_ISL_5679073_Gamma	Gamma
488	EPI_ISL_7713654_Gamma	Gamma
489	EPI_ISL_3235303_Gamma	Gamma
490	EPI_ISL_3072598_Gamma	Gamma
491	EPI_ISL_1809580_Gamma	Gamma
492	EPI_ISL_2777410_Gamma	Gamma
493	EPI_ISL_3033536_Gamma	Gamma
494	EPI_ISL_2464080_Gamma	Gamma
495	EPI_ISL_3303913_Gamma	Gamma
496	EPI_ISL_6680333_Gamma	Gamma
497	EPI_ISL_4206968_Gamma	Gamma
498	EPI_ISL_2340133_Gamma	Gamma
499	EPI_ISL_2645182_Gamma	Gamma
500	EPI_ISL_4081082_Gamma	Gamma
501	EPI_ISL_5926832_Gamma	Gamma
502	EPI_ISL_2854163_Gamma	Gamma
503	EPI_ISL_2136745_Gamma	Gamma
504	EPI_ISL_5650980_Gamma	Gamma
505	EPI_ISL_4422865_Gamma	Gamma
506	EPI_ISL_2444798_Gamma	Gamma
507	EPI_ISL_2482216_Gamma	Gamma
508	EPI_ISL_5800788_Gamma	Gamma
509	EPI_ISL_4416868_Gamma	Gamma
510	EPI_ISL_1737575_Gamma	Gamma
511	EPI_ISL_3072149_Gamma	Gamma
512	EPI_ISL_4427026_Gamma	Gamma
513	EPI_ISL_2838827_Gamma	Gamma
514	EPI_ISL_1855230_Gamma	Gamma
515	EPI_ISL_2835176_Gamma	Gamma
516	EPI_ISL_4080841_Gamma	Gamma
517	EPI_ISL_5801536_Gamma	Gamma
518	EPI_ISL_4423571_Gamma	Gamma
519	EPI_ISL_1918495_Gamma	Gamma
520	EPI_ISL_2617909_Gamma	Gamma
521	EPI_ISL_2981890_Gamma	Gamma
522	EPI_ISL_5648044_Gamma	Gamma
523	EPI_ISL_3322072_Gamma	Gamma
524	EPI_ISL_3033084_Gamma	Gamma
525	EPI_ISL_3254372_Gamma	Gamma
526	EPI_ISL_3368444_Gamma	Gamma
527	EPI_ISL_5649374_Gamma	Gamma
528	EPI_ISL_1626556_Gamma	Gamma
529	EPI_ISL_3146151_Gamma	Gamma
530	EPI_ISL_3150004_Gamma	Gamma
531	EPI_ISL_5649058_Gamma	Gamma
532	EPI_ISL_2443625_Gamma	Gamma
533	EPI_ISL_5648984_Gamma	Gamma
534	EPI_ISL_2983405_Gamma	Gamma
535	EPI_ISL_2645460_Gamma	Gamma
536	EPI_ISL_3691694_Gamma	Gamma
537	EPI_ISL_1416322_Gamma	Gamma
538	EPI_ISL_4082948_Gamma	Gamma
539	EPI_ISL_5645733_Gamma	Gamma
540	EPI_ISL_5648190_Gamma	Gamma
541	EPI_ISL_3257548_Gamma	Gamma
542	EPI_ISL_2535151_Gamma	Gamma
543	EPI_ISL_1793212_Gamma	Gamma
544	EPI_ISL_5678874_Gamma	Gamma
545	EPI_ISL_1831282_Gamma	Gamma
546	EPI_ISL_5650655_Gamma	Gamma
547	EPI_ISL_3812939_Gamma	Gamma
548	EPI_ISL_4427705_Gamma	Gamma
549	EPI_ISL_4005551_Gamma	Gamma
550	EPI_ISL_3983955_Gamma	Gamma
551	EPI_ISL_2920524_Gamma	Gamma
552	EPI_ISL_2385540_Gamma	Gamma
553	EPI_ISL_6721799_Gamma	Gamma
554	EPI_ISL_1673279_Gamma	Gamma
555	EPI_ISL_5654005_Gamma	Gamma
556	EPI_ISL_3118931_Gamma	Gamma
557	EPI_ISL_3671885_Gamma	Gamma
558	EPI_ISL_2305060_Gamma	Gamma
559	EPI_ISL_3370441_Gamma	Gamma
560	EPI_ISL_1812763_Gamma	Gamma
561	EPI_ISL_5802464_Gamma	Gamma
562	EPI_ISL_8158609_Gamma	Gamma
563	EPI_ISL_2529005_Gamma	Gamma
564	EPI_ISL_3486975_Gamma	Gamma
565	EPI_ISL_4374920_Gamma	Gamma
566	EPI_ISL_2681125_Gamma	Gamma
567	EPI_ISL_5670347_Gamma	Gamma
568	EPI_ISL_3326693_Gamma	Gamma
569	EPI_ISL_5529952_Gamma	Gamma
570	EPI_ISL_3134718_Gamma	Gamma
571	EPI_ISL_2494280_Gamma	Gamma
572	EPI_ISL_1793354_Gamma	Gamma
573	EPI_ISL_2828151_Gamma	Gamma
574	EPI_ISL_6694579_Gamma	Gamma
575	EPI_ISL_1849777_Gamma	Gamma
576	EPI_ISL_8688574_Gamma	Gamma
577	EPI_ISL_3663920_Gamma	Gamma
578	EPI_ISL_2758997_Gamma	Gamma
579	EPI_ISL_1636455_Gamma	Gamma
580	EPI_ISL_10955367_Gamma	Gamma
581	EPI_ISL_2477769_Gamma	Gamma
582	EPI_ISL_3117267_Gamma	Gamma
583	EPI_ISL_5667054_Gamma	Gamma
584	EPI_ISL_2362454_Gamma	Gamma
585	EPI_ISL_9547807_Gamma	Gamma
586	EPI_ISL_2629826_Gamma	Gamma
587	EPI_ISL_2249519_Gamma	Gamma
588	EPI_ISL_2919232_Gamma	Gamma
589	EPI_ISL_4427467_Gamma	Gamma
590	EPI_ISL_3102269_Gamma	Gamma
591	EPI_ISL_3132647_Gamma	Gamma
592	EPI_ISL_3481813_Gamma	Gamma
593	EPI_ISL_5645966_Gamma	Gamma
594	EPI_ISL_2893332_Gamma	Gamma
595	EPI_ISL_5147025_Gamma	Gamma
596	EPI_ISL_2779110_Gamma	Gamma
597	EPI_ISL_7459644_Gamma	Gamma
598	EPI_ISL_8689214_Gamma	Gamma
599	EPI_ISL_8127792_Gamma	Gamma
600	EPI_ISL_2674698_Gamma	Gamma
601	EPI_ISL_3263628_Gamma	Gamma
602	EPI_ISL_5424282_Gamma	Gamma
603	EPI_ISL_2482078_Gamma	Gamma
604	EPI_ISL_5158544_Gamma	Gamma
605	EPI_ISL_2283668_Gamma	Gamma
606	EPI_ISL_5765299_Gamma	Gamma
607	EPI_ISL_2731645_Gamma	Gamma
608	EPI_ISL_2970548_Gamma	Gamma
609	EPI_ISL_4888076_Gamma	Gamma
610	EPI_ISL_2375505_Gamma	Gamma
611	EPI_ISL_2631151_Gamma	Gamma
612	EPI_ISL_5802344_Gamma	Gamma
613	EPI_ISL_1703215_Gamma	Gamma
614	EPI_ISL_5199199_Gamma	Gamma
615	EPI_ISL_3434780_Gamma	Gamma
616	EPI_ISL_2777451_Gamma	Gamma
617	EPI_ISL_2376239_Gamma	Gamma
618	EPI_ISL_2479073_Gamma	Gamma
619	EPI_ISL_2403044_Gamma	Gamma
620	EPI_ISL_2383180_Gamma	Gamma
621	EPI_ISL_5668385_Gamma	Gamma
622	EPI_ISL_2187996_Gamma	Gamma
623	EPI_ISL_2691557_Gamma	Gamma
624	EPI_ISL_2158682_Gamma	Gamma
625	EPI_ISL_4371150_Gamma	Gamma
626	EPI_ISL_8127528_Gamma	Gamma
627	EPI_ISL_2467467_Gamma	Gamma
628	EPI_ISL_3255149_Gamma	Gamma
629	EPI_ISL_4562747_Gamma	Gamma
630	EPI_ISL_2892655_Gamma	Gamma
631	EPI_ISL_4415926_Gamma	Gamma
632	EPI_ISL_4635328_Gamma	Gamma
633	EPI_ISL_5676841_Gamma	Gamma
634	EPI_ISL_3190368_Gamma	Gamma
635	EPI_ISL_2692667_Gamma	Gamma
636	EPI_ISL_1445138_Gamma	Gamma
637	EPI_ISL_3717841_Gamma	Gamma
638	EPI_ISL_2493650_Gamma	Gamma
639	EPI_ISL_4554782_Gamma	Gamma
640	EPI_ISL_4427364_Gamma	Gamma
641	EPI_ISL_3602094_Gamma	Gamma
642	EPI_ISL_2308609_Gamma	Gamma
643	EPI_ISL_2892624_Gamma	Gamma
644	EPI_ISL_3539940_Gamma	Gamma
645	EPI_ISL_3254534_Gamma	Gamma
646	EPI_ISL_2445407_Gamma	Gamma
647	EPI_ISL_5677723_Gamma	Gamma
648	EPI_ISL_3255215_Gamma	Gamma
649	EPI_ISL_2097308_Gamma	Gamma
650	EPI_ISL_3525383_Gamma	Gamma
651	EPI_ISL_5800569_Gamma	Gamma
652	EPI_ISL_2892678_Gamma	Gamma
653	EPI_ISL_2398247_Gamma	Gamma
654	EPI_ISL_1689835_Gamma	Gamma
655	EPI_ISL_5645753_Gamma	Gamma
656	EPI_ISL_2203653_Gamma	Gamma
657	EPI_ISL_2011921_Gamma	Gamma
658	EPI_ISL_5647783_Gamma	Gamma
659	EPI_ISL_8649545_Gamma	Gamma
660	EPI_ISL_1809572_Gamma	Gamma
661	EPI_ISL_2376106_Gamma	Gamma
662	EPI_ISL_2603344_Gamma	Gamma
663	EPI_ISL_8127363_Gamma	Gamma
664	EPI_ISL_2187931_Gamma	Gamma
665	EPI_ISL_4417146_Gamma	Gamma
666	EPI_ISL_3045523_Gamma	Gamma
667	EPI_ISL_4083510_Gamma	Gamma
668	EPI_ISL_2655979_Gamma	Gamma
669	EPI_ISL_3490575_Gamma	Gamma
670	EPI_ISL_5656053_Gamma	Gamma
671	EPI_ISL_4497272_Gamma	Gamma
672	EPI_ISL_2248888_Gamma	Gamma
673	EPI_ISL_4172935_Gamma	Gamma
674	EPI_ISL_4888114_Gamma	Gamma
675	EPI_ISL_4422765_Gamma	Gamma
676	EPI_ISL_2837161_Gamma	Gamma
677	EPI_ISL_2043246_Gamma	Gamma
678	EPI_ISL_2863832_Gamma	Gamma
679	EPI_ISL_5646550_Gamma	Gamma
680	EPI_ISL_2445294_Gamma	Gamma
681	EPI_ISL_5457210_Gamma	Gamma
682	EPI_ISL_1702164_Gamma	Gamma
683	EPI_ISL_4487854_Gamma	Gamma
684	EPI_ISL_3997114_Gamma	Gamma
685	EPI_ISL_3740926_Gamma	Gamma
686	EPI_ISL_3489579_Gamma	Gamma
687	EPI_ISL_3230306_Gamma	Gamma
688	EPI_ISL_2691584_Gamma	Gamma
689	EPI_ISL_8005023_Gamma	Gamma
690	EPI_ISL_2473714_Gamma	Gamma
691	EPI_ISL_8127721_Gamma	Gamma
692	EPI_ISL_5676262_Gamma	Gamma
693	EPI_ISL_6173271_Gamma	Gamma
694	EPI_ISL_3305005_Gamma	Gamma
695	EPI_ISL_2660613_Gamma	Gamma
696	EPI_ISL_5650584_Gamma	Gamma
697	EPI_ISL_5646379_Gamma	Gamma
698	EPI_ISL_5530094_Gamma	Gamma
699	EPI_ISL_5647780_Gamma	Gamma
700	EPI_ISL_3483010_Gamma	Gamma
701	EPI_ISL_3246187_Gamma	Gamma
702	EPI_ISL_5603276_Gamma	Gamma
703	EPI_ISL_3825546_Gamma	Gamma
704	EPI_ISL_3899503_Gamma	Gamma
705	EPI_ISL_5801553_Gamma	Gamma
706	EPI_ISL_5659523_Gamma	Gamma
707	EPI_ISL_2501494_Gamma	Gamma
708	EPI_ISL_5802389_Gamma	Gamma
709	EPI_ISL_2306700_Gamma	Gamma
710	EPI_ISL_1754161_Gamma	Gamma
711	EPI_ISL_4061421_Gamma	Gamma
712	EPI_ISL_3254558_Gamma	Gamma
713	EPI_ISL_4080822_Gamma	Gamma
714	EPI_ISL_3759553_Gamma	Gamma
715	EPI_ISL_7809102_Gamma	Gamma
716	EPI_ISL_2618530_Gamma	Gamma
717	EPI_ISL_5675866_Gamma	Gamma
718	EPI_ISL_2691488_Gamma	Gamma
719	EPI_ISL_6677481_Gamma	Gamma
720	EPI_ISL_5647758_Gamma	Gamma
721	EPI_ISL_5645576_Gamma	Gamma
722	EPI_ISL_5646539_Gamma	Gamma
723	EPI_ISL_1858329_Gamma	Gamma
724	EPI_ISL_2720368_Gamma	Gamma
725	EPI_ISL_4082414_Gamma	Gamma
726	EPI_ISL_8800632_Gamma	Gamma
727	EPI_ISL_4417355_Gamma	Gamma
728	EPI_ISL_3033484_Gamma	Gamma
729	EPI_ISL_7111361_Gamma	Gamma
730	EPI_ISL_3232014_Gamma	Gamma
731	EPI_ISL_1626606_Gamma	Gamma
732	EPI_ISL_5799983_Gamma	Gamma
733	EPI_ISL_2545799_Gamma	Gamma
734	EPI_ISL_2937758_Gamma	Gamma
735	EPI_ISL_2251240_Gamma	Gamma
736	EPI_ISL_3190993_Gamma	Gamma
737	EPI_ISL_2940118_Gamma	Gamma
738	EPI_ISL_1826792_Gamma	Gamma
739	EPI_ISL_5652540_Gamma	Gamma
740	EPI_ISL_3368863_Gamma	Gamma
741	EPI_ISL_3033519_Gamma	Gamma
742	EPI_ISL_2790872_Gamma	Gamma
743	EPI_ISL_2709543_Gamma	Gamma
744	EPI_ISL_4516298_Gamma	Gamma
745	EPI_ISL_3185605_Gamma	Gamma
746	EPI_ISL_5649584_Gamma	Gamma
747	EPI_ISL_3045503_Gamma	Gamma
748	EPI_ISL_3695418_Gamma	Gamma
749	EPI_ISL_1576112_Gamma	Gamma
750	EPI_ISL_4636525_Gamma	Gamma
751	EPI_ISL_4271161_Gamma	Gamma
752	EPI_ISL_2493377_Gamma	Gamma
753	EPI_ISL_6694628_Gamma	Gamma
754	EPI_ISL_2933354_Gamma	Gamma
755	EPI_ISL_2920461_Gamma	Gamma
756	EPI_ISL_3447556_Gamma	Gamma
757	EPI_ISL_2440429_Gamma	Gamma
758	EPI_ISL_5800211_Gamma	Gamma
759	EPI_ISL_2699468_Gamma	Gamma
760	EPI_ISL_4082338_Gamma	Gamma
761	EPI_ISL_3255144_Gamma	Gamma
762	EPI_ISL_4303375_Gamma	Gamma
763	EPI_ISL_3326561_Gamma	Gamma
764	EPI_ISL_1634309_Gamma	Gamma
765	EPI_ISL_3118842_Gamma	Gamma
766	EPI_ISL_2530184_Gamma	Gamma
767	EPI_ISL_9800115_Gamma	Gamma
768	EPI_ISL_5647740_Gamma	Gamma
769	EPI_ISL_1448184_Gamma	Gamma
770	EPI_ISL_5158563_Gamma	Gamma
771	EPI_ISL_2298863_Gamma	Gamma
772	EPI_ISL_3703797_Gamma	Gamma
773	EPI_ISL_3245377_Gamma	Gamma
774	EPI_ISL_2629762_Gamma	Gamma
775	EPI_ISL_5652434_Gamma	Gamma
776	EPI_ISL_2604861_Gamma	Gamma
777	EPI_ISL_5674580_Gamma	Gamma
778	EPI_ISL_4081145_Gamma	Gamma
779	EPI_ISL_8127652_Gamma	Gamma
780	EPI_ISL_4487100_Gamma	Gamma
781	EPI_ISL_2863669_Gamma	Gamma
782	EPI_ISL_4082750_Gamma	Gamma
783	EPI_ISL_2016608_Gamma	Gamma
784	EPI_ISL_5926835_Gamma	Gamma
785	EPI_ISL_5863720_Gamma	Gamma
786	EPI_ISL_5596216_Gamma	Gamma
787	EPI_ISL_3600224_Gamma	Gamma
788	EPI_ISL_2691199_Gamma	Gamma
789	EPI_ISL_5802570_Gamma	Gamma
790	EPI_ISL_6484090_Gamma	Gamma
791	EPI_ISL_2374085_Gamma	Gamma
792	EPI_ISL_2980940_Gamma	Gamma
793	EPI_ISL_3347197_Gamma	Gamma
794	EPI_ISL_4261920_Gamma	Gamma
795	EPI_ISL_4820996_Gamma	Gamma
796	EPI_ISL_6940621_Gamma	Gamma
797	EPI_ISL_4433691_Gamma	Gamma
798	EPI_ISL_2012204_Gamma	Gamma
799	EPI_ISL_5664001_Gamma	Gamma
800	EPI_ISL_5147007_Gamma	Gamma
801	EPI_ISL_6574129_Gamma	Gamma
802	EPI_ISL_1991803_Gamma	Gamma
803	EPI_ISL_2691668_Gamma	Gamma
804	EPI_ISL_1708261_Gamma	Gamma
805	EPI_ISL_3664150_Gamma	Gamma
806	EPI_ISL_2444168_Gamma	Gamma
807	EPI_ISL_4416871_Gamma	Gamma
808	EPI_ISL_4370873_Gamma	Gamma
809	EPI_ISL_2443556_Gamma	Gamma
810	EPI_ISL_5800271_Gamma	Gamma
811	EPI_ISL_2894937_Gamma	Gamma
812	EPI_ISL_4413748_Gamma	Gamma
813	EPI_ISL_4121958_Gamma	Gamma
814	EPI_ISL_2391098_Gamma	Gamma
815	EPI_ISL_6941235_Gamma	Gamma
816	EPI_ISL_2443708_Gamma	Gamma
817	EPI_ISL_2473468_Gamma	Gamma
818	EPI_ISL_3010914_Gamma	Gamma
819	EPI_ISL_2671685_Gamma	Gamma
820	EPI_ISL_3490655_Gamma	Gamma
821	EPI_ISL_2536231_Gamma	Gamma
822	EPI_ISL_3488931_Gamma	Gamma
823	EPI_ISL_5801416_Gamma	Gamma
824	EPI_ISL_3937366_Gamma	Gamma
825	EPI_ISL_9155487_Gamma	Gamma
826	EPI_ISL_3148257_Gamma	Gamma
827	EPI_ISL_2445169_Gamma	Gamma
828	EPI_ISL_5801660_Gamma	Gamma
829	EPI_ISL_10101769_Gamma	Gamma
830	EPI_ISL_1420855_Gamma	Gamma
831	EPI_ISL_2942556_Gamma	Gamma
832	EPI_ISL_4415802_Gamma	Gamma
833	EPI_ISL_5674003_Gamma	Gamma
834	EPI_ISL_2106025_Gamma	Gamma
835	EPI_ISL_2320059_Gamma	Gamma
836	EPI_ISL_1858542_Gamma	Gamma
837	EPI_ISL_3815241_Gamma	Gamma
838	EPI_ISL_4237280_Gamma	Gamma
839	EPI_ISL_5489138_Gamma	Gamma
840	EPI_ISL_5665701_Gamma	Gamma
841	EPI_ISL_5649211_Gamma	Gamma
842	EPI_ISL_3539846_Gamma	Gamma
843	EPI_ISL_5538388_Gamma	Gamma
844	EPI_ISL_2864418_Gamma	Gamma
845	EPI_ISL_3368777_Gamma	Gamma
846	EPI_ISL_4380135_Gamma	Gamma
847	EPI_ISL_2493246_Gamma	Gamma
848	EPI_ISL_5650282_Gamma	Gamma
849	EPI_ISL_2275898_Gamma	Gamma
850	EPI_ISL_2140133_Gamma	Gamma
851	EPI_ISL_2012380_Gamma	Gamma
852	EPI_ISL_10101597_Gamma	Gamma
853	EPI_ISL_6941213_Gamma	Gamma
854	EPI_ISL_2693183_Gamma	Gamma
855	EPI_ISL_1804009_Gamma	Gamma
856	EPI_ISL_2535105_Gamma	Gamma
857	EPI_ISL_3758141_Gamma	Gamma
858	EPI_ISL_4424256_Gamma	Gamma
859	EPI_ISL_7488791_Gamma	Gamma
860	EPI_ISL_2493864_Gamma	Gamma
861	EPI_ISL_8401632_Gamma	Gamma
862	EPI_ISL_2557314_Gamma	Gamma
863	EPI_ISL_7489800_Gamma	Gamma
864	EPI_ISL_6908766_Gamma	Gamma
865	EPI_ISL_6573803_Gamma	Gamma
866	EPI_ISL_3671908_Gamma	Gamma
867	EPI_ISL_2844401_Gamma	Gamma
868	EPI_ISL_4279962_Gamma	Gamma
869	EPI_ISL_2037493_Gamma	Gamma
870	EPI_ISL_4423892_Gamma	Gamma
871	EPI_ISL_2654542_Gamma	Gamma
872	EPI_ISL_3010879_Gamma	Gamma
873	EPI_ISL_3261095_Gamma	Gamma
874	EPI_ISL_2153800_Gamma	Gamma
875	EPI_ISL_3376397_Gamma	Gamma
876	EPI_ISL_5650395_Gamma	Gamma
877	EPI_ISL_2634585_Gamma	Gamma
878	EPI_ISL_6907352_Gamma	Gamma
879	EPI_ISL_3486426_Gamma	Gamma
880	EPI_ISL_2535459_Gamma	Gamma
881	EPI_ISL_2598490_Gamma	Gamma
882	EPI_ISL_3185712_Gamma	Gamma
883	EPI_ISL_2534910_Gamma	Gamma
884	EPI_ISL_2691991_Gamma	Gamma
885	EPI_ISL_3490133_Gamma	Gamma
886	EPI_ISL_2782356_Gamma	Gamma
887	EPI_ISL_3434989_Gamma	Gamma
888	EPI_ISL_2289073_Gamma	Gamma
889	EPI_ISL_2981551_Gamma	Gamma
890	EPI_ISL_2663448_Gamma	Gamma
891	EPI_ISL_2534884_Gamma	Gamma
892	EPI_ISL_2042980_Gamma	Gamma
893	EPI_ISL_2629741_Gamma	Gamma
894	EPI_ISL_3118879_Gamma	Gamma
895	EPI_ISL_5662913_Gamma	Gamma
896	EPI_ISL_4005573_Gamma	Gamma
897	EPI_ISL_3255191_Gamma	Gamma
898	EPI_ISL_2661746_Gamma	Gamma
899	EPI_ISL_5651004_Gamma	Gamma
900	EPI_ISL_5650580_Gamma	Gamma
901	EPI_ISL_5652737_Gamma	Gamma
902	EPI_ISL_2268171_Gamma	Gamma
903	EPI_ISL_8005308_Gamma	Gamma
904	EPI_ISL_5863723_Gamma	Gamma
905	EPI_ISL_2536259_Gamma	Gamma
906	EPI_ISL_4423991_Gamma	Gamma
907	EPI_ISL_8127650_Gamma	Gamma
908	EPI_ISL_2536255_Gamma	Gamma
909	EPI_ISL_5676490_Gamma	Gamma
910	EPI_ISL_2493658_Gamma	Gamma
911	EPI_ISL_10329039_Gamma	Gamma
912	EPI_ISL_4415896_Gamma	Gamma
913	EPI_ISL_5665306_Gamma	Gamma
914	EPI_ISL_4487744_Gamma	Gamma
915	EPI_ISL_6173095_Gamma	Gamma
916	EPI_ISL_5670353_Gamma	Gamma
917	EPI_ISL_2977378_Gamma	Gamma
918	EPI_ISL_2086612_Gamma	Gamma
919	EPI_ISL_2543440_Gamma	Gamma
920	EPI_ISL_4299288_Gamma	Gamma
921	EPI_ISL_2721450_Gamma	Gamma
922	EPI_ISL_3434768_Gamma	Gamma
923	EPI_ISL_1858963_Gamma	Gamma
924	EPI_ISL_4424773_Gamma	Gamma
925	EPI_ISL_5646468_Gamma	Gamma
926	EPI_ISL_8926725_Gamma	Gamma
927	EPI_ISL_5801696_Gamma	Gamma
928	EPI_ISL_3821669_Gamma	Gamma
929	EPI_ISL_2777212_Gamma	Gamma
930	EPI_ISL_3132271_Gamma	Gamma
931	EPI_ISL_2479895_Gamma	Gamma
932	EPI_ISL_5802144_Gamma	Gamma
933	EPI_ISL_2720805_Gamma	Gamma
934	EPI_ISL_2837190_Gamma	Gamma
935	EPI_ISL_6908849_Gamma	Gamma
936	EPI_ISL_4415781_Gamma	Gamma
937	EPI_ISL_2528976_Gamma	Gamma
938	EPI_ISL_2483300_Gamma	Gamma
939	EPI_ISL_3482642_Gamma	Gamma
940	EPI_ISL_5782638_Gamma	Gamma
941	EPI_ISL_2298845_Gamma	Gamma
942	EPI_ISL_2774380_Gamma	Gamma
943	EPI_ISL_1624699_Gamma	Gamma
944	EPI_ISL_3010856_Gamma	Gamma
945	EPI_ISL_7711721_Gamma	Gamma
946	EPI_ISL_2832652_Gamma	Gamma
947	EPI_ISL_5646751_Gamma	Gamma
948	EPI_ISL_2833890_Gamma	Gamma
949	EPI_ISL_3598288_Gamma	Gamma
950	EPI_ISL_2779100_Gamma	Gamma
951	EPI_ISL_2686857_Gamma	Gamma
952	EPI_ISL_2023341_Gamma	Gamma
953	EPI_ISL_4413715_Gamma	Gamma
954	EPI_ISL_5530101_Gamma	Gamma
955	EPI_ISL_5670480_Gamma	Gamma
956	EPI_ISL_3045525_Gamma	Gamma
957	EPI_ISL_2080282_Gamma	Gamma
958	EPI_ISL_2385700_Gamma	Gamma
959	EPI_ISL_2320541_Gamma	Gamma
960	EPI_ISL_3089083_Gamma	Gamma
961	EPI_ISL_4005033_Gamma	Gamma
962	EPI_ISL_5647605_Gamma	Gamma
963	EPI_ISL_4554810_Gamma	Gamma
964	EPI_ISL_5652328_Gamma	Gamma
965	EPI_ISL_2844135_Gamma	Gamma
966	EPI_ISL_2187279_Gamma	Gamma
967	EPI_ISL_3536237_Gamma	Gamma
968	EPI_ISL_5645974_Gamma	Gamma
969	EPI_ISL_4655141_Gamma	Gamma
970	EPI_ISL_3072579_Gamma	Gamma
971	EPI_ISL_4416008_Gamma	Gamma
972	EPI_ISL_3490445_Gamma	Gamma
973	EPI_ISL_1321734_Gamma	Gamma
974	EPI_ISL_7000185_Gamma	Gamma
975	EPI_ISL_2139521_Gamma	Gamma
976	EPI_ISL_2646995_Gamma	Gamma
977	EPI_ISL_5669017_Gamma	Gamma
978	EPI_ISL_3327216_Gamma	Gamma
979	EPI_ISL_5671122_Gamma	Gamma
980	EPI_ISL_5648781_Gamma	Gamma
981	EPI_ISL_4374092_Gamma	Gamma
982	EPI_ISL_3991606_Gamma	Gamma
983	EPI_ISL_2892866_Gamma	Gamma
984	EPI_ISL_5316052_Gamma	Gamma
985	EPI_ISL_1822894_Gamma	Gamma
986	EPI_ISL_6689781_Gamma	Gamma
987	EPI_ISL_6678401_Gamma	Gamma
988	EPI_ISL_1280655_Gamma	Gamma
989	EPI_ISL_5650303_Gamma	Gamma
990	EPI_ISL_4148744_Gamma	Gamma
991	EPI_ISL_2147461_Gamma	Gamma
992	EPI_ISL_5671962_Gamma	Gamma
993	EPI_ISL_5329029_Gamma	Gamma
994	EPI_ISL_3374024_Gamma	Gamma
995	EPI_ISL_2493677_Gamma	Gamma
996	EPI_ISL_2187862_Gamma	Gamma
997	EPI_ISL_3489606_Gamma	Gamma
998	EPI_ISL_5503969_Gamma	Gamma
999	EPI_ISL_2157546_Gamma	Gamma
1000	EPI_ISL_3185690_Gamma	Gamma
1001	EPI_ISL_3824341_Gamma	Gamma
1002	EPI_ISL_1218939_Gamma	Gamma
1003	EPI_ISL_2655809_Gamma	Gamma
1004	EPI_ISL_3490332_Gamma	Gamma
1005	EPI_ISL_5653165_Gamma	Gamma
1006	EPI_ISL_2035363_Gamma	Gamma
1007	EPI_ISL_7459710_Gamma	Gamma
1008	EPI_ISL_2686365_Gamma	Gamma
1009	EPI_ISL_5652561_Gamma	Gamma
1010	EPI_ISL_4003146_Gamma	Gamma
1011	EPI_ISL_5650872_Gamma	Gamma
1012	EPI_ISL_2445258_Gamma	Gamma
1013	EPI_ISL_4080447_Gamma	Gamma
1014	EPI_ISL_2726515_Gamma	Gamma
1015	EPI_ISL_5651796_Gamma	Gamma
1016	EPI_ISL_3479412_Gamma	Gamma
1017	EPI_ISL_2649822_Gamma	Gamma
1018	EPI_ISL_2636598_Gamma	Gamma
1019	EPI_ISL_2725256_Gamma	Gamma
1020	EPI_ISL_1445221_Gamma	Gamma
1021	EPI_ISL_6908726_Gamma	Gamma
1022	EPI_ISL_4520347_Gamma	Gamma
1023	EPI_ISL_5648499_Gamma	Gamma
1024	EPI_ISL_5668402_Gamma	Gamma
1025	EPI_ISL_5645545_Gamma	Gamma
1026	EPI_ISL_3761594_Gamma	Gamma
1027	EPI_ISL_3536221_Gamma	Gamma
1028	EPI_ISL_3134966_Gamma	Gamma
1029	EPI_ISL_5649224_Gamma	Gamma
1030	EPI_ISL_2629838_Gamma	Gamma
1031	EPI_ISL_8127674_Gamma	Gamma
1032	EPI_ISL_3255259_Gamma	Gamma
1033	EPI_ISL_2304496_Gamma	Gamma
1034	EPI_ISL_8649419_Gamma	Gamma
1035	EPI_ISL_3484026_Gamma	Gamma
1036	EPI_ISL_4415810_Gamma	Gamma
1037	EPI_ISL_3997184_Gamma	Gamma
1038	EPI_ISL_4082526_Gamma	Gamma
1039	EPI_ISL_5782655_Gamma	Gamma
1040	EPI_ISL_2398950_Gamma	Gamma
1041	EPI_ISL_2443530_Gamma	Gamma
1042	EPI_ISL_3822715_Gamma	Gamma
1043	EPI_ISL_4082554_Gamma	Gamma
1044	EPI_ISL_3664165_Gamma	Gamma
1045	EPI_ISL_5660656_Gamma	Gamma
1046	EPI_ISL_2308026_Gamma	Gamma
1047	EPI_ISL_2150082_Gamma	Gamma
1048	EPI_ISL_5676053_Gamma	Gamma
1049	EPI_ISL_5650624_Gamma	Gamma
1050	EPI_ISL_3479770_Gamma	Gamma
1051	EPI_ISL_2933365_Gamma	Gamma
1052	EPI_ISL_5689783_Gamma	Gamma
1053	EPI_ISL_5603301_Gamma	Gamma
1054	EPI_ISL_925031_Gamma	Gamma
1055	EPI_ISL_4516218_Gamma	Gamma
1056	EPI_ISL_3185442_Gamma	Gamma
1057	EPI_ISL_5645687_Gamma	Gamma
1058	EPI_ISL_2837064_Gamma	Gamma
1059	EPI_ISL_1445128_Gamma	Gamma
1060	EPI_ISL_7489525_Gamma	Gamma
1061	EPI_ISL_5678888_Gamma	Gamma
1062	EPI_ISL_2451489_Gamma	Gamma
1063	EPI_ISL_2836982_Gamma	Gamma
1064	EPI_ISL_6481510_Gamma	Gamma
1065	EPI_ISL_9274928_Gamma	Gamma
1066	EPI_ISL_5800003_Gamma	Gamma
1067	EPI_ISL_2691453_Gamma	Gamma
1068	EPI_ISL_2629773_Gamma	Gamma
1069	EPI_ISL_5663088_Gamma	Gamma
1070	EPI_ISL_3341868_Gamma	Gamma
1071	EPI_ISL_5648674_Gamma	Gamma
1072	EPI_ISL_3033075_Gamma	Gamma
1073	EPI_ISL_5488159_Gamma	Gamma
1074	EPI_ISL_2921581_Gamma	Gamma
1075	EPI_ISL_2651062_Gamma	Gamma
1076	EPI_ISL_1858926_Gamma	Gamma
1077	EPI_ISL_2614245_Gamma	Gamma
1078	EPI_ISL_4080839_Gamma	Gamma
1079	EPI_ISL_1923376_Gamma	Gamma
1080	EPI_ISL_1900196_Gamma	Gamma
1081	EPI_ISL_5645896_Gamma	Gamma
1082	EPI_ISL_4376095_Gamma	Gamma
1083	EPI_ISL_2645396_Gamma	Gamma
1084	EPI_ISL_2859020_Gamma	Gamma
1085	EPI_ISL_2101601_Gamma	Gamma
1086	EPI_ISL_2481875_Gamma	Gamma
1087	EPI_ISL_5596051_Gamma	Gamma
1088	EPI_ISL_4497161_Gamma	Gamma
1089	EPI_ISL_9548461_Gamma	Gamma
1090	EPI_ISL_3704389_Gamma	Gamma
1091	EPI_ISL_1854245_Gamma	Gamma
1092	EPI_ISL_5315781_Gamma	Gamma
1093	EPI_ISL_1734877_Gamma	Gamma
1094	EPI_ISL_1583716_Gamma	Gamma
1095	EPI_ISL_8004669_Gamma	Gamma
1096	EPI_ISL_6701404_Gamma	Gamma
1097	EPI_ISL_1664170_Gamma	Gamma
1098	EPI_ISL_5070305_Gamma	Gamma
1099	EPI_ISL_2921600_Gamma	Gamma
1100	EPI_ISL_2956273_Gamma	Gamma
1101	EPI_ISL_4416887_Gamma	Gamma
1102	EPI_ISL_2975234_Gamma	Gamma
1103	EPI_ISL_3703169_Gamma	Gamma
1104	EPI_ISL_4415871_Gamma	Gamma
1105	EPI_ISL_2037682_Gamma	Gamma
1106	EPI_ISL_2629791_Gamma	Gamma
1107	EPI_ISL_2844145_Gamma	Gamma
1108	EPI_ISL_2614212_Gamma	Gamma
1109	EPI_ISL_3756257_Gamma	Gamma
1110	EPI_ISL_2101584_Gamma	Gamma
1111	EPI_ISL_3912135_Gamma	Gamma
1112	EPI_ISL_3316265_Gamma	Gamma
1113	EPI_ISL_2319671_Gamma	Gamma
1114	EPI_ISL_3664096_Gamma	Gamma
1115	EPI_ISL_2958843_Gamma	Gamma
1116	EPI_ISL_2661754_Gamma	Gamma
1117	EPI_ISL_6227927_Gamma	Gamma
1118	EPI_ISL_3488913_Gamma	Gamma
1119	EPI_ISL_1731610_Gamma	Gamma
1120	EPI_ISL_5800927_Gamma	Gamma
1121	EPI_ISL_8396282_Gamma	Gamma
1122	EPI_ISL_2012750_Gamma	Gamma
1123	EPI_ISL_5801519_Gamma	Gamma
1124	EPI_ISL_5649184_Gamma	Gamma
1125	EPI_ISL_2558044_Gamma	Gamma
1126	EPI_ISL_2295444_Gamma	Gamma
1127	EPI_ISL_2494097_Gamma	Gamma
1128	EPI_ISL_3983486_Gamma	Gamma
1129	EPI_ISL_1550146_Gamma	Gamma
1130	EPI_ISL_3598964_Gamma	Gamma
1131	EPI_ISL_2400264_Gamma	Gamma
1132	EPI_ISL_3479623_Gamma	Gamma
1133	EPI_ISL_2983442_Gamma	Gamma
1134	EPI_ISL_3435031_Gamma	Gamma
1135	EPI_ISL_4877284_Gamma	Gamma
1136	EPI_ISL_2509159_Gamma	Gamma
1137	EPI_ISL_2645871_Gamma	Gamma
1138	EPI_ISL_6694409_Gamma	Gamma
1139	EPI_ISL_2320167_Gamma	Gamma
1140	EPI_ISL_4424404_Gamma	Gamma
1141	EPI_ISL_3539813_Gamma	Gamma
1142	EPI_ISL_5656033_Gamma	Gamma
1143	EPI_ISL_2162847_Gamma	Gamma
1144	EPI_ISL_3804727_Gamma	Gamma
1145	EPI_ISL_5650476_Gamma	Gamma
1146	EPI_ISL_5652790_Gamma	Gamma
1147	EPI_ISL_8649616_Gamma	Gamma
1148	EPI_ISL_5663532_Gamma	Gamma
1149	EPI_ISL_3347556_Gamma	Gamma
1150	EPI_ISL_2362677_Gamma	Gamma
1151	EPI_ISL_2229489_Gamma	Gamma
1152	EPI_ISL_2168209_Gamma	Gamma
1153	EPI_ISL_3245260_Gamma	Gamma
1154	EPI_ISL_5676711_Gamma	Gamma
1155	EPI_ISL_6368823_Gamma	Gamma
1156	EPI_ISL_2319786_Gamma	Gamma
1157	EPI_ISL_4220315_Gamma	Gamma
1158	EPI_ISL_5800190_Gamma	Gamma
1159	EPI_ISL_3368868_Gamma	Gamma
1160	EPI_ISL_3147514_Gamma	Gamma
1161	EPI_ISL_5651513_Gamma	Gamma
1162	EPI_ISL_7740275_Gamma	Gamma
1163	EPI_ISL_1799925_Gamma	Gamma
1164	EPI_ISL_4413707_Gamma	Gamma
1165	EPI_ISL_4877289_Gamma	Gamma
1166	EPI_ISL_4414551_Gamma	Gamma
1167	EPI_ISL_5315533_Gamma	Gamma
1168	EPI_ISL_5650168_Gamma	Gamma
1169	EPI_ISL_3102339_Gamma	Gamma
1170	EPI_ISL_3663943_Gamma	Gamma
1171	EPI_ISL_2536639_Gamma	Gamma
1172	EPI_ISL_2837047_Gamma	Gamma
1173	EPI_ISL_5802396_Gamma	Gamma
1174	EPI_ISL_2169500_Gamma	Gamma
1175	EPI_ISL_5651711_Gamma	Gamma
1176	EPI_ISL_2445414_Gamma	Gamma
1177	EPI_ISL_5538487_Gamma	Gamma
1178	EPI_ISL_3912512_Gamma	Gamma
1179	EPI_ISL_5646151_Gamma	Gamma
1180	EPI_ISL_4424229_Gamma	Gamma
1181	EPI_ISL_1096722_Gamma	Gamma
1182	EPI_ISL_1795136_Gamma	Gamma
1183	EPI_ISL_5800647_Gamma	Gamma
1184	EPI_ISL_1554100_Gamma	Gamma
1185	EPI_ISL_3298842_Gamma	Gamma
1186	EPI_ISL_11294221_Gamma	Gamma
1187	EPI_ISL_1121311_Gamma	Gamma
1188	EPI_ISL_2557381_Gamma	Gamma
1189	EPI_ISL_3102436_Gamma	Gamma
1190	EPI_ISL_2443576_Gamma	Gamma
1191	EPI_ISL_2663561_Gamma	Gamma
1192	EPI_ISL_4083431_Gamma	Gamma
1193	EPI_ISL_1743030_Gamma	Gamma
1194	EPI_ISL_2930327_Gamma	Gamma
1195	EPI_ISL_4424334_Gamma	Gamma
1196	EPI_ISL_2603731_Gamma	Gamma
1197	EPI_ISL_2982745_Gamma	Gamma
1198	EPI_ISL_5653306_Gamma	Gamma
1199	EPI_ISL_4516170_Gamma	Gamma
1200	EPI_ISL_7727231_Gamma	Gamma
1201	EPI_ISL_4487290_Gamma	Gamma
1202	EPI_ISL_5646503_Gamma	Gamma
1203	EPI_ISL_1169498_Gamma	Gamma
1204	EPI_ISL_3100480_Gamma	Gamma
1205	EPI_ISL_3411451_Gamma	Gamma
1206	EPI_ISL_2101682_Gamma	Gamma
1207	EPI_ISL_5801195_Gamma	Gamma
1208	EPI_ISL_5647227_Gamma	Gamma
1209	EPI_ISL_3254636_Gamma	Gamma
1210	EPI_ISL_5488940_Gamma	Gamma
1211	EPI_ISL_2834212_Gamma	Gamma
1212	EPI_ISL_4082326_Gamma	Gamma
1213	EPI_ISL_3841268_Gamma	Gamma
1214	EPI_ISL_5915300_Gamma	Gamma
1215	EPI_ISL_5648911_Gamma	Gamma
1216	EPI_ISL_2756152_Gamma	Gamma
1217	EPI_ISL_2493578_Gamma	Gamma
1218	EPI_ISL_2345355_Gamma	Gamma
1219	EPI_ISL_3254614_Gamma	Gamma
1220	EPI_ISL_5658164_Gamma	Gamma
1221	EPI_ISL_3998556_Gamma	Gamma
1222	EPI_ISL_1633810_Gamma	Gamma
1223	EPI_ISL_5650276_Gamma	Gamma
1224	EPI_ISL_1580990_Gamma	Gamma
1225	EPI_ISL_4427137_Gamma	Gamma
1226	EPI_ISL_3031316_Gamma	Gamma
1227	EPI_ISL_3033604_Gamma	Gamma
1228	EPI_ISL_4414486_Gamma	Gamma
1229	EPI_ISL_3672419_Gamma	Gamma
1230	EPI_ISL_7961375_Gamma	Gamma
1231	EPI_ISL_4082359_Gamma	Gamma
1232	EPI_ISL_2451797_Gamma	Gamma
1233	EPI_ISL_2527720_Gamma	Gamma
1234	EPI_ISL_5488060_Gamma	Gamma
1235	EPI_ISL_2719412_Gamma	Gamma
1236	EPI_ISL_2566533_Gamma	Gamma
1237	EPI_ISL_2884409_Gamma	Gamma
1238	EPI_ISL_2827999_Gamma	Gamma
1239	EPI_ISL_5021235_Gamma	Gamma
1240	EPI_ISL_2681109_Gamma	Gamma
1241	EPI_ISL_5663509_Gamma	Gamma
1242	EPI_ISL_2731618_Gamma	Gamma
1243	EPI_ISL_2444820_Gamma	Gamma
1244	EPI_ISL_2187317_Gamma	Gamma
1245	EPI_ISL_2645408_Gamma	Gamma
1246	EPI_ISL_3375957_Gamma	Gamma
1247	EPI_ISL_5673150_Gamma	Gamma
1248	EPI_ISL_3983993_Gamma	Gamma
1249	EPI_ISL_5802380_Gamma	Gamma
1250	EPI_ISL_5651898_Gamma	Gamma
1251	EPI_ISL_4496966_Gamma	Gamma
1252	EPI_ISL_3600842_Gamma	Gamma
1253	EPI_ISL_2148710_Gamma	Gamma
1254	EPI_ISL_2320982_Gamma	Gamma
1255	EPI_ISL_1795133_Gamma	Gamma
1256	EPI_ISL_3758169_Gamma	Gamma
1257	EPI_ISL_4423066_Gamma	Gamma
1258	EPI_ISL_1670621_Gamma	Gamma
1259	EPI_ISL_5802407_Gamma	Gamma
1260	EPI_ISL_3033561_Gamma	Gamma
1261	EPI_ISL_5663826_Gamma	Gamma
1262	EPI_ISL_2477507_Gamma	Gamma
1263	EPI_ISL_6484401_Gamma	Gamma
1264	EPI_ISL_5650223_Gamma	Gamma
1265	EPI_ISL_6485073_Gamma	Gamma
1266	EPI_ISL_2425169_Gamma	Gamma
1267	EPI_ISL_2930550_Gamma	Gamma
1268	EPI_ISL_4061435_Gamma	Gamma
1269	EPI_ISL_2444194_Gamma	Gamma
1270	EPI_ISL_4083207_Gamma	Gamma
1271	EPI_ISL_1921551_Gamma	Gamma
1272	EPI_ISL_3480240_Gamma	Gamma
1273	EPI_ISL_2671586_Gamma	Gamma
1274	EPI_ISL_2784918_Gamma	Gamma
1275	EPI_ISL_4080875_Gamma	Gamma
1276	EPI_ISL_2599077_Gamma	Gamma
1277	EPI_ISL_3215498_Gamma	Gamma
1278	EPI_ISL_6342905_Gamma	Gamma
1279	EPI_ISL_3328532_Gamma	Gamma
1280	EPI_ISL_3914119_Gamma	Gamma
1281	EPI_ISL_3391105_Gamma	Gamma
1282	EPI_ISL_2339433_Gamma	Gamma
1283	EPI_ISL_5648600_Gamma	Gamma
1284	EPI_ISL_5670659_Gamma	Gamma
1285	EPI_ISL_5649589_Gamma	Gamma
1286	EPI_ISL_4423449_Gamma	Gamma
1287	EPI_ISL_3045478_Gamma	Gamma
1288	EPI_ISL_5873230_Gamma	Gamma
1289	EPI_ISL_2444773_Gamma	Gamma
1290	EPI_ISL_2181434_Gamma	Gamma
1291	EPI_ISL_5660927_Gamma	Gamma
1292	EPI_ISL_2196307_Gamma	Gamma
1293	EPI_ISL_1068157_Gamma	Gamma
1294	EPI_ISL_4373684_Gamma	Gamma
1295	EPI_ISL_2774540_Gamma	Gamma
1296	EPI_ISL_5315428_Gamma	Gamma
1297	EPI_ISL_3485506_Gamma	Gamma
1298	EPI_ISL_4414386_Gamma	Gamma
1299	EPI_ISL_4413594_Gamma	Gamma
1300	EPI_ISL_2017474_Gamma	Gamma
1301	EPI_ISL_7132995_Gamma	Gamma
1302	EPI_ISL_2010051_Gamma	Gamma
1303	EPI_ISL_3539845_Gamma	Gamma
1304	EPI_ISL_3761635_Gamma	Gamma
1305	EPI_ISL_5669943_Gamma	Gamma
1306	EPI_ISL_5676022_Gamma	Gamma
1307	EPI_ISL_5115677_Gamma	Gamma
1308	EPI_ISL_2671576_Gamma	Gamma
1309	EPI_ISL_5653490_Gamma	Gamma
1310	EPI_ISL_5653944_Gamma	Gamma
1311	EPI_ISL_3391077_Gamma	Gamma
1312	EPI_ISL_4632067_Gamma	Gamma
1313	EPI_ISL_4413669_Gamma	Gamma
1314	EPI_ISL_5671606_Gamma	Gamma
1315	EPI_ISL_2344420_Gamma	Gamma
1316	EPI_ISL_2320455_Gamma	Gamma
1317	EPI_ISL_2170430_Gamma	Gamma
1318	EPI_ISL_3485135_Gamma	Gamma
1319	EPI_ISL_5650347_Gamma	Gamma
1320	EPI_ISL_5666131_Gamma	Gamma
1321	EPI_ISL_4427787_Gamma	Gamma
1322	EPI_ISL_3215225_Gamma	Gamma
1323	EPI_ISL_8013293_Gamma	Gamma
1324	EPI_ISL_5665782_Gamma	Gamma
1325	EPI_ISL_3691368_Gamma	Gamma
1326	EPI_ISL_3491835_Gamma	Gamma
1327	EPI_ISL_5649599_Gamma	Gamma
1328	EPI_ISL_4206947_Gamma	Gamma
1329	EPI_ISL_2779058_Gamma	Gamma
1330	EPI_ISL_3329115_Gamma	Gamma
1331	EPI_ISL_2535192_Gamma	Gamma
1332	EPI_ISL_3514751_Gamma	Gamma
1333	EPI_ISL_2942686_Gamma	Gamma
1334	EPI_ISL_2445248_Gamma	Gamma
1335	EPI_ISL_4427866_Gamma	Gamma
1336	EPI_ISL_1497945_Gamma	Gamma
1337	EPI_ISL_3076926_Gamma	Gamma
1338	EPI_ISL_9548703_Gamma	Gamma
1339	EPI_ISL_2451465_Gamma	Gamma
1340	EPI_ISL_3459949_Gamma	Gamma
1341	EPI_ISL_3099234_Gamma	Gamma
1342	EPI_ISL_3373986_Gamma	Gamma
1343	EPI_ISL_5650914_Gamma	Gamma
1344	EPI_ISL_3016353_Gamma	Gamma
1345	EPI_ISL_3761755_Gamma	Gamma
1346	EPI_ISL_2399376_Gamma	Gamma
1347	EPI_ISL_1798583_Gamma	Gamma
1348	EPI_ISL_5653964_Gamma	Gamma
1349	EPI_ISL_5647941_Gamma	Gamma
1350	EPI_ISL_2271687_Gamma	Gamma
1351	EPI_ISL_2921541_Gamma	Gamma
1352	EPI_ISL_4516220_Gamma	Gamma
1353	EPI_ISL_3190314_Gamma	Gamma
1354	EPI_ISL_2659122_Gamma	Gamma
1355	EPI_ISL_5674739_Gamma	Gamma
1356	EPI_ISL_2494144_Gamma	Gamma
1357	EPI_ISL_4877322_Gamma	Gamma
1358	EPI_ISL_5648974_Gamma	Gamma
1359	EPI_ISL_5653220_Gamma	Gamma
1360	EPI_ISL_3669509_Gamma	Gamma
1361	EPI_ISL_3664057_Gamma	Gamma
1362	EPI_ISL_5825549_Gamma	Gamma
1363	EPI_ISL_2196223_Gamma	Gamma
1364	EPI_ISL_2016515_Gamma	Gamma
1365	EPI_ISL_5654027_Gamma	Gamma
1366	EPI_ISL_2448438_Gamma	Gamma
1367	EPI_ISL_2587862_Gamma	Gamma
1368	EPI_ISL_2101686_Gamma	Gamma
1369	EPI_ISL_2982821_Gamma	Gamma
1370	EPI_ISL_2140786_Gamma	Gamma
1371	EPI_ISL_2445325_Gamma	Gamma
1372	EPI_ISL_5668035_Gamma	Gamma
1373	EPI_ISL_7547018_Gamma	Gamma
1374	EPI_ISL_5800832_Gamma	Gamma
1375	EPI_ISL_3244277_Gamma	Gamma
1376	EPI_ISL_2007530_Gamma	Gamma
1377	EPI_ISL_2300367_Gamma	Gamma
1378	EPI_ISL_4001562_Gamma	Gamma
1379	EPI_ISL_2140080_Gamma	Gamma
1380	EPI_ISL_2777654_Gamma	Gamma
1381	EPI_ISL_2535206_Gamma	Gamma
1382	EPI_ISL_2274114_Gamma	Gamma
1383	EPI_ISL_5646666_Gamma	Gamma
1384	EPI_ISL_5802440_Gamma	Gamma
1385	EPI_ISL_3912308_Gamma	Gamma
1386	EPI_ISL_5802638_Gamma	Gamma
1387	EPI_ISL_2661753_Gamma	Gamma
1388	EPI_ISL_5315749_Gamma	Gamma
1389	EPI_ISL_1821652_Gamma	Gamma
1390	EPI_ISL_6694576_Gamma	Gamma
1391	EPI_ISL_1826530_Gamma	Gamma
1392	EPI_ISL_5529983_Gamma	Gamma
1393	EPI_ISL_2474032_Gamma	Gamma
1394	EPI_ISL_5504195_Gamma	Gamma
1395	EPI_ISL_5669553_Gamma	Gamma
1396	EPI_ISL_5199265_Gamma	Gamma
1397	EPI_ISL_3061890_Gamma	Gamma
1398	EPI_ISL_5800288_Gamma	Gamma
1399	EPI_ISL_4917843_Gamma	Gamma
1400	EPI_ISL_2719212_Gamma	Gamma
1401	EPI_ISL_1669946_Gamma	Gamma
1402	EPI_ISL_2488818_Gamma	Gamma
1403	EPI_ISL_2473963_Gamma	Gamma
1404	EPI_ISL_2443631_Gamma	Gamma
1405	EPI_ISL_3123435_Gamma	Gamma
1406	EPI_ISL_2674633_Gamma	Gamma
1407	EPI_ISL_5800886_Gamma	Gamma
1408	EPI_ISL_3484017_Gamma	Gamma
1409	EPI_ISL_3691385_Gamma	Gamma
1410	EPI_ISL_2086600_Gamma	Gamma
1411	EPI_ISL_3273360_Gamma	Gamma
1412	EPI_ISL_3703801_Gamma	Gamma
1413	EPI_ISL_3997203_Gamma	Gamma
1414	EPI_ISL_5158430_Gamma	Gamma
1415	EPI_ISL_5678881_Gamma	Gamma
1416	EPI_ISL_2662236_Gamma	Gamma
1417	EPI_ISL_1801642_Gamma	Gamma
1418	EPI_ISL_2493467_Gamma	Gamma
1419	EPI_ISL_5666066_Gamma	Gamma
1420	EPI_ISL_4416895_Gamma	Gamma
1421	EPI_ISL_3368435_Gamma	Gamma
1422	EPI_ISL_5316662_Gamma	Gamma
1423	EPI_ISL_5649202_Gamma	Gamma
1424	EPI_ISL_2494258_Gamma	Gamma
1425	EPI_ISL_2493365_Gamma	Gamma
1426	EPI_ISL_2603733_Gamma	Gamma
1427	EPI_ISL_6573844_Gamma	Gamma
1428	EPI_ISL_5504227_Gamma	Gamma
1429	EPI_ISL_5647224_Gamma	Gamma
1430	EPI_ISL_4237260_Gamma	Gamma
1431	EPI_ISL_1321471_Gamma	Gamma
1432	EPI_ISL_3802944_Gamma	Gamma
1433	EPI_ISL_5782653_Gamma	Gamma
1434	EPI_ISL_2494301_Gamma	Gamma
1435	EPI_ISL_4052712_Gamma	Gamma
1436	EPI_ISL_2280604_Gamma	Gamma
1437	EPI_ISL_3072308_Gamma	Gamma
1438	EPI_ISL_2445351_Gamma	Gamma
1439	EPI_ISL_5800951_Gamma	Gamma
1440	EPI_ISL_1800973_Gamma	Gamma
1441	EPI_ISL_3007277_Gamma	Gamma
1442	EPI_ISL_8127639_Gamma	Gamma
1443	EPI_ISL_4273267_Gamma	Gamma
1444	EPI_ISL_1336869_Gamma	Gamma
1445	EPI_ISL_3245199_Gamma	Gamma
1446	EPI_ISL_3072198_Gamma	Gamma
1447	EPI_ISL_5652170_Gamma	Gamma
1448	EPI_ISL_3132241_Gamma	Gamma
1449	EPI_ISL_3860415_Gamma	Gamma
1450	EPI_ISL_1752651_Gamma	Gamma
1451	EPI_ISL_2425233_Gamma	Gamma
1452	EPI_ISL_4984566_Gamma	Gamma
1453	EPI_ISL_4424187_Gamma	Gamma
1454	EPI_ISL_3912089_Gamma	Gamma
1455	EPI_ISL_2280414_Gamma	Gamma
1456	EPI_ISL_5801545_Gamma	Gamma
1457	EPI_ISL_8005254_Gamma	Gamma
1458	EPI_ISL_2802713_Gamma	Gamma
1459	EPI_ISL_9548554_Gamma	Gamma
1460	EPI_ISL_3914236_Gamma	Gamma
1461	EPI_ISL_5652877_Gamma	Gamma
1462	EPI_ISL_3254642_Gamma	Gamma
1463	EPI_ISL_4415918_Gamma	Gamma
1464	EPI_ISL_6227913_Gamma	Gamma
1465	EPI_ISL_2247899_Gamma	Gamma
1466	EPI_ISL_5801179_Gamma	Gamma
1467	EPI_ISL_2306131_Gamma	Gamma
1468	EPI_ISL_3536160_Gamma	Gamma
1469	EPI_ISL_2637148_Gamma	Gamma
1470	EPI_ISL_3050138_Gamma	Gamma
1471	EPI_ISL_2157407_Gamma	Gamma
1472	EPI_ISL_2445086_Gamma	Gamma
1473	EPI_ISL_2132545_Gamma	Gamma
1474	EPI_ISL_2477740_Gamma	Gamma
1475	EPI_ISL_9800178_Gamma	Gamma
1476	EPI_ISL_9548396_Gamma	Gamma
1477	EPI_ISL_2835135_Gamma	Gamma
1478	EPI_ISL_2385666_Gamma	Gamma
1479	EPI_ISL_2545691_Gamma	Gamma
1480	EPI_ISL_1443025_Gamma	Gamma
1481	EPI_ISL_5800005_Gamma	Gamma
1482	EPI_ISL_11403543_Gamma	Gamma
1483	EPI_ISL_2844149_Gamma	Gamma
1484	EPI_ISL_7751255_Gamma	Gamma
1485	EPI_ISL_2632831_Gamma	Gamma
1486	EPI_ISL_5665908_Gamma	Gamma
1487	EPI_ISL_2194138_Gamma	Gamma
1488	EPI_ISL_3369378_Gamma	Gamma
1489	EPI_ISL_3136605_Gamma	Gamma
1490	EPI_ISL_1961015_Gamma	Gamma
1491	EPI_ISL_3118868_Gamma	Gamma
1492	EPI_ISL_9547729_Gamma	Gamma
1493	EPI_ISL_5663725_Gamma	Gamma
1494	EPI_ISL_5647586_Gamma	Gamma
1495	EPI_ISL_6481172_Gamma	Gamma
1496	EPI_ISL_2363569_Gamma	Gamma
1497	EPI_ISL_7489176_Gamma	Gamma
1498	EPI_ISL_3147550_Gamma	Gamma
1499	EPI_ISL_2233184_Gamma	Gamma
1500	EPI_ISL_3903686_Gamma	Gamma
1501	EPI_ISL_8057819_Gamma	Gamma
1502	EPI_ISL_2105731_Gamma	Gamma
1503	EPI_ISL_3485011_Gamma	Gamma
1504	EPI_ISL_2385705_Gamma	Gamma
1505	EPI_ISL_5030061_Gamma	Gamma
1506	EPI_ISL_4083004_Gamma	Gamma
1507	EPI_ISL_2603590_Gamma	Gamma
1508	EPI_ISL_1856792_Gamma	Gamma
1509	EPI_ISL_3185630_Gamma	Gamma
1510	EPI_ISL_2530843_Gamma	Gamma
1511	EPI_ISL_6908926_Gamma	Gamma
1512	EPI_ISL_5677503_Gamma	Gamma
1513	EPI_ISL_2501493_Gamma	Gamma
1514	EPI_ISL_5653335_Gamma	Gamma
1515	EPI_ISL_5649433_Gamma	Gamma
1516	EPI_ISL_2443553_Gamma	Gamma
1517	EPI_ISL_2777831_Gamma	Gamma
1518	EPI_ISL_5651374_Gamma	Gamma
1519	EPI_ISL_5676848_Gamma	Gamma
1520	EPI_ISL_2614367_Gamma	Gamma
1521	EPI_ISL_5915262_Gamma	Gamma
1522	EPI_ISL_2132574_Gamma	Gamma
1523	EPI_ISL_4083023_Gamma	Gamma
1524	EPI_ISL_2536229_Gamma	Gamma
1525	EPI_ISL_2398192_Gamma	Gamma
1526	EPI_ISL_5199256_Gamma	Gamma
1527	EPI_ISL_5193562_Gamma	Gamma
1528	EPI_ISL_3369325_Gamma	Gamma
1529	EPI_ISL_5669656_Gamma	Gamma
1530	EPI_ISL_3723130_Gamma	Gamma
1531	EPI_ISL_3434962_Gamma	Gamma
1532	EPI_ISL_7752599_Gamma	Gamma
1533	EPI_ISL_4422787_Gamma	Gamma
1534	EPI_ISL_5603238_Gamma	Gamma
1535	EPI_ISL_5490377_Gamma	Gamma
1536	EPI_ISL_4417289_Gamma	Gamma
1537	EPI_ISL_2832522_Gamma	Gamma
1538	EPI_ISL_5651161_Gamma	Gamma
1539	EPI_ISL_2493260_Gamma	Gamma
1540	EPI_ISL_2445393_Gamma	Gamma
1541	EPI_ISL_5802102_Gamma	Gamma
1542	EPI_ISL_2792501_Gamma	Gamma
1543	EPI_ISL_4206934_Gamma	Gamma
1544	EPI_ISL_5653409_Gamma	Gamma
1545	EPI_ISL_4849778_Gamma	Gamma
1546	EPI_ISL_7314321_Gamma	Gamma
1547	EPI_ISL_5802299_Gamma	Gamma
1548	EPI_ISL_5802199_Gamma	Gamma
1549	EPI_ISL_5799860_Gamma	Gamma
1550	EPI_ISL_2634515_Gamma	Gamma
1551	EPI_ISL_3342040_Gamma	Gamma
1552	EPI_ISL_5646456_Gamma	Gamma
1553	EPI_ISL_5652916_Gamma	Gamma
1554	EPI_ISL_3481703_Gamma	Gamma
1555	EPI_ISL_5652946_Gamma	Gamma
1556	EPI_ISL_2421052_Gamma	Gamma
1557	EPI_ISL_2101520_Gamma	Gamma
1558	EPI_ISL_6908767_Gamma	Gamma
1559	EPI_ISL_2958875_Gamma	Gamma
1560	EPI_ISL_3085253_Gamma	Gamma
1561	EPI_ISL_5652235_Gamma	Gamma
1562	EPI_ISL_5863729_Gamma	Gamma
1563	EPI_ISL_1687296_Gamma	Gamma
1564	EPI_ISL_2777808_Gamma	Gamma
1565	EPI_ISL_6694776_Gamma	Gamma
1566	EPI_ISL_3491798_Gamma	Gamma
1567	EPI_ISL_2655043_Gamma	Gamma
1568	EPI_ISL_5652680_Gamma	Gamma
1569	EPI_ISL_8005425_Gamma	Gamma
1570	EPI_ISL_5782676_Gamma	Gamma
1571	EPI_ISL_2545742_Gamma	Gamma
1572	EPI_ISL_2536291_Gamma	Gamma
1573	EPI_ISL_2713718_Gamma	Gamma
1574	EPI_ISL_1928733_Gamma	Gamma
1575	EPI_ISL_5648655_Gamma	Gamma
1576	EPI_ISL_3745395_Gamma	Gamma
1577	EPI_ISL_2937766_Gamma	Gamma
1578	EPI_ISL_3072438_Gamma	Gamma
1579	EPI_ISL_5652023_Gamma	Gamma
1580	EPI_ISL_2283848_Gamma	Gamma
1581	EPI_ISL_3704223_Gamma	Gamma
1582	EPI_ISL_3185805_Gamma	Gamma
1583	EPI_ISL_2597253_Gamma	Gamma
1584	EPI_ISL_2091058_Gamma	Gamma
1585	EPI_ISL_3447559_Gamma	Gamma
1586	EPI_ISL_4632374_Gamma	Gamma
1587	EPI_ISL_2339394_Gamma	Gamma
1588	EPI_ISL_3010798_Gamma	Gamma
1589	EPI_ISL_4424938_Gamma	Gamma
1590	EPI_ISL_5030043_Gamma	Gamma
1591	EPI_ISL_2618180_Gamma	Gamma
1592	EPI_ISL_2445432_Gamma	Gamma
1593	EPI_ISL_5802650_Gamma	Gamma
1594	EPI_ISL_2759149_Gamma	Gamma
1595	EPI_ISL_3102498_Gamma	Gamma
1596	EPI_ISL_3072403_Gamma	Gamma
1597	EPI_ISL_3235279_Gamma	Gamma
1598	EPI_ISL_2602431_Gamma	Gamma
1599	EPI_ISL_3695265_Gamma	Gamma
1600	EPI_ISL_3305010_Gamma	Gamma
1601	EPI_ISL_7494942_Gamma	Gamma
1602	EPI_ISL_5199205_Gamma	Gamma
1603	EPI_ISL_2629742_Gamma	Gamma
1604	EPI_ISL_5800251_Gamma	Gamma
1605	EPI_ISL_7713450_Gamma	Gamma
1606	EPI_ISL_4366905_Gamma	Gamma
1607	EPI_ISL_3482068_Gamma	Gamma
1608	EPI_ISL_2716825_Gamma	Gamma
1609	EPI_ISL_5649168_Gamma	Gamma
1610	EPI_ISL_5800138_Gamma	Gamma
1611	EPI_ISL_2493637_Gamma	Gamma
1612	EPI_ISL_3072499_Gamma	Gamma
1613	EPI_ISL_6944596_Gamma	Gamma
1614	EPI_ISL_2691540_Gamma	Gamma
1615	EPI_ISL_5653104_Gamma	Gamma
1616	EPI_ISL_2629237_Gamma	Gamma
1617	EPI_ISL_2270388_Gamma	Gamma
1618	EPI_ISL_2246590_Gamma	Gamma
1619	EPI_ISL_2970551_Gamma	Gamma
1620	EPI_ISL_5073474_Gamma	Gamma
1621	EPI_ISL_2401159_Gamma	Gamma
1622	EPI_ISL_2080295_Gamma	Gamma
1623	EPI_ISL_2983276_Gamma	Gamma
1624	EPI_ISL_3268003_Gamma	Gamma
1625	EPI_ISL_1938611_Gamma	Gamma
1626	EPI_ISL_2045537_Gamma	Gamma
1627	EPI_ISL_3050610_Gamma	Gamma
1628	EPI_ISL_3483169_Gamma	Gamma
1629	EPI_ISL_5800460_Gamma	Gamma
1630	EPI_ISL_3134775_Gamma	Gamma
1631	EPI_ISL_9800108_Gamma	Gamma
1632	EPI_ISL_2020097_Gamma	Gamma
1633	EPI_ISL_2691569_Gamma	Gamma
1634	EPI_ISL_4414266_Gamma	Gamma
1635	EPI_ISL_4890166_Gamma	Gamma
1636	EPI_ISL_4347478_Gamma	Gamma
1637	EPI_ISL_3490927_Gamma	Gamma
1638	EPI_ISL_2188016_Gamma	Gamma
1639	EPI_ISL_6907980_Gamma	Gamma
1640	EPI_ISL_5603256_Gamma	Gamma
1641	EPI_ISL_5653586_Gamma	Gamma
1642	EPI_ISL_8558672_Gamma	Gamma
1643	EPI_ISL_2403072_Gamma	Gamma
1644	EPI_ISL_3102287_Gamma	Gamma
1645	EPI_ISL_1616645_Gamma	Gamma
1646	EPI_ISL_4302386_Gamma	Gamma
1647	EPI_ISL_4415919_Gamma	Gamma
1648	EPI_ISL_2451474_Gamma	Gamma
1649	EPI_ISL_5650084_Gamma	Gamma
1650	EPI_ISL_5650765_Gamma	Gamma
1651	EPI_ISL_6229711_Gamma	Gamma
1652	EPI_ISL_6694937_Gamma	Gamma
1653	EPI_ISL_2101498_Gamma	Gamma
1654	EPI_ISL_6813405_Gamma	Gamma
1655	EPI_ISL_3539836_Gamma	Gamma
1656	EPI_ISL_3914372_Gamma	Gamma
1657	EPI_ISL_3050396_Gamma	Gamma
1658	EPI_ISL_5660288_Gamma	Gamma
1659	EPI_ISL_3072252_Gamma	Gamma
1660	EPI_ISL_7108200_Gamma	Gamma
1661	EPI_ISL_5651964_Gamma	Gamma
1662	EPI_ISL_3185422_Gamma	Gamma
1663	EPI_ISL_2009602_Gamma	Gamma
1664	EPI_ISL_3242688_Gamma	Gamma
1665	EPI_ISL_2490376_Gamma	Gamma
1666	EPI_ISL_2139136_Gamma	Gamma
1667	EPI_ISL_4052734_Gamma	Gamma
1668	EPI_ISL_6480989_Gamma	Gamma
1669	EPI_ISL_2653172_Gamma	Gamma
1670	EPI_ISL_2385729_Gamma	Gamma
1671	EPI_ISL_5651075_Gamma	Gamma
1672	EPI_ISL_5673744_Gamma	Gamma
1673	EPI_ISL_2171037_Gamma	Gamma
1674	EPI_ISL_5679684_Gamma	Gamma
1675	EPI_ISL_5030096_Gamma	Gamma
1676	EPI_ISL_3599856_Gamma	Gamma
1677	EPI_ISL_2942817_Gamma	Gamma
1678	EPI_ISL_5680023_Gamma	Gamma
1679	EPI_ISL_4487400_Gamma	Gamma
1680	EPI_ISL_5667684_Gamma	Gamma
1681	EPI_ISL_5652394_Gamma	Gamma
1682	EPI_ISL_8004750_Gamma	Gamma
1683	EPI_ISL_5671791_Gamma	Gamma
1684	EPI_ISL_6908396_Gamma	Gamma
1685	EPI_ISL_2777941_Gamma	Gamma
1686	EPI_ISL_5799867_Gamma	Gamma
1687	EPI_ISL_3459388_Gamma	Gamma
1688	EPI_ISL_5649578_Gamma	Gamma
1689	EPI_ISL_2493598_Gamma	Gamma
1690	EPI_ISL_1213207_Gamma	Gamma
1691	EPI_ISL_2721375_Gamma	Gamma
1692	EPI_ISL_3386144_Gamma	Gamma
1693	EPI_ISL_2721329_Gamma	Gamma
1694	EPI_ISL_2660639_Gamma	Gamma
1695	EPI_ISL_6229786_Gamma	Gamma
1696	EPI_ISL_2621772_Gamma	Gamma
1697	EPI_ISL_3235298_Gamma	Gamma
1698	EPI_ISL_5801612_Gamma	Gamma
1699	EPI_ISL_5801992_Gamma	Gamma
1700	EPI_ISL_6981524_Gamma	Gamma
1701	EPI_ISL_5648018_Gamma	Gamma
1702	EPI_ISL_5671578_Gamma	Gamma
1703	EPI_ISL_2603434_Gamma	Gamma
1704	EPI_ISL_4416846_Gamma	Gamma
1705	EPI_ISL_5782610_Gamma	Gamma
1706	EPI_ISL_5782523_Gamma	Gamma
1707	EPI_ISL_5645689_Gamma	Gamma
1708	EPI_ISL_4376853_Gamma	Gamma
1709	EPI_ISL_5648066_Gamma	Gamma
1710	EPI_ISL_3941026_Gamma	Gamma
1711	EPI_ISL_8504187_Gamma	Gamma
1712	EPI_ISL_2399290_Gamma	Gamma
1713	EPI_ISL_4520411_Gamma	Gamma
1714	EPI_ISL_2444831_Gamma	Gamma
1715	EPI_ISL_4121895_Gamma	Gamma
1716	EPI_ISL_3435020_Gamma	Gamma
1717	EPI_ISL_3905332_Gamma	Gamma
1718	EPI_ISL_5662090_Gamma	Gamma
1719	EPI_ISL_2443557_Gamma	Gamma
1720	EPI_ISL_2691337_Gamma	Gamma
1721	EPI_ISL_4414472_Gamma	Gamma
1722	EPI_ISL_5193491_Gamma	Gamma
1723	EPI_ISL_5647327_Gamma	Gamma
1724	EPI_ISL_3761746_Gamma	Gamma
1725	EPI_ISL_5800149_Gamma	Gamma
1726	EPI_ISL_4299318_Gamma	Gamma
1727	EPI_ISL_4080889_Gamma	Gamma
1728	EPI_ISL_5664200_Gamma	Gamma
1729	EPI_ISL_7713488_Gamma	Gamma
1730	EPI_ISL_4083317_Gamma	Gamma
1731	EPI_ISL_1858610_Gamma	Gamma
1732	EPI_ISL_4424251_Gamma	Gamma
1733	EPI_ISL_5647858_Gamma	Gamma
1734	EPI_ISL_3262710_Gamma	Gamma
1735	EPI_ISL_3327047_Gamma	Gamma
1736	EPI_ISL_5678336_Gamma	Gamma
1737	EPI_ISL_4880301_Gamma	Gamma
1738	EPI_ISL_2547755_Gamma	Gamma
1739	EPI_ISL_3505988_Gamma	Gamma
1740	EPI_ISL_5646317_Gamma	Gamma
1741	EPI_ISL_5802556_Gamma	Gamma
1742	EPI_ISL_3489929_Gamma	Gamma
1743	EPI_ISL_5800864_Gamma	Gamma
1744	EPI_ISL_3185715_Gamma	Gamma
1745	EPI_ISL_6172460_Gamma	Gamma
1746	EPI_ISL_9800142_Gamma	Gamma
1747	EPI_ISL_4423545_Gamma	Gamma
1748	EPI_ISL_4428044_Gamma	Gamma
1749	EPI_ISL_5336375_Gamma	Gamma
1750	EPI_ISL_5801907_Gamma	Gamma
1751	EPI_ISL_5650274_Gamma	Gamma
1752	EPI_ISL_2843965_Gamma	Gamma
1753	EPI_ISL_2531140_Gamma	Gamma
1754	EPI_ISL_4487368_Gamma	Gamma
1755	EPI_ISL_1670709_Gamma	Gamma
1756	EPI_ISL_2893020_Gamma	Gamma
1757	EPI_ISL_1967579_Gamma	Gamma
1758	EPI_ISL_2146541_Gamma	Gamma
1759	EPI_ISL_2361368_Gamma	Gamma
1760	EPI_ISL_3599629_Gamma	Gamma
1761	EPI_ISL_2295417_Gamma	Gamma
1762	EPI_ISL_5801826_Gamma	Gamma
1763	EPI_ISL_4635307_Gamma	Gamma
1764	EPI_ISL_2494142_Gamma	Gamma
1765	EPI_ISL_8396054_Gamma	Gamma
1766	EPI_ISL_918508_Gamma	Gamma
1767	EPI_ISL_2837233_Gamma	Gamma
1768	EPI_ISL_1533999_Gamma	Gamma
1769	EPI_ISL_3479738_Gamma	Gamma
1770	EPI_ISL_3826431_Gamma	Gamma
1771	EPI_ISL_5801493_Gamma	Gamma
1772	EPI_ISL_2391228_Gamma	Gamma
1773	EPI_ISL_3536384_Gamma	Gamma
1774	EPI_ISL_2687947_Gamma	Gamma
1775	EPI_ISL_3536218_Gamma	Gamma
1776	EPI_ISL_2017477_Gamma	Gamma
1777	EPI_ISL_6594974_Gamma	Gamma
1778	EPI_ISL_6940649_Gamma	Gamma
1779	EPI_ISL_3307449_Gamma	Gamma
1780	EPI_ISL_3044702_Gamma	Gamma
1781	EPI_ISL_1382266_Gamma	Gamma
1782	EPI_ISL_8056266_Gamma	Gamma
1783	EPI_ISL_4299312_Gamma	Gamma
1784	EPI_ISL_8127766_Gamma	Gamma
1785	EPI_ISL_1708304_Gamma	Gamma
1786	EPI_ISL_4423652_Gamma	Gamma
1787	EPI_ISL_2928197_Gamma	Gamma
1788	EPI_ISL_8577088_Gamma	Gamma
1789	EPI_ISL_2252913_Gamma	Gamma
1790	EPI_ISL_2274128_Gamma	Gamma
1791	EPI_ISL_3761696_Gamma	Gamma
1792	EPI_ISL_2477683_Gamma	Gamma
1793	EPI_ISL_3326334_Gamma	Gamma
1794	EPI_ISL_6941143_Gamma	Gamma
1795	EPI_ISL_2280762_Gamma	Gamma
1796	EPI_ISL_6694526_Gamma	Gamma
1797	EPI_ISL_11403547_Gamma	Gamma
1798	EPI_ISL_5782650_Gamma	Gamma
1799	EPI_ISL_1710655_Gamma	Gamma
1800	EPI_ISL_2641816_Gamma	Gamma
1801	EPI_ISL_1896930_Gamma	Gamma
1802	EPI_ISL_5676557_Gamma	Gamma
1803	EPI_ISL_3254585_Gamma	Gamma
1804	EPI_ISL_3048954_Gamma	Gamma
1805	EPI_ISL_8890064_Gamma	Gamma
1806	EPI_ISL_2017331_Gamma	Gamma
1807	EPI_ISL_2227379_Gamma	Gamma
1808	EPI_ISL_2534965_Gamma	Gamma
1809	EPI_ISL_4427383_Gamma	Gamma
1810	EPI_ISL_1858336_Gamma	Gamma
1811	EPI_ISL_2285825_Gamma	Gamma
1812	EPI_ISL_2655046_Gamma	Gamma
1813	EPI_ISL_3220060_Gamma	Gamma
1814	EPI_ISL_2473728_Gamma	Gamma
1815	EPI_ISL_2856315_Gamma	Gamma
1816	EPI_ISL_2494021_Gamma	Gamma
1817	EPI_ISL_5915196_Gamma	Gamma
1818	EPI_ISL_2445566_Gamma	Gamma
1819	EPI_ISL_2496906_Gamma	Gamma
1820	EPI_ISL_5653438_Gamma	Gamma
1821	EPI_ISL_2228010_Gamma	Gamma
1822	EPI_ISL_4745649_Gamma	Gamma
1823	EPI_ISL_2529346_Gamma	Gamma
1824	EPI_ISL_3749542_Gamma	Gamma
1825	EPI_ISL_2983303_Gamma	Gamma
1826	EPI_ISL_2691679_Gamma	Gamma
1827	EPI_ISL_2451537_Gamma	Gamma
1828	EPI_ISL_2777739_Gamma	Gamma
1829	EPI_ISL_2535132_Gamma	Gamma
1830	EPI_ISL_2252968_Gamma	Gamma
1831	EPI_ISL_5650498_Gamma	Gamma
1832	EPI_ISL_5645781_Gamma	Gamma
1833	EPI_ISL_8013122_Gamma	Gamma
1834	EPI_ISL_1213199_Gamma	Gamma
1835	EPI_ISL_4083526_Gamma	Gamma
1836	EPI_ISL_2691505_Gamma	Gamma
1837	EPI_ISL_4427452_Gamma	Gamma
1838	EPI_ISL_1907517_Gamma	Gamma
1839	EPI_ISL_2403022_Gamma	Gamma
1840	EPI_ISL_3703407_Gamma	Gamma
1841	EPI_ISL_2045159_Gamma	Gamma
1842	EPI_ISL_4083273_Gamma	Gamma
1843	EPI_ISL_3479159_Gamma	Gamma
1844	EPI_ISL_1628178_Gamma	Gamma
1845	EPI_ISL_3435063_Gamma	Gamma
1846	EPI_ISL_2196318_Gamma	Gamma
1847	EPI_ISL_2942641_Gamma	Gamma
1848	EPI_ISL_2876135_Gamma	Gamma
1849	EPI_ISL_2016818_Gamma	Gamma
1850	EPI_ISL_2235462_Gamma	Gamma
1851	EPI_ISL_1686489_Gamma	Gamma
1852	EPI_ISL_5925182_Gamma	Gamma
1853	EPI_ISL_3482106_Gamma	Gamma
1854	EPI_ISL_5650344_Gamma	Gamma
1855	EPI_ISL_2035306_Gamma	Gamma
1856	EPI_ISL_2983554_Gamma	Gamma
1857	EPI_ISL_5648603_Gamma	Gamma
1858	EPI_ISL_3663930_Gamma	Gamma
1859	EPI_ISL_1795378_Gamma	Gamma
1860	EPI_ISL_5801994_Gamma	Gamma
1861	EPI_ISL_8005257_Gamma	Gamma
1862	EPI_ISL_1793676_Gamma	Gamma
1863	EPI_ISL_1296248_Gamma	Gamma
1864	EPI_ISL_3610359_Gamma	Gamma
1865	EPI_ISL_5825591_Gamma	Gamma
1866	EPI_ISL_3761602_Gamma	Gamma
1867	EPI_ISL_5648192_Gamma	Gamma
1868	EPI_ISL_1730802_Gamma	Gamma
1869	EPI_ISL_3914056_Gamma	Gamma
1870	EPI_ISL_5675411_Gamma	Gamma
1871	EPI_ISL_4422706_Gamma	Gamma
1872	EPI_ISL_5669970_Gamma	Gamma
1873	EPI_ISL_5650887_Gamma	Gamma
1874	EPI_ISL_2432800_Gamma	Gamma
1875	EPI_ISL_8143842_Gamma	Gamma
1876	EPI_ISL_3434741_Gamma	Gamma
1877	EPI_ISL_2509324_Gamma	Gamma
1878	EPI_ISL_5663345_Gamma	Gamma
1879	EPI_ISL_5677367_Gamma	Gamma
1880	EPI_ISL_1548748_Gamma	Gamma
1881	EPI_ISL_2835185_Gamma	Gamma
1882	EPI_ISL_1736801_Gamma	Gamma
1883	EPI_ISL_2187855_Gamma	Gamma
1884	EPI_ISL_1626001_Gamma	Gamma
1885	EPI_ISL_2919231_Gamma	Gamma
1886	EPI_ISL_4487592_Gamma	Gamma
1887	EPI_ISL_4488002_Gamma	Gamma
1888	EPI_ISL_5663736_Gamma	Gamma
1889	EPI_ISL_1795247_Gamma	Gamma
1890	EPI_ISL_2009914_Gamma	Gamma
1891	EPI_ISL_4368215_Gamma	Gamma
1892	EPI_ISL_2510594_Gamma	Gamma
1893	EPI_ISL_2187854_Gamma	Gamma
1894	EPI_ISL_11331177_Gamma	Gamma
1895	EPI_ISL_1743684_Gamma	Gamma
1896	EPI_ISL_2187973_Gamma	Gamma
1897	EPI_ISL_2619038_Gamma	Gamma
1898	EPI_ISL_2654602_Gamma	Gamma
1899	EPI_ISL_3435007_Gamma	Gamma
1900	EPI_ISL_2148433_Gamma	Gamma
1901	EPI_ISL_2600917_Gamma	Gamma
1902	EPI_ISL_4206922_Gamma	Gamma
1903	EPI_ISL_3982760_Gamma	Gamma
1904	EPI_ISL_3903530_Gamma	Gamma
1905	EPI_ISL_4417132_Gamma	Gamma
1906	EPI_ISL_5652742_Gamma	Gamma
1907	EPI_ISL_2810060_Gamma	Gamma
1908	EPI_ISL_3050306_Gamma	Gamma
1909	EPI_ISL_2383510_Gamma	Gamma
1910	EPI_ISL_3655665_Gamma	Gamma
1911	EPI_ISL_1533714_Gamma	Gamma
1912	EPI_ISL_5800911_Gamma	Gamma
1913	EPI_ISL_1821217_Gamma	Gamma
1914	EPI_ISL_3483126_Gamma	Gamma
1915	EPI_ISL_2427404_Gamma	Gamma
1916	EPI_ISL_2288734_Gamma	Gamma
1917	EPI_ISL_1694045_Gamma	Gamma
1918	EPI_ISL_2251397_Gamma	Gamma
1919	EPI_ISL_3704390_Gamma	Gamma
1920	EPI_ISL_3484866_Gamma	Gamma
1921	EPI_ISL_2493568_Gamma	Gamma
1922	EPI_ISL_4487174_Gamma	Gamma
1923	EPI_ISL_2252506_Gamma	Gamma
1924	EPI_ISL_4555518_Gamma	Gamma
1925	EPI_ISL_5647163_Gamma	Gamma
1926	EPI_ISL_4082940_Gamma	Gamma
1927	EPI_ISL_5670664_Gamma	Gamma
1928	EPI_ISL_3113681_Gamma	Gamma
1929	EPI_ISL_2364777_Gamma	Gamma
1930	EPI_ISL_8127360_Gamma	Gamma
1931	EPI_ISL_1907596_Gamma	Gamma
1932	EPI_ISL_3539945_Gamma	Gamma
1933	EPI_ISL_3982716_Gamma	Gamma
1934	EPI_ISL_3910298_Gamma	Gamma
1935	EPI_ISL_2339355_Gamma	Gamma
1936	EPI_ISL_5680454_Gamma	Gamma
1937	EPI_ISL_2462330_Gamma	Gamma
1938	EPI_ISL_2445397_Gamma	Gamma
1939	EPI_ISL_5648521_Gamma	Gamma
1940	EPI_ISL_4365132_Gamma	Gamma
1941	EPI_ISL_8127703_Gamma	Gamma
1942	EPI_ISL_4413591_Gamma	Gamma
1943	EPI_ISL_3149127_Gamma	Gamma
1944	EPI_ISL_2777923_Gamma	Gamma
1945	EPI_ISL_2251594_Gamma	Gamma
1946	EPI_ISL_2260350_Gamma	Gamma
1947	EPI_ISL_2433090_Gamma	Gamma
1948	EPI_ISL_5782533_Gamma	Gamma
1949	EPI_ISL_4172910_Gamma	Gamma
1950	EPI_ISL_5646777_Gamma	Gamma
1951	EPI_ISL_2680918_Gamma	Gamma
1952	EPI_ISL_3368427_Gamma	Gamma
1953	EPI_ISL_11403640_Gamma	Gamma
1954	EPI_ISL_1337127_Gamma	Gamma
1955	EPI_ISL_2135688_Gamma	Gamma
1956	EPI_ISL_3434908_Gamma	Gamma
1957	EPI_ISL_5662193_Gamma	Gamma
1958	EPI_ISL_5666569_Gamma	Gamma
1959	EPI_ISL_2216950_Gamma	Gamma
1960	EPI_ISL_2864429_Gamma	Gamma
1961	EPI_ISL_5652011_Gamma	Gamma
1962	EPI_ISL_2489438_Gamma	Gamma
1963	EPI_ISL_3825803_Gamma	Gamma
1964	EPI_ISL_8395944_Gamma	Gamma
1965	EPI_ISL_1465192_Gamma	Gamma
1966	EPI_ISL_6174255_Gamma	Gamma
1967	EPI_ISL_4423451_Gamma	Gamma
1968	EPI_ISL_2465946_Gamma	Gamma
1969	EPI_ISL_2927715_Gamma	Gamma
1970	EPI_ISL_5659624_Gamma	Gamma
1971	EPI_ISL_5647860_Gamma	Gamma
1972	EPI_ISL_4345933_Gamma	Gamma
1973	EPI_ISL_3536498_Gamma	Gamma
1974	EPI_ISL_3912207_Gamma	Gamma
1975	EPI_ISL_3536455_Gamma	Gamma
1976	EPI_ISL_6172458_Gamma	Gamma
1977	EPI_ISL_2872785_Gamma	Gamma
1978	EPI_ISL_5666601_Gamma	Gamma
1979	EPI_ISL_2712907_Gamma	Gamma
1980	EPI_ISL_2544561_Gamma	Gamma
1981	EPI_ISL_3009857_Gamma	Gamma
1982	EPI_ISL_1734858_Gamma	Gamma
1983	EPI_ISL_1366657_Gamma	Gamma
1984	EPI_ISL_6368820_Gamma	Gamma
1985	EPI_ISL_8649423_Gamma	Gamma
1986	EPI_ISL_9548061_Gamma	Gamma
1987	EPI_ISL_5366451_Gamma	Gamma
1988	EPI_ISL_2876840_Gamma	Gamma
1989	EPI_ISL_5659900_Gamma	Gamma
1990	EPI_ISL_3826413_Gamma	Gamma
1991	EPI_ISL_2147890_Gamma	Gamma
1992	EPI_ISL_8004718_Gamma	Gamma
1993	EPI_ISL_3912341_Gamma	Gamma
1994	EPI_ISL_4428121_Gamma	Gamma
1995	EPI_ISL_5648561_Gamma	Gamma
1996	EPI_ISL_4427700_Gamma	Gamma
1997	EPI_ISL_2982828_Gamma	Gamma
1998	EPI_ISL_5145385_Gamma	Gamma
[truncated: 158,001 more rows]
